# Supplementary material for: Synthesis and structure of ammonium bis­(malonato)borate
Source: Acta Crystallogr E Crystallogr Commun. 2025 Aug 19;81(Pt 9):849–52. doi: 10.1107/S2056989025007169 (PMC12412698; doi:10.1107/S2056989025007169)
Supplement: Supplementary file 1 [file e-81-00849-sup1.cif]

##############################################################################
#                                                                            #
# This CIF contains the data in a paper accepted for publication in          #
# Acta Crystallographica Section E. It conforms to the requirements of       #
# Notes for Authors for Acta Crystallographica Section E, and has been       #
# peer reviewed under the auspices of the IUCr Commission on Journals.       #
#                                                                            #
# Full details of the Crystallographic Information File format               #
# are given in the paper "The Crystallographic Information File (CIF):       #
# a New Standard Archive File for Crystallography" by S. R. Hall, F. H.      #
# Allen and I. D. Brown [Acta Cryst. (1991), A47, 655-685].                  #
#                                                                            #
# The current version of the core CIF dictionary is obtainable from          #
# ftp://ftp.iucr.org/pub/cif_core.dic.                                       #
#                                                                            #
# Software is freely available for graphical display of the structure(s)     #
# in this CIF. For information consult the CIF software page                 #
# http://www.iucr.org/resources/cif/software.                                #
#                                                                            #
# This file may be used for bona fide research purposes within the           #
# scientific community so long as proper attribution is given to the journal # 
# article from which it was obtained.                                        #
#                                                                            #
##############################################################################
data_I
_audit_creation_method
;
Olex2 1.3
(compiled 2020.11.12 svn.r5f609507 for OlexSys, GUI svn.r6408)
;
_journal_date_recd_electronic     2025-07-16
_journal_date_accepted     2025-08-09
_journal_name_full     'Acta Crystallographica, Section E'
_journal_year     2025
_journal_volume     81
_journal_issue      1
_journal_page_first     0
_journal_page_last     0
_journal_paper_category     GO
_journal_paper_doi     10.1107/S2056989025007169
_journal_coeditor_code     HB8150
_publ_contact_author_name     'Sampath Natarajan'
_publ_contact_author_address
;
Department of Chemistry,
Chemical Biology Lab.,
School of Chemical and Biotechnology,
SASTRA Deemed University, Thanjavur,
Tamil Nadu-613401, India
;
_publ_contact_author_email     'sampath@scbt.sastra.edu, sams76@gmail.com'
_publ_contact_author_fax     ?
_publ_contact_author_phone     ?
_publ_section_title
;
Synthesis and structure of ammonium bis(malonato)borate
;
loop_
    _publ_author_name
    _publ_author_footnote
    _publ_author_address
    'Govindharajan, Gokila' .
;
Government College for Women (Affiliated to Bharathidasan University),
Kumbakonam, Thanjavur,
Tamilnadu-612001, India
;
    'Chidambaram, Ramachandra Raja' .
;
Department of Physics,
D. G. Government Arts College for Women (Affiliated to Annamalai University),
Mayiladuthurai, Taminadu-609 001
India
;
    'Uthamaselvan, Gnanasheela' .
;
Department of Physics
Government College for Women (Affiliated to Bharathidasan University),
Kumbakonam,Thanjavur
Tamilnadu-612001
India
;
    'Iyathurai, Kalaiarasi' .
;
Department of Physics,
Government College for Women (Affiliated to Bharathidasan University),
Kumbakonam,Thanjavur,
Tamilnadu-612001,
India
;
    'Karthikeyan, Kamatchi' .
;
Department of Physics
Srinivasa Ramanujan Centre,
SASTRA Deemed University,
Kumbakonam, Thanjavur,
Tamilnadu-612001
India
;
    'Natarajan, Sampath' .
;
Department of Chemistry,
Chemical Biology Lab.,
School of Chemical and Biotechnology,
SASTRA Deemed University, Thanjavur,
Tamilnadu-613401,
India
;
_publ_section_synopsis
;
The title salt features BO~4~ tetrahedra at the centre of
[B(C~3~H~2~O~4~)~2~]^-^ anions.
;
_chemical_name_systematic
;
Ammonium bis(malonato)borate
;
_chemical_name_common     ?
_chemical_formula_moiety     'H4 N +, C6 H4 B O8 -'
_chemical_formula_sum     'C6 H8 B N O8'
_chemical_formula_iupac     'N H4 +, C6 H4 B O8 -'
_chemical_formula_weight     232.94
_chemical_melting_point     ?
_space_group_crystal_system     monoclinic
_space_group_name_H-M_alt     'P 1 21/c 1'
_space_group_name_Hall     '-P 2ybc'
loop_
    _space_group_symop_operation_xyz
    'x, y, z'
    '-x, y+1/2, -z+1/2'
    '-x, -y, -z'
    'x, -y-1/2, z-1/2'
_cell_length_a     9.1825(7)
_cell_length_b     7.6234(6)
_cell_length_c     13.6905(10)
_cell_angle_alpha     90
_cell_angle_beta     102.201(2)
_cell_angle_gamma     90
_cell_volume     936.71(12)
_cell_formula_units_Z     4
_cell_measurement_reflns_used     9961
_cell_measurement_theta_min     4.928
_cell_measurement_theta_max     70.155
_cell_measurement_temperature     298(2)
_exptl_crystal_description     block
_exptl_crystal_colour     colourless
_exptl_crystal_size_max     0.23
_exptl_crystal_size_mid     0.155
_exptl_crystal_size_min     0.125
_exptl_crystal_density_diffrn     1.652
_exptl_crystal_density_meas     ?
_exptl_crystal_density_method     ?
_exptl_crystal_F_000     480
_exptl_absorpt_coefficient_mu     1.363
_exptl_absorpt_correction_type     multi-scan
_exptl_absorpt_process_details
;
(SADABS; Krause <i>et al.</i>,  2015)
;
_exptl_absorpt_correction_T_min     0.5258
_exptl_absorpt_correction_T_max     0.7533
_diffrn_ambient_temperature     298.15
_diffrn_source     ?
_diffrn_radiation_type     CuK\a
_diffrn_radiation_wavelength     1.54178
_diffrn_measurement_device_type     'Bruker D8 VENTURE'
_diffrn_measurement_method     'omega and phi scans'
_diffrn_detector_area_resol_mean     ?
_diffrn_reflns_number     14514
_diffrn_reflns_av_R_equivalents     0.0601
_diffrn_reflns_av_unetI/netI     0.0484
_diffrn_reflns_theta_min     4.927
_diffrn_reflns_theta_max     70.237
_diffrn_reflns_theta_full     67.679
_diffrn_measured_fraction_theta_max     0.990
_diffrn_measured_fraction_theta_full     0.993
_diffrn_reflns_limit_h_min     -11
_diffrn_reflns_limit_h_max     10
_diffrn_reflns_limit_k_min     -9
_diffrn_reflns_limit_k_max     9
_diffrn_reflns_limit_l_min     -16
_diffrn_reflns_limit_l_max     16
_refine_special_details     ?
_reflns_number_total     1771
_reflns_number_gt     1631
_reflns_threshold_expression     'I > 2\s(I)'
_refine_ls_structure_factor_coef     Fsqd
_refine_ls_matrix_type     full
_refine_ls_R_factor_all     0.0680
_refine_ls_R_factor_gt     0.0661
_refine_ls_wR_factor_gt     0.2077
_refine_ls_wR_factor_ref     0.2111
_refine_ls_goodness_of_fit_ref     1.152
_refine_ls_restrained_S_all     1.150
_refine_ls_number_reflns     1771
_refine_ls_number_parameters     158
_refine_ls_number_restraints     10
_refine_ls_hydrogen_treatment     mixed
_refine_ls_weighting_scheme     calc
_refine_ls_weighting_details
              'w=1/[\s^2^(Fo^2^)+(0.1464P)^2^+0.1360P] where P=(Fo^2^+2Fc^2^)/3'
_atom_sites_solution_hydrogens     mixed
_atom_sites_solution_primary     dual
_atom_sites_solution_secondary     ?
_refine_ls_shift/su_max     0.000
_refine_ls_shift/su_mean     0.000
_refine_diff_density_max     0.222
_refine_diff_density_min     -0.273
_refine_ls_extinction_method
;
<i>SHELXL2019/3</i> (Sheldrick, 2015b)
;
_refine_ls_extinction_coef     0.027(5)
_refine_ls_extinction_expression
                                  'Fc^*^=kFc[1+0.001xFc^2^\l^3^/sin(2\q)]^-1/4^'
loop_
    _atom_type_symbol
    _atom_type_description
    _atom_type_scat_dispersion_real
    _atom_type_scat_dispersion_imag
    _atom_type_scat_source
    'C' 'C' 0.0181 0.0091
                         'International Tables Vol C Tables 4.2.6.8 and 6.1.1.4'
    'H' 'H' 0.0000 0.0000
                         'International Tables Vol C Tables 4.2.6.8 and 6.1.1.4'
    'B' 'B' 0.0090 0.0039
                         'International Tables Vol C Tables 4.2.6.8 and 6.1.1.4'
    'N' 'N' 0.0311 0.0180
                         'International Tables Vol C Tables 4.2.6.8 and 6.1.1.4'
    'O' 'O' 0.0492 0.0322
                         'International Tables Vol C Tables 4.2.6.8 and 6.1.1.4'
_computing_data_collection
;
APEX4 v2021.4-0 (Bruker, 2021)
;
_computing_cell_refinement
;
SAINT V8.40B (Bruker, 2021)
;
_computing_data_reduction
;
SAINT V8.40B (Bruker, 2021)
;
_computing_structure_solution
;
<i>SHELXT2018/2</i> (Sheldrick, 2015a)
;
_computing_structure_refinement
;
<i>SHELXL2019/3</i> (Sheldrick, 2015b)
;
_computing_molecular_graphics
;
Olex2 1.3 (Dolomanov <i>et al.</i>,  2009)
;
_computing_publication_material
;
Olex2 1.3 (Dolomanov <i>et al.</i>,  2009)
;
loop_
    _atom_site_type_symbol
    _atom_site_label
    _atom_site_fract_x
    _atom_site_fract_y
    _atom_site_fract_z
    _atom_site_U_iso_or_equiv
    _atom_site_adp_type
    _atom_site_calc_flag
    _atom_site_occupancy
    _atom_site_disorder_assembly
    _atom_site_disorder_group
    B B1 0.3161(3) 0.5528(3) 0.36828(18) 0.0533(6) Uani d 1 . .
    C C1 0.0934(2) 0.6346(3) 0.42603(16) 0.0555(6) Uani d 1 . .
    C C2 0.0119(3) 0.5359(3) 0.33643(18) 0.0613(6) Uani d 1 . .
    H H2A -0.088477 0.582327 0.317487 0.074 Uiso calc 1 . .
    H H2B 0.004154 0.414022 0.354991 0.074 Uiso calc 1 . .
    C C3 0.0825(2) 0.5434(3) 0.24711(16) 0.0558(6) Uani d 1 . .
    C C4 0.4578(2) 0.2814(3) 0.37743(15) 0.0557(6) Uani d 1 . .
    C C5 0.5646(3) 0.3847(3) 0.33053(17) 0.0577(6) Uani d 1 . .
    H H5A 0.663211 0.334372 0.352036 0.069 Uiso calc 1 . .
    H H5B 0.536011 0.370650 0.258602 0.069 Uiso calc 1 . .
    C C6 0.5738(2) 0.5760(3) 0.35371(15) 0.0540(6) Uani d 1 . .
    O O1 0.24075(17) 0.6373(2) 0.43926(11) 0.0607(5) Uani d 1 . .
    O O2 0.0333(2) 0.7096(2) 0.48443(13) 0.0699(6) Uani d 1 . .
    O O3 0.22873(16) 0.5613(2) 0.26507(10) 0.0567(5) Uani d 1 . .
    O O4 0.0112(2) 0.5335(3) 0.16249(13) 0.0808(7) Uani d 1 . .
    O O5 0.34322(16) 0.3679(2) 0.39802(11) 0.0580(5) Uani d 1 . .
    O O6 0.45349(16) 0.6506(2) 0.37350(12) 0.0587(5) Uani d 1 . .
    O O7 0.68341(18) 0.6631(2) 0.35204(15) 0.0691(6) Uani d 1 . .
    O O8 0.47475(19) 0.1267(2) 0.39622(13) 0.0702(6) Uani d 1 . .
    N N1 0.7675(2) 0.9580(2) 0.48129(16) 0.0622(6) Uani d 1 . .
    H H1A 0.833(3) 1.024(3) 0.461(2) 0.093 Uiso d 1 . .
    H H1B 0.792(3) 0.944(4) 0.5427(12) 0.093 Uiso d 1 . .
    H H1C 0.759(3) 0.863(3) 0.4469(19) 0.093 Uiso d 1 . .
    H H1D 0.683(2) 1.013(3) 0.465(2) 0.093 Uiso d 1 . .
loop_
    _atom_site_aniso_label
    _atom_site_aniso_U_11
    _atom_site_aniso_U_22
    _atom_site_aniso_U_33
    _atom_site_aniso_U_12
    _atom_site_aniso_U_13
    _atom_site_aniso_U_23
    B1 0.0510(12) 0.0578(13) 0.0505(12) 0.0042(9) 0.0090(9) -0.0001(9)
    C1 0.0598(12) 0.0537(11) 0.0550(12) 0.0032(8) 0.0166(9) 0.0023(8)
    C2 0.0538(12) 0.0726(14) 0.0583(13) -0.0037(9) 0.0138(10) -0.0060(9)
    C3 0.0547(11) 0.0614(13) 0.0482(11) 0.0031(8) 0.0042(9) -0.0001(8)
    C4 0.0569(12) 0.0572(12) 0.0500(11) 0.0025(8) 0.0046(8) 0.0003(8)
    C5 0.0611(12) 0.0578(12) 0.0553(12) 0.0022(9) 0.0145(9) -0.0041(9)
    C6 0.0519(11) 0.0608(12) 0.0470(10) 0.0009(9) 0.0053(8) -0.0031(8)
    O1 0.0577(9) 0.0739(11) 0.0494(9) 0.0029(7) 0.0088(7) -0.0083(6)
    O2 0.0768(11) 0.0700(11) 0.0693(11) 0.0040(8) 0.0301(9) -0.0108(7)
    O3 0.0542(9) 0.0702(10) 0.0463(9) 0.0030(6) 0.0117(6) 0.0019(6)
    O4 0.0700(11) 0.1141(16) 0.0515(10) -0.0003(10) -0.0026(8) -0.0018(9)
    O5 0.0552(9) 0.0586(9) 0.0601(9) 0.0022(6) 0.0121(7) 0.0055(6)
    O6 0.0523(9) 0.0552(9) 0.0675(10) 0.0009(6) 0.0103(7) -0.0031(6)
    O7 0.0554(10) 0.0697(11) 0.0822(12) -0.0094(7) 0.0150(8) -0.0105(8)
    O8 0.0737(11) 0.0561(10) 0.0786(12) 0.0055(7) 0.0110(9) 0.0073(7)
    N1 0.0591(11) 0.0613(11) 0.0629(12) 0.0001(8) 0.0058(9) -0.0016(8)
_geom_special_details
;
 All esds (except the esd in the dihedral angle between two l.s. planes)
 are estimated using the full covariance matrix.  The cell esds are taken
 into account individually in the estimation of esds in distances, angles
 and torsion angles; correlations between esds in cell parameters are only
 used when they are defined by crystal symmetry.  An approximate (isotropic)
 treatment of cell esds is used for estimating esds involving l.s. planes.
;
loop_
    _geom_bond_atom_site_label_1
    _geom_bond_atom_site_label_2
    _geom_bond_site_symmetry_2
    _geom_bond_distance
    _geom_bond_publ_flag
    B1 O1 . 1.457(3) y
    B1 O3 . 1.472(3) y
    B1 O5 . 1.474(3) y
    B1 O6 . 1.454(3) y
    C1 C2 . 1.497(3) ?
    C1 O1 . 1.327(3) n
    C1 O2 . 1.207(3) n
    C2 H2A . 0.9700 ?
    C2 H2B . 0.9700 ?
    C2 C3 . 1.502(3) ?
    C3 O3 . 1.320(3) n
    C3 O4 . 1.207(3) n
    C4 C5 . 1.503(3) ?
    C4 O5 . 1.321(3) n
    C4 O8 . 1.211(3) n
    C5 H5A . 0.9700 ?
    C5 H5B . 0.9700 ?
    C5 C6 . 1.491(3) ?
    C6 O6 . 1.321(3) n
    C6 O7 . 1.210(3) n
    N1 H1A . 0.875(15) ?
    N1 H1B . 0.830(15) ?
    N1 H1C . 0.859(15) ?
    N1 H1D . 0.867(15) ?
loop_
    _geom_angle_atom_site_label_1
    _geom_angle_atom_site_label_2
    _geom_angle_atom_site_label_3
    _geom_angle_site_symmetry_1
    _geom_angle_site_symmetry_3
    _geom_angle
    _geom_angle_publ_flag
    O1 B1 O3 . . 112.42(17) y
    O1 B1 O5 . . 108.36(18) y
    O3 B1 O5 . . 109.46(18) y
    O6 B1 O1 . . 105.67(17) y
    O6 B1 O3 . . 108.43(18) y
    O6 B1 O5 . . 112.51(17) y
    O1 C1 C2 . . 116.00(18) n
    O2 C1 C2 . . 124.1(2) n
    O2 C1 O1 . . 119.9(2) n
    C1 C2 H2A . . 108.5 ?
    C1 C2 H2B . . 108.5 ?
    C1 C2 C3 . . 114.89(19) ?
    H2A C2 H2B . . 107.5 ?
    C3 C2 H2A . . 108.5 ?
    C3 C2 H2B . . 108.5 ?
    O3 C3 C2 . . 116.73(18) n
    O4 C3 C2 . . 122.6(2) n
    O4 C3 O3 . . 120.6(2) n
    O5 C4 C5 . . 116.80(19) n
    O8 C4 C5 . . 122.3(2) ?
    O8 C4 O5 . . 120.9(2) n
    C4 C5 H5A . . 108.3 ?
    C4 C5 H5B . . 108.3 ?
    H5A C5 H5B . . 107.4 ?
    C6 C5 C4 . . 115.73(19) ?
    C6 C5 H5A . . 108.3 ?
    C6 C5 H5B . . 108.3 ?
    O6 C6 C5 . . 116.89(19) ?
    O7 C6 C5 . . 122.9(2) n
    O7 C6 O6 . . 120.2(2) n
    C1 O1 B1 . . 121.11(17) n
    C3 O3 B1 . . 120.08(17) n
    C4 O5 B1 . . 120.90(18) n
    C6 O6 B1 . . 121.61(18) n
    H1A N1 H1B . . 110(2) ?
    H1A N1 H1C . . 108(2) ?
    H1A N1 H1D . . 106(2) ?
    H1B N1 H1C . . 115(2) ?
    H1B N1 H1D . . 111(2) ?
    H1C N1 H1D . . 107(2) ?
loop_
    _geom_torsion_atom_site_label_1
    _geom_torsion_atom_site_label_2
    _geom_torsion_atom_site_label_3
    _geom_torsion_atom_site_label_4
    _geom_torsion_site_symmetry_1
    _geom_torsion_site_symmetry_2
    _geom_torsion_site_symmetry_3
    _geom_torsion_site_symmetry_4
    _geom_torsion
    _geom_torsion_publ_flag
    C1 C2 C3 O3 . . . . 29.3(3) ?
    C1 C2 C3 O4 . . . . -150.8(2) ?
    C2 C1 O1 B1 . . . . 1.7(3) ?
    C2 C3 O3 B1 . . . . 6.9(3) ?
    C4 C5 C6 O6 . . . . -28.2(3) ?
    C4 C5 C6 O7 . . . . 154.0(2) ?
    C5 C4 O5 B1 . . . . 5.0(3) n
    C5 C6 O6 B1 . . . . -2.9(3) n
    O1 B1 O3 C3 . . . . -38.1(3) n
    O1 B1 O5 C4 . . . . -151.11(17) n
    O1 B1 O6 C6 . . . . 151.66(19) n
    O1 C1 C2 C3 . . . . -33.8(3) ?
    O2 C1 C2 C3 . . . . 145.9(2) ?
    O2 C1 O1 B1 . . . . -178.0(2) n
    O3 B1 O1 C1 . . . . 33.4(3) n
    O3 B1 O5 C4 . . . . 86.0(2) n
    O3 B1 O6 C6 . . . . -87.6(2) n
    O4 C3 O3 B1 . . . . -172.9(2) n
    O5 B1 O1 C1 . . . . -87.7(2) n
    O5 B1 O3 C3 . . . . 82.4(2) n
    O5 B1 O6 C6 . . . . 33.6(3) n
    O5 C4 C5 C6 . . . . 26.9(3) ?
    O6 B1 O1 C1 . . . . 151.48(19) n
    O6 B1 O3 C3 . . . . -154.56(18) n
    O6 B1 O5 C4 . . . . -34.7(3) n
    O7 C6 O6 B1 . . . . 175.0(2) n
    O8 C4 C5 C6 . . . . -152.8(2) ?
    O8 C4 O5 B1 . . . . -175.3(2) n
loop_
    _geom_hbond_atom_site_label_D
    _geom_hbond_atom_site_label_H
    _geom_hbond_atom_site_label_A
    _geom_hbond_site_symmetry_A
    _geom_hbond_distance_DH
    _geom_hbond_distance_HA
    _geom_hbond_distance_DA
    _geom_hbond_angle_DHA
    _geom_hbond_publ_flag
    N1 H1A O2 3_676 0.875(15) 2.41(2) 3.103(3) 137(2) yes
    N1 H1A O4 2_655 0.875(15) 2.43(2) 3.166(3) 142(2) yes
    N1 H1B O4 4_676 0.830(15) 2.32(2) 2.970(3) 136(3) yes
    N1 H1C O7 . 0.859(15) 2.026(17) 2.864(3) 165(3) yes
    N1 H1D O8 1_565 0.867(15) 2.132(17) 2.985(3) 168(3) yes
    C2 H2A O7 1_455 0.97 2.33 3.218(3) 153 yes
    C2 H2B O2 3_566 0.97 2.48 3.181(3) 129 yes
    C5 H5B O6 2_645 0.97 2.48 3.289(3) 140 yes
_shelx_space_group_comment
;
The symmetry employed for this shelxl refinement is uniquely defined
by the following loop, which should always be used as a source of
symmetry information in preference to the above space-group names.
They are only intended as comments.
;
_shelx_estimated_absorpt_T_min     0.745
_shelx_estimated_absorpt_T_max     0.848
_shelx_hkl_file
;
   1   0   0  938.51   67.39
   2   0   0 4401.66  314.37
   3   0   0 1652.93  119.59
   4   0   0 7571.24  541.35
  -5   0   0   26.20    2.50
   5   0   0   27.50    6.30
   5   0   0   23.30    2.70
  -5   0   0   23.90    2.60
  -5   0   0   20.30    2.10
   6   0   0   14.80    6.70
  -6   0   0   13.30    1.60
  -6   0   0   12.10    1.90
  -6   0   0   11.30    1.50
   6   0   0   10.80    2.00
  -6   0   0   15.90    1.90
   7   0   0    3.10    7.90
  -7   0   0    7.10    1.40
  -7   0   0    5.60    1.10
   7   0   0    5.60    1.40
  -7   0   0    8.50    1.60
  -7   0   0    8.50    1.90
  -7   0   0    4.40    1.00
  -7   0   0    7.30    1.80
  -8   0   0   40.40    4.60
   8   0   0   43.70    4.50
  -8   0   0   48.90    4.50
  -9   0   0  804.22   56.39
  -9   0   0  737.53   55.79
   9   0   0  754.62   56.39
  10   0   0   13.30    2.10
 -10   0   0   15.10    1.80
 -10   0   0   16.30    1.70
   0  -1   0    0.10    0.10
   0   1   0    0.10    0.10
   0   1   0    0.30    0.20
   0   1   0    0.20    0.10
  -1  -1   0   57.89    4.20
   1  -1   0   59.99    4.30
  -1   1   0   53.59    4.30
  -1   1   0   49.50    4.20
   1   1   0   61.39    5.20
   1   1   0   62.59    4.40
   2   1   0 4589.84  327.97
  -3  -1   0  144.79   10.30
   3  -1   0  133.29   12.20
  -3  -1   0  148.59   10.40
  -3  -1   0  143.69   10.60
   3   1   0  127.79   12.10
  -3   1   0  125.99   10.30
   4  -1   0   43.10    6.60
  -4  -1   0   38.50    3.20
  -4   1   0   35.30    3.10
  -4   1   0   41.00    3.50
   4   1   0   43.80    6.40
  -5  -1   0 1913.81  146.39
   5   1   0 1949.41  148.89
   5   1   0 2247.78  146.29
   6  -1   0  250.07   18.70
  -6  -1   0  231.58   18.20
  -6  -1   0  258.57   19.00
  -6  -1   0  246.88   18.10
  -6  -1   0  224.18   18.40
  -6  -1   0  219.78   18.20
  -6   1   0  234.38   17.90
   6   1   0  268.37   18.70
  -6   1   0  219.78   18.20
  -6   1   0  256.57   18.70
   6   1   0  249.18   22.90
  -6   1   0  263.27   18.50
  -7  -1   0  180.48   13.40
   7  -1   0  155.28   13.80
   7  -1   0  161.68   13.90
  -7  -1   0  195.98   14.10
  -7  -1   0  177.68   13.60
  -7  -1   0  199.68   14.60
  -7  -1   0  182.08   13.40
  -7  -1   0  173.58   13.70
   7   1   0  213.18   20.60
   7   1   0  158.38   13.80
  -7   1   0  155.28   13.50
  -7   1   0  164.78   13.40
  -7   1   0  186.88   13.70
  -7   1   0  163.28   14.10
  -8  -1   0   30.00    3.30
  -8  -1   0   33.80    3.20
  -8  -1   0   30.20    3.30
  -8  -1   0   30.80    3.60
   8  -1   0   35.00    4.00
   8   1   0   27.80    3.20
  -8   1   0   34.10    3.50
  -8   1   0   28.60    3.30
  -8   1   0   25.00    3.00
  -8   1   0   31.40    3.70
   8   1   0    7.50   11.70
   9  -1   0    7.50    1.60
   9  -1   0    2.90    1.20
  -9  -1   0    6.50    1.20
  -9  -1   0    4.20    1.50
  -9  -1   0    5.70    1.10
   9   1   0    6.40    1.80
  -9   1   0    3.70    0.90
  -9   1   0    4.80    1.20
  -9   1   0    6.90    1.40
  -9   1   0    7.90    1.60
  -9   1   0    4.30    1.50
  10  -1   0    3.40    1.00
 -10  -1   0    1.60    0.60
  10   1   0    2.50    0.80
 -10   1   0    3.20    0.90
 -10   1   0    4.90    1.20
   0   2   0 3312.27  237.68
   1   2   0 2586.64  185.98
  -2  -2   0  377.26   28.30
   2  -2   0  427.96   28.00
  -2  -2   0  383.56   27.90
  -2   2   0  359.06   27.80
   2   2   0  388.76   29.90
  -3  -2   0  138.19   10.60
  -3  -2   0  131.79   10.10
  -3   2   0  129.99    9.90
   3   2   0  147.89   12.90
  -4  -2   0  469.75   32.80
  -4  -2   0  455.75   32.80
  -4  -2   0  450.05   33.50
  -4   2   0  403.66   32.50
  -4   2   0  435.06   33.00
   4   2   0  510.15   33.10
   4   2   0  410.36   35.50
  -4   2   0  468.05   33.00
  -5  -2   0  657.23   47.10
  -5  -2   0  647.94   47.20
  -5  -2   0  650.93   47.90
  -5  -2   0  635.34   47.00
  -5   2   0  680.63   47.20
  -5   2   0  653.93   47.40
   5   2   0  597.24   47.20
  -5   2   0  648.94   47.30
   5   2   0  703.93   51.09
  -6  -2   0   82.89    7.20
  -6  -2   0   80.79    7.70
   6  -2   0   89.59    8.00
   6  -2   0   82.29    7.40
   6  -2   0   99.69    7.90
  -6  -2   0   79.19    6.70
  -6  -2   0   90.99    6.90
  -6  -2   0   71.19    6.80
  -6  -2   0   75.79    6.90
  -6   2   0   80.59    8.20
   6   2   0  100.19   13.20
  -6   2   0   83.39    7.10
  -6   2   0   75.99    6.80
  -6   2   0   83.29    7.70
   6   2   0   84.59    7.20
  -6   2   0   95.89    7.50
   7  -2   0    0.80    1.50
  -7  -2   0    0.10    0.60
   7  -2   0    0.10    0.80
  -7  -2   0    0.40    0.50
  -7  -2   0    0.20    1.10
  -7  -2   0    1.40    1.20
  -7  -2   0    0.50    0.80
   7  -2   0   -1.50    0.90
   7  -2   0   -0.70    1.30
  -7  -2   0   -0.20    0.60
  -7  -2   0   -0.10    0.60
   7   2   0   -0.20    1.10
  -7   2   0    0.00    0.60
  -7   2   0   -0.50    0.90
   7   2   0    0.30    0.40
  -7   2   0   -0.20    0.40
  -7   2   0   -0.30    0.60
  -7   2   0    0.50    0.60
  -7   2   0   -0.10    0.40
   7   2   0    1.80    9.40
   8  -2   0   38.00    4.60
  -8  -2   0   49.20    4.40
  -8  -2   0   36.80    4.90
  -8  -2   0   42.30    4.10
  -8  -2   0   56.49    5.00
  -8  -2   0   41.30    4.40
  -8   2   0   48.50    4.60
   8   2   0   50.09   15.20
   8   2   0   52.69    4.90
  -8   2   0   42.50    4.50
  -8   2   0   45.50    5.10
  -8   2   0   49.20    4.40
  -8   2   0   54.69    4.90
  -9  -2   0   26.50    2.90
  -9  -2   0   35.90    3.70
  -9   2   0   31.70    3.40
  -9   2   0   33.80    3.40
  -9   2   0   28.60    3.60
 -10  -2   0   38.20    3.30
  10   2   0   38.80    3.90
   0  -3   0    0.00    0.20
   0   3   0    0.10    0.30
   0   3   0   -2.40    5.40
   0   3   0   -0.10    0.30
  -1  -3   0  309.67   24.40
   1  -3   0  350.96   24.50
  -1   3   0  374.26   28.70
   2  -3   0  300.17   20.20
  -2  -3   0  268.17   20.10
  -2  -3   0  260.57   20.20
   2   3   0  276.77   20.30
  -3  -3   0   24.50    2.40
  -3  -3   0   24.10    2.20
  -3  -3   0   25.80    2.30
  -3   3   0   19.60    2.00
  -3   3   0   20.70    2.30
   3   3   0   23.60    2.40
   3   3   0   20.50    6.20
  -4  -3   0   36.90    3.30
  -4  -3   0   33.80    3.70
  -4  -3   0   38.40    3.40
  -4  -3   0   33.50    4.10
  -4  -3   0   34.60    3.30
  -4   3   0   37.40    3.10
  -4   3   0   35.80    3.40
  -4   3   0   32.30    3.40
   4   3   0   35.40    3.40
   4   3   0   34.50    8.50
  -4   3   0   43.20    3.70
  -4   3   0   35.60    3.60
  -5  -3   0  280.37   21.20
  -5  -3   0  255.37   21.10
   5  -3   0  288.37   21.70
   5  -3   0  313.87   22.30
  -5  -3   0  306.07   21.30
  -5  -3   0  258.67   20.90
  -5  -3   0  296.97   22.30
  -5  -3   0  262.87   21.40
  -5  -3   0  261.87   21.10
  -5   3   0  310.17   21.60
  -5   3   0  306.67   21.30
   5   3   0  278.87   21.30
  -5   3   0  262.87   20.80
  -5   3   0  307.57   21.60
   5   3   0  290.97   26.60
  -5   3   0  273.67   21.50
  -6  -3   0   45.30    4.90
   6  -3   0   38.40    4.50
  -6  -3   0   38.90    4.10
   6  -3   0   47.30    4.80
   6  -3   0   39.70    4.30
  -6  -3   0   46.40    4.70
   6  -3   0   35.80    4.50
  -6  -3   0   32.30    3.90
  -6   3   0   41.50    4.00
   6   3   0   40.70    4.20
  -6   3   0   44.40    4.40
  -6   3   0   43.60    4.30
  -6   3   0   42.50    3.70
  -6   3   0   43.20    4.30
  -6   3   0   37.80    4.20
   6   3   0   14.00   10.10
  -6   3   0   41.10    4.70
  -7  -3   0   12.70    2.50
   7  -3   0   13.90    2.30
   7  -3   0    8.10    2.00
   7  -3   0   12.20    2.30
  -7  -3   0    8.70    1.90
  -7  -3   0   10.40    2.10
   7  -3   0   13.50    2.50
  -7  -3   0    8.50    1.60
  -7   3   0   11.50    2.30
   7   3   0   11.70   12.90
   7   3   0    9.60    1.90
  -7   3   0   14.60    1.90
  -8  -3   0   44.50    4.00
   8  -3   0   45.40    5.10
  -8  -3   0   53.19    5.40
  -8   3   0   39.50    4.40
   8   3   0  130.59   36.70
  -8   3   0   42.80    4.40
   8   3   0   51.89    4.70
  -8   3   0   34.70    4.20
   9  -3   0    4.20    1.00
  -9  -3   0    4.50    1.00
  -9  -3   0    5.40    1.00
  -9  -3   0    3.30    1.20
  -9   3   0    3.60    1.00
  -9   3   0    5.30    1.30
  -9   3   0    4.90    0.90
  -9   3   0    2.80    1.00
 -10  -3   0    0.50    0.50
  10  -3   0   -0.20    0.50
 -10   3   0    0.40    0.50
 -10   3   0   -0.40    0.30
 -10   3   0    0.10    0.40
  10   3   0    0.10    0.40
 -10   3   0    0.10    0.40
   0   4   0 3207.68  232.88
   1   4   0 3463.05  250.87
  -2  -4   0   46.50    3.60
  -2  -4   0   48.70    3.90
   2  -4   0   42.90    3.70
   2   4   0   39.20    3.80
  -2   4   0   40.30    4.00
   2   4   0   43.30    3.90
   2   4   0   41.30    3.70
  -2   4   0   39.50    3.60
  -2   4   0   43.10    3.80
   2   4   0   38.30    9.80
  -3  -4   0  252.07   21.10
  -3  -4   0  269.07   20.60
  -3  -4   0  295.57   20.30
  -3  -4   0  253.87   20.30
   3   4   0  273.97   20.30
  -3   4   0  259.07   20.70
   3   4   0  260.77   20.20
  -3   4   0  299.87   20.50
   3   4   0  285.37   20.60
   3   4   0  259.47   21.40
  -3   4   0  288.97   20.20
  -3   4   0  285.37   20.70
   3   4   0  269.77   26.20
   4  -4   0   60.49    5.90
  -4  -4   0   54.59    5.30
  -4  -4   0   66.99    5.20
   4  -4   0   58.69    5.70
  -4  -4   0   55.69    5.00
  -4  -4   0   56.89    5.10
   4  -4   0   55.79    7.00
  -4  -4   0   53.69    4.90
  -4  -4   0   60.59    6.00
  -4   4   0   62.59    5.50
  -4   4   0   60.59    6.00
  -4   4   0   60.09    5.20
  -4   4   0   51.19    4.70
   4   4   0   58.69    5.30
   4   4   0   48.00   11.80
  -4   4   0   52.69    5.30
   5  -4   0  348.97   27.50
   5  -4   0  368.86   28.60
  -5  -4   0  382.76   28.00
  -5  -4   0  386.46   27.20
  -5   4   0  387.26   27.10
  -5   4   0  312.57   26.80
  -5   4   0  333.97   26.10
  -5   4   0  377.36   27.60
   5   4   0  300.07   34.10
   5   4   0  361.16   26.70
  -5   4   0  329.77   26.90
  -6  -4   0   25.20    3.20
   6  -4   0   31.80    5.60
  -6  -4   0   38.70    5.00
  -6  -4   0   29.40    3.10
   6  -4   0   23.20    3.90
   6  -4   0   30.30    3.50
  -6  -4   0   33.30    3.40
  -6   4   0   30.90    3.70
  -6   4   0   32.90    3.00
  -6   4   0   26.00    3.40
   6   4   0   36.30    3.60
   6   4   0   36.00   15.40
   6   4   0   31.00    3.40
   7  -4   0   14.80    2.50
   7  -4   0   19.40    2.70
  -7  -4   0   12.80    2.20
  -7  -4   0   11.10    2.40
  -7  -4   0   19.30    2.40
  -7  -4   0   19.60    2.00
  -7  -4   0   11.30    1.80
  -7  -4   0   17.20    2.50
   7   4   0   33.80   19.10
  -7   4   0   15.70    2.30
  -7   4   0   16.70    2.20
  -7   4   0   13.30    2.40
  -7   4   0   14.70    2.40
  -7   4   0   16.10    2.80
  -8  -4   0   16.60    1.90
   8  -4   0   17.10    2.40
  -8  -4   0   14.20    2.40
  -8   4   0   13.80    2.20
  -8   4   0   14.30    2.20
  -8   4   0   21.20    2.80
  -8   4   0   16.00    2.30
  -9  -4   0   39.50    4.00
  -9   4   0   42.00    3.50
  -9   4   0   33.70    3.50
  -9   4   0   34.40    4.30
  -9   4   0   36.60    3.70
   0  -5   0   -0.10    0.40
   0   5   0    0.20    0.50
   0   5   0    0.20    0.30
   0   5   0    0.00    0.30
   1  -5   0   80.49    6.90
  -1  -5   0   64.49    5.70
   1  -5   0   69.39    6.50
   1   5   0   68.09    6.20
  -1   5   0   64.59    6.20
   1   5   0   79.69    6.00
  -1   5   0   66.49    5.80
  -1   5   0   81.69    6.20
   1   5   0   67.99    5.80
   1   5   0   73.29    6.20
   2  -5   0   16.80    2.70
   2  -5   0   22.50    2.90
   2  -5   0   20.50    2.50
   2  -5   0   23.40    2.30
  -2  -5   0   19.20    2.60
  -2  -5   0   20.30    2.80
  -2   5   0   20.20    2.60
  -2   5   0   18.80    2.10
   2   5   0   18.70    2.20
   2   5   0   19.70    2.80
   2   5   0   19.00    2.50
  -2   5   0   19.80    2.50
  -2   5   0   15.60    2.70
  -2   5   0   24.20    2.50
   2   5   0   19.20    2.20
  -3  -5   0   39.60    4.10
   3  -5   0   36.30    4.20
   3  -5   0   38.20    4.10
  -3  -5   0   40.70    3.60
   3  -5   0   39.70    4.60
   3  -5   0   37.60    4.50
  -3  -5   0   34.70    3.90
   3   5   0   14.90   15.70
  -3   5   0   34.60    4.10
  -3   5   0   38.60    4.00
   3   5   0   42.40    3.90
   3   5   0   37.60    3.60
  -3   5   0   34.00    3.40
   3   5   0   36.10    3.40
  -3   5   0   33.20    3.70
  -4  -5   0 1108.19   84.89
  -4  -5   0 1210.18   85.79
   4  -5   0 1243.18   86.29
   4  -5   0 1249.68   86.09
   4  -5   0 1064.99   86.09
   4   5   0 1235.28   85.39
  -4   5   0 1227.68   86.29
  -4   5   0 1282.77   85.69
  -4   5   0 1225.38   85.39
  -4   5   0 1111.39   85.79
  -4   5   0 1029.90   85.49
   5  -5   0  371.36   30.80
  -5  -5   0  411.86   30.50
  -5  -5   0  357.76   29.40
   5  -5   0  426.96   30.80
   5   5   0  445.46   31.10
  -5   5   0  408.06   30.50
   5   5   0  427.26   43.50
   5   5   0  428.36   30.10
  -5   5   0  369.66   31.50
   6  -5   0   67.19    7.40
  -6  -5   0   79.39    7.00
   6  -5   0   74.79    7.40
   6  -5   0   86.89    7.60
  -6  -5   0   78.79    6.90
  -6  -5   0   80.99    7.20
  -6   5   0   78.59    7.70
   6   5   0   72.19    7.00
  -6   5   0   88.69    7.40
  -6   5   0   70.29    6.80
  -6   5   0   89.79    7.60
   6   5   0   76.09   25.60
   7  -5   0  133.69   10.30
  -7  -5   0  109.79    8.70
  -7   5   0  104.09    9.60
   7   5   0  113.59    9.90
  -7   5   0  116.89    9.90
  -8  -5   0    0.70    0.60
   8  -5   0    0.70    0.60
  -8  -5   0    0.60    0.60
  -8   5   0    0.60    0.70
  -8   5   0    0.80    0.50
  -8   5   0   -0.10    0.60
   8   5   0    0.90    0.70
  -8   5   0    1.60    0.80
  -8   5   0    1.40    0.60
  -9  -5   0    2.80    0.70
  -9  -5   0    2.30    0.70
  -9   5   0    1.80    0.70
   0  -6   0   57.99    5.90
   0  -6   0   58.39    6.00
   0   6   0   64.29    5.60
   0   6   0   61.79    5.20
   0   6   0   64.79    5.70
   0   6   0   57.39    5.30
   0   6   0   52.69    5.70
  -1  -6   0    0.00    0.90
   1  -6   0    3.30    1.20
   1  -6   0   -1.10    1.00
  -1  -6   0    0.90    1.00
   1  -6   0    0.60    0.90
   1  -6   0    0.50    1.80
   1  -6   0    0.50    0.90
  -1  -6   0    0.30    1.00
   1   6   0    0.60    0.60
   1   6   0    0.50    0.90
  -1   6   0    0.80    0.70
  -1   6   0    0.40    1.10
   1   6   0    2.20    0.90
  -1   6   0    1.50    0.70
  -1   6   0    0.00    0.70
   1   6   0    0.70    0.80
  -1   6   0    1.00    1.20
   1   6   0   -0.50    0.50
   1   6   0    0.40    0.70
   2  -6   0    0.30    1.00
   2  -6   0    2.20    1.50
  -2  -6   0    0.40    1.00
   2  -6   0   -1.10    0.90
   2  -6   0    0.90    0.80
  -2  -6   0    0.50    0.90
  -2   6   0    1.00    0.80
  -2   6   0    1.40    0.70
   2   6   0    0.00    0.50
  -2   6   0    0.10    0.60
   2   6   0    0.10    0.70
  -2   6   0    0.90    0.80
   2   6   0    0.50    0.60
   2   6   0    0.60    0.90
   2   6   0   -0.10    0.60
  -2   6   0    0.40    0.80
   3  -6   0   32.10    5.50
   3  -6   0   30.70    4.10
   3  -6   0   31.70    3.70
   3   6   0   26.80    2.80
  -3   6   0   33.80    3.80
  -3   6   0   23.50    3.30
   4  -6   0    0.70    1.40
  -4  -6   0    1.40    1.10
  -4  -6   0   -0.80    0.80
   4  -6   0   -1.10    0.90
   4  -6   0    1.00    1.00
  -4   6   0    2.00    0.90
  -4   6   0    0.70    0.90
  -4   6   0    1.70    1.00
   4   6   0    0.00    0.90
  -4   6   0    2.20    0.70
  -4   6   0    0.80    0.80
   4   6   0    0.60    0.80
  -4   6   0    0.30    1.20
   4   6   0    1.50    1.00
  -5  -6   0   60.89    5.50
   5  -6   0   51.19    5.60
  -5  -6   0   44.80    4.90
   5   6   0   59.79    5.30
  -5   6   0   50.09    5.60
  -5   6   0   55.49    5.50
   6  -6   0   43.80    4.20
   6  -6   0   39.70    4.60
  -6   6   0   34.50    3.90
  -6   6   0   35.70    3.80
  -6   6   0   30.40    4.10
  -6   6   0   37.60    4.10
   7  -6   0    1.30    0.70
  -7  -6   0    0.00    0.70
  -7  -6   0    1.30    0.80
   7  -6   0    1.30    0.70
  -7   6   0    1.30    0.60
  -7   6   0   -0.20    0.70
  -7   6   0    1.20    0.70
   7   6   0    1.30    0.60
  -7   6   0    1.60    0.90
  -8  -6   0    0.30    0.40
  -8  -6   0    0.80    0.60
   8  -6   0    0.30    0.40
   8   6   0    0.90    0.50
  -8   6   0    0.90    0.40
  -8   6   0    1.10    0.60
  -8   6   0    1.00    0.40
   0  -7   0   -0.20    0.90
   0   7   0   -0.20    0.80
   0   7   0   -0.50    0.50
   0   7   0   -0.60    1.30
   0   7   0   -0.70    0.60
   0   7   0   -0.10    0.50
   0   7   0    0.50    0.70
  -1  -7   0   -1.40    1.20
  -1  -7   0    0.40    0.90
   1  -7   0   -0.70    0.70
   1  -7   0   -0.20    0.60
  -1   7   0   -0.70    0.70
  -1   7   0   -0.20    0.90
  -1   7   0   -0.60    0.40
   1   7   0   -0.50    0.90
  -1   7   0    0.00    0.40
   1   7   0    0.80    0.60
   1   7   0    0.50    0.60
  -1   7   0   -0.20    0.50
   1   7   0   -0.30    0.50
   1   7   0    0.00    1.30
   2  -7   0   -0.30    0.70
  -2  -7   0    0.10    0.90
   2  -7   0   -1.60    0.70
  -2  -7   0    0.40    0.90
   2  -7   0   -0.20    0.60
   2   7   0    0.10    0.60
   2   7   0    0.40    0.60
  -2   7   0    0.10    0.70
  -2   7   0   -0.80    0.70
  -2   7   0   -0.10    0.60
   2   7   0    0.20    0.90
   2   7   0    0.20    1.30
  -2   7   0    0.00    0.60
  -2   7   0    0.10    0.60
  -3  -7   0   43.80    4.90
   3  -7   0   35.90    4.40
   3  -7   0   50.39    6.10
   3  -7   0   37.50    4.30
  -3   7   0   44.00    4.60
  -3   7   0   48.80    5.30
   4  -7   0    6.40    1.50
   4  -7   0    6.60    1.70
   4  -7   0    4.60    1.70
  -4  -7   0    3.90    1.50
   4   7   0    7.30    1.50
  -4   7   0    7.60    1.70
  -4   7   0    7.90    1.40
  -4   7   0    9.70    2.10
  -4   7   0    6.30    1.60
  -5  -7   0    1.60    0.70
   5  -7   0    0.60    0.80
   5  -7   0    1.50    0.80
  -5  -7   0    0.50    0.60
  -5   7   0    2.00    0.80
  -5   7   0    2.80    0.90
   5   7   0    2.40    0.80
  -5   7   0    1.50    0.80
  -5   7   0    1.60    1.00
  -6  -7   0    1.70    0.70
   6  -7   0    0.10    0.50
   6  -7   0   -0.20    0.40
  -6  -7   0    0.20    0.40
  -6   7   0    0.80    0.50
   6   7   0   -0.20    0.40
  -6   7   0    0.70    0.40
  -6   7   0    0.60    0.80
  -6   7   0    0.70    0.60
  -7   7   0   20.00    2.10
  -7   7   0   16.40    2.00
   7   7   0   19.00    2.00
   0   8   0   10.50    2.00
   0   8   0    9.90    1.80
   0   8   0    7.50    1.50
  -1  -8   0   27.90    3.20
   1  -8   0   27.30    3.20
   1   8   0   25.70    2.60
  -2  -8   0   24.90    3.10
   2  -8   0   25.40    3.10
   2   8   0   34.50    3.20
  -3  -8   0   24.50    2.60
   3  -8   0   18.80    2.40
  -3   8   0   21.10    2.50
   3   8   0   21.40    2.50
   4  -8   0    2.00    0.80
  -4  -8   0    1.80    0.70
  -4   8   0    3.50    0.90
  -4   8   0    1.60    0.60
   4   8   0    1.70    0.70
  -4   8   0    1.30    0.70
   5  -8   0    5.00    1.20
  -5   8   0    6.60    1.00
   5   8   0    8.80    1.20
  -5   8   0    9.90    1.40
   0  -9   0    0.20    0.30
   0   9   0    0.40    0.40
   1  -9   0    0.30    0.40
  -1  -9   0   -0.20    0.50
  -1   9   0    0.10    0.30
   1   9   0    0.20    0.30
  -2  -9   0    2.90    0.70
   2   9   0    3.10    0.80
  -2   9   0    3.80    0.90
 -11   0   1   -0.10    0.30
 -10   0   1    0.50    0.50
 -10   0   1   -0.40    0.40
 -10   0   1    0.10    0.40
  10   0  -1   -0.30    0.80
 -10   0   1   -1.10    1.10
 -10   0   1   -0.30    0.40
  -9   0   1    0.40    0.60
  -9   0   1    0.00    0.60
  -9   0   1    0.70    0.70
   9   0  -1   -0.90    0.90
  -9   0   1    0.00    0.70
  -9   0   1    0.40    1.00
  -8   0   1   -0.10    0.50
  -8   0   1    0.40    0.70
  -8   0   1    0.20    0.60
  -8   0   1    0.20    0.40
  -8   0   1    0.10    0.90
  -7   0   1    0.20    0.50
   7   0  -1    0.50    8.80
   7   0  -1   -0.60    0.90
  -7   0   1    0.40    0.50
  -7   0   1    0.30    0.90
  -7   0   1    0.20    0.30
  -7   0   1    0.10    0.60
  -7   0   1   -0.10    1.00
   7   0  -1   -1.30    0.90
  -6   0   1    0.40    0.50
  -6   0   1    0.30    0.50
  -6   0   1    0.00    0.40
   6   0  -1   -7.40    6.30
  -6   0   1    0.00    0.20
   6   0  -1    0.20    0.70
  -5   0   1    1.90    0.80
   4   0  -1    3.40    3.70
  -3   0   1    0.20    0.20
   3   0  -1   -0.70    2.60
  -3   0   1    0.90    0.30
  -2   0   1    0.20    0.20
   2   0  -1   -1.60    1.90
  -2   0   1    0.10    0.30
  -2   0   1    0.20    0.20
  -1   0   1    0.60    0.10
  -1   0   1    1.00    0.20
   0   0   1    0.60    0.40
  -1   0  -1    0.10    0.10
   1   0   1    0.30    0.80
   1   0   1    0.60    0.20
  -1   0  -1    0.00    0.10
  -2   0  -1    0.10    0.10
   2   0   1   -0.60    1.20
  -2   0  -1    0.10    0.30
  -3   0  -1    0.30    0.20
  -3   0  -1    0.20    0.20
   3   0   1   -2.20    2.40
   4   0   1   -3.10    2.70
  -4   0  -1    0.80    0.30
  -4   0  -1   -0.30    0.40
   5   0   1   -2.00    4.10
  -5   0  -1    0.80    0.60
   5   0   1   -0.60    0.40
  -5   0  -1    0.10    0.30
  -5   0  -1   -0.10    0.40
  -6   0  -1    0.20    0.60
  -6   0  -1   -0.30    0.40
  -6   0  -1   -0.50    0.30
   6   0   1   -0.30    5.30
  -6   0  -1    1.50    0.60
  -6   0  -1   -0.30    0.30
   6   0   1   -1.10    0.60
   7   0   1   -0.20    0.50
   7   0   1   10.50    7.60
  -7   0  -1   -0.30    0.60
  -7   0  -1   -1.10    0.80
   7   0   1    0.80    1.00
  -7   0  -1    0.00    0.40
  -7   0  -1    0.10    0.60
  -7   0  -1   -0.20    0.50
  -7   0  -1    0.20    0.90
  -8   0  -1   -0.60    0.90
  -8   0  -1    0.30    0.50
   8   0   1   -1.80    0.90
  -8   0  -1    0.50    0.70
  -8   0  -1    0.00    0.60
  -8   0  -1    0.30    0.50
   8   0   1   -1.30    0.90
   8   0   1    0.10    0.60
  -9   0  -1    0.80    0.70
  -9   0  -1    0.40    0.80
  -9   0  -1   -0.10    0.50
   9   0   1    0.50    0.90
  -9   0  -1    0.10    0.50
   9   0   1   -0.10    0.40
 -10   0  -1    0.10    0.40
 -10   0  -1    0.20    0.60
  10   0   1   -0.20    0.70
 -10   0  -1    0.10    0.70
 -10   0  -1   -0.50    0.50
 -10   0  -1    0.20    0.30
 -11   1   1    0.10    0.40
 -10  -1   1    9.60    1.80
 -10  -1   1    8.70    1.40
 -10   1   1    7.90    1.20
 -10   1   1    8.70    1.40
  -9  -1   1    2.80    0.80
  -9  -1   1    2.30    1.20
  -9  -1   1    2.90    1.10
   9  -1  -1    3.10    1.10
  -9  -1   1    1.90    1.60
  -9  -1   1    1.60    0.80
  -9   1   1    4.00    1.30
  -9   1   1    3.30    1.00
  -9   1   1    3.50    0.90
  -9   1   1    2.80    1.10
  -9   1   1    2.90    1.10
  -8  -1   1    0.60    0.60
  -8  -1   1    0.80    0.60
   8  -1  -1    0.90    0.70
  -8  -1   1    3.30    1.40
  -8  -1   1    0.40    0.50
  -8  -1   1    0.60    1.00
  -8  -1   1    0.10    0.70
   8  -1  -1   -0.60    1.20
   8   1  -1  -16.80   12.40
  -8   1   1    0.80    0.70
  -8   1   1    0.50    0.70
  -8   1   1    0.30    0.50
  -8   1   1   -0.10    0.40
   8   1  -1   -0.50    0.90
  -8   1   1    0.20    0.50
  -7  -1   1   64.69    5.30
  -7  -1   1   60.59    6.00
   7  -1  -1   57.49    5.80
   7  -1  -1   66.79    6.30
  -7  -1   1   61.59    5.50
  -7  -1   1   57.49    5.70
   7   1  -1   75.29   13.90
   7   1  -1   65.29    5.80
  -7   1   1   53.99    5.50
  -7   1   1   64.99    6.10
  -6  -1   1  671.03   47.70
  -6  -1   1  665.13   47.10
  -6  -1   1  603.94   47.10
  -6  -1   1  619.64   47.30
  -6  -1   1  612.64   46.80
   6  -1  -1  594.44   48.00
   6   1  -1  685.03   51.79
  -6   1   1  682.23   46.70
   6   1  -1  662.33   47.30
  -6   1   1  626.84   46.90
  -6   1   1  710.13   47.40
  -5  -1   1  684.83   49.30
  -5  -1   1  739.43   49.30
  -5  -1   1  682.53   48.70
  -5   1   1  708.03   49.10
  -5   1   1  696.13   48.90
   5   1  -1  716.73   49.20
   5   1  -1  620.74   52.89
  -5   1   1  585.84   48.90
  -5   1   1  631.34   48.50
   4  -1  -1 1822.52  140.59
   4   1  -1 2034.10  140.39
   3  -1  -1 2643.54  195.78
   3   1  -1 2790.42  195.58
   2   1  -1 1410.36  101.19
  -2   1   1 1389.46  101.59
  -1   1   1 5268.97  376.06
   0   1   1 4569.64  326.17
   1   1   1 1268.57   91.39
   2   1   1 1930.01  138.79
  -3  -1  -1  160.48   12.20
  -3  -1  -1  147.79   11.80
   3  -1   1  167.98   13.70
  -3   1  -1  174.38   12.10
   3   1   1  158.38   13.70
   4  -1   1   17.50    4.30
  -4  -1  -1   19.30    1.90
  -4  -1  -1   20.90    2.40
   4   1   1   20.60    4.40
  -4   1  -1   21.00    2.00
  -4   1  -1   17.50    1.70
  -5  -1  -1   40.50    3.70
  -5  -1  -1   36.80    3.80
  -5  -1  -1   45.10    4.30
   5   1   1   45.90    4.10
   5   1   1   38.20    6.90
  -5   1  -1   44.90    3.60
  -5   1  -1   40.30    3.80
  -5   1  -1   49.50    3.80
  -5   1  -1   44.10    4.10
   6  -1   1  301.07   23.30
  -6  -1  -1  304.87   22.30
   6  -1   1  327.57   24.50
   6  -1   1  285.97   22.60
  -6  -1  -1  298.27   22.00
  -6  -1  -1  295.17   22.00
  -6  -1  -1  288.37   22.20
  -6  -1  -1  300.87   22.90
  -6   1  -1  285.37   22.90
  -6   1  -1  288.17   22.60
  -6   1  -1  301.27   22.30
  -6   1  -1  298.07   21.90
   6   1   1  286.87   26.10
  -6   1  -1  306.57   22.30
   6   1   1  293.77   22.50
  -7  -1  -1    8.50    1.50
   7  -1   1    5.70    1.70
   7  -1   1    8.60    2.40
   7  -1   1    6.80    1.70
   7  -1   1   11.10    1.90
  -7  -1  -1    8.90    2.20
  -7  -1  -1    6.10    1.30
  -7  -1  -1    8.80    1.30
  -7  -1  -1    7.90    1.80
   7  -1   1   12.40    2.00
  -7  -1  -1    4.80    1.30
  -7   1  -1    7.40    1.30
   7   1   1    5.70    8.00
  -7   1  -1    8.80    1.60
   7   1   1    5.00    1.50
   7   1   1    7.10    1.60
  -7   1  -1    7.40    1.70
  -7   1  -1    8.40    1.60
  -7   1  -1    6.60    1.20
  -7   1  -1    8.70    1.90
  -8  -1  -1  432.66   30.60
   8  -1   1  396.16   30.30
   8  -1   1  410.96   30.30
  -8   1  -1  374.76   29.70
   9  -1   1  132.09   10.50
   9  -1   1  117.79   10.60
  -9   1  -1  150.98   11.40
  -9   1  -1  149.09   10.80
   9   1   1  114.79   11.00
  -9   1  -1  117.99   10.90
  -9   1  -1  136.29   10.70
  10  -1   1    0.10    0.80
 -10  -1  -1   -0.10    0.40
 -10  -1  -1    0.70    0.60
 -10  -1  -1    0.50    0.40
 -10  -1  -1   -0.10    0.50
 -10   1  -1   -0.10    0.40
 -10   1  -1    0.30    0.30
  10   1   1    0.00    0.30
 -10   1  -1   -0.70    0.40
 -10   1  -1   -0.20    0.50
 -10   1  -1   -0.60    0.50
 -10  -2   1    6.20    1.10
 -10  -2   1    8.40    1.50
 -10  -2   1    9.40    1.00
 -10   2   1    8.50    1.40
 -10   2   1    9.70    1.50
  -9  -2   1  116.99    9.90
  -9   2   1  122.99    9.70
  -9   2   1  110.59    9.50
   8  -2  -1   60.39    5.90
   8  -2  -1   71.59    6.30
  -8  -2   1   64.49    6.10
  -8   2   1   62.59    6.70
   8   2  -1   95.99   18.50
  -8   2   1   53.59    6.10
  -8   2   1   60.79    5.80
  -8   2   1   69.99    5.70
   8   2  -1   60.29    6.00
  -7  -2   1   41.70    3.70
  -7  -2   1   42.60    3.90
  -7  -2   1   34.50    4.00
  -7  -2   1   42.00    4.50
   7  -2  -1   33.60    4.30
  -7  -2   1   34.30    4.50
  -7  -2   1   44.60    3.90
   7  -2  -1   35.60    4.10
  -7  -2   1   32.50    3.70
   7   2  -1   44.00   12.90
   7   2  -1   38.70    4.10
  -7   2   1   43.90    4.40
  -7   2   1   33.30    4.10
  -7   2   1   42.20    4.60
  -7   2   1   41.10    4.10
  -7   2   1   45.40    4.20
  -7   2   1   33.20    3.60
  -7   2   1   36.50    3.50
   6  -2  -1  145.59   13.60
  -6  -2   1  179.68   13.00
   6  -2  -1  181.08   13.70
  -6  -2   1  175.48   13.90
  -6   2   1  168.78   13.30
  -6   2   1  167.48   13.80
  -6   2   1  172.28   12.70
  -6   2   1  169.68   13.00
   6   2  -1  157.28   13.10
   6   2  -1  149.79   19.20
  -6   2   1  171.78   13.30
  -5  -2   1 1848.72  138.59
  -5  -2   1 1922.41  137.89
   5   2  -1 1842.72  141.49
  -5   2   1 2006.90  137.99
   5   2  -1 2001.60  138.09
  -4  -2   1   34.10    2.90
  -4  -2   1   23.20    2.90
  -4  -2   1   31.30    2.70
   4   2  -1   34.10    6.80
  -4   2   1   29.10    2.90
   4   2  -1   29.00    2.70
  -4   2   1   32.00   12.50
  -4   2   1   26.90    2.40
  -4   2   1   27.90    2.70
   3  -2  -1   28.20    2.60
  -3  -2   1   30.20    2.70
  -3  -2   1   26.70    2.80
  -3   2   1   26.90    2.30
  -3   2   1   20.40    7.90
   3   2  -1   31.30    5.70
   3   2  -1   30.00    2.60
  -2   2   1 1666.43  124.09
   2   2  -1 1741.63  123.59
   1   2  -1 2149.88  159.88
  -1   2   1 2287.27  161.38
   0   2   1 9999.00  713.33
  -1  -2  -1  408.66   31.40
  -1  -2  -1  443.16   31.20
  -1  -2  -1  419.66   31.10
   1   2   1  480.15   33.20
   1   2   1  426.26   31.10
  -2  -2  -1  567.44   42.50
  -2  -2  -1  629.94   42.20
  -2  -2  -1  532.65   42.10
   2   2   1  661.83   44.30
  -2   2  -1  558.64   42.00
  -3  -2  -1   46.80    3.60
  -3  -2  -1   43.70    4.00
  -3   2  -1   41.00    3.40
   3   2   1   39.80    6.10
   4   2   1 3149.98  228.68
   5   2   1 2967.50  215.28
  -6  -2  -1    1.50    1.00
   6  -2   1    2.00    0.80
   6  -2   1    1.90    1.10
  -6  -2  -1    3.90    1.10
   6  -2   1    3.10    1.30
  -6  -2  -1    2.30    0.80
   6  -2   1    2.10    1.40
  -6  -2  -1    2.60    1.40
   6  -2   1    0.40    1.10
  -6   2  -1    1.50    0.60
   6   2   1    1.40    0.80
  -6   2  -1    1.90    1.10
  -6   2  -1    2.60    1.10
  -6   2  -1    1.90    0.80
  -6   2  -1    1.70    0.60
   6   2   1   -3.10    6.20
   7  -2   1   33.90    5.70
  -7  -2  -1   41.60    3.90
   7  -2   1   34.00    4.30
  -7  -2  -1   46.10    3.90
   7  -2   1   36.10    4.40
  -7  -2  -1   43.70    4.10
  -7  -2  -1   40.70    4.20
  -7   2  -1   42.40    4.20
  -7   2  -1   38.00    3.80
   7   2   1   34.80    4.20
   7   2   1   61.89   13.80
  -7   2  -1   43.70    5.20
   8  -2   1   23.10    3.30
   8  -2   1   23.90    3.30
  -8  -2  -1   26.00    3.20
  -8  -2  -1   33.70    3.60
   8  -2   1   36.80    4.10
  -8  -2  -1   34.20    3.10
  -8  -2  -1   31.00    3.30
  -8   2  -1   32.30    3.50
  -8   2  -1   28.70    3.30
  -8   2  -1   31.50    3.50
  -8   2  -1   29.90    3.80
   8   2   1   17.50   15.10
  -8   2  -1   32.60    3.20
  -9  -2  -1   -0.20    0.30
  -9  -2  -1   -0.40    0.60
  -9  -2  -1    0.00    0.30
  -9  -2  -1    0.10    0.60
   9  -2   1    0.60    0.90
   9  -2   1    0.90    0.70
  -9   2  -1   -0.30    0.60
  -9   2  -1   -0.10    0.40
  -9   2  -1    0.20    0.50
  -9   2  -1    0.30    0.40
  -9   2  -1    0.20    0.30
 -10  -2  -1   11.50    1.70
 -10  -2  -1   14.50    1.60
 -10   2  -1   12.80    1.70
 -10   2  -1   10.90    1.50
 -10  -3   1    2.00    0.70
  10  -3  -1    2.60    0.70
  10   3  -1    2.20    0.70
 -10   3   1    2.70    0.80
 -10   3   1    1.90    0.50
 -10   3   1    3.80    0.80
  -9  -3   1   22.40    2.30
  -9  -3   1   23.00    2.60
  -9   3   1   25.00    2.50
   9   3  -1   28.50    3.10
  -9   3   1   22.30    2.80
  -8  -3   1    5.70    1.20
  -8  -3   1    4.10    0.90
  -8  -3   1    1.30    1.40
  -8  -3   1    2.30    1.10
  -8   3   1    3.90    1.10
  -8   3   1    4.50    1.30
  -8   3   1    2.70    1.00
   8   3  -1   15.20   22.50
  -8   3   1    3.10    1.00
   8   3  -1    3.70    1.20
   8   3  -1    2.10    1.00
  -8   3   1    2.20    1.30
  -7  -3   1    3.40    1.30
   7  -3  -1    3.10    1.40
  -7  -3   1    4.00    1.30
  -7  -3   1    3.00    1.00
  -7  -3   1    2.30    0.90
   7  -3  -1    5.10    1.30
  -7  -3   1    4.00    1.00
  -7   3   1    1.80    0.90
   7   3  -1    4.90    1.80
  -7   3   1    7.10    2.30
  -7   3   1    4.10    1.20
   7   3  -1   15.80   15.40
  -7   3   1    4.70    1.50
  -7   3   1    5.70    1.90
  -7   3   1    4.20    0.90
  -6  -3   1    9.10    1.80
   6  -3  -1    7.40    2.30
  -6  -3   1    9.30    1.30
  -6  -3   1    7.60    1.50
  -6  -3   1   10.00    2.40
  -6  -3   1    9.00    1.60
  -6  -3   1    8.40    1.60
   6  -3  -1    8.00    1.80
   6  -3  -1    9.20    2.00
  -6  -3   1    7.30    1.90
  -6   3   1    7.40    1.40
  -6   3   1    7.80    1.30
  -6   3   1   10.60    2.30
  -6   3   1    6.40    1.60
  -6   3   1   11.00    1.90
   6   3  -1   21.10   18.70
  -6   3   1    8.00    1.70
   6   3  -1    7.50    1.60
  -6   3   1    5.60    1.50
  -5  -3   1    3.90    1.10
  -5  -3   1    4.20    1.30
  -5  -3   1    4.50    1.00
   5  -3  -1    5.90    1.50
  -5  -3   1    3.90    0.90
  -5  -3   1    5.10    1.00
  -5  -3   1    5.70    1.50
  -5   3   1    7.00    1.40
   5   3  -1    5.70    1.20
   5   3  -1    8.20    8.00
  -5   3   1    3.60    1.10
  -5   3   1    6.40    1.50
  -5   3   1    4.10    1.00
  -5   3   1    7.20    2.00
   5   3  -1    3.50    0.90
  -5   3   1    3.80    0.80
  -4  -3   1  834.82   66.79
  -4  -3   1  980.80   67.09
  -4  -3   1  940.81   66.89
  -4  -3   1  857.01   67.69
  -4  -3   1 1014.20   67.09
   4   3  -1 1009.50   67.19
  -4   3   1  843.72   67.19
   4   3  -1  914.91   66.79
  -4   3   1  971.20   67.19
  -4   3   1  938.91   67.39
  -4   3   1  878.41   66.69
  -4   3   1  983.50   67.09
  -3  -3   1  194.18   14.10
  -3  -3   1  198.58   14.30
   3  -3  -1  195.88   14.30
  -3  -3   1  177.68   14.80
   3   3  -1  215.58   18.90
   3   3  -1  187.88   14.50
   3   3  -1  184.48   14.30
  -3   3   1  197.98   22.50
  -2  -3   1   74.29    5.70
  -2  -3   1   71.09    5.90
   2  -3  -1   78.69    6.00
  -2  -3   1   78.79    6.40
  -2   3   1  108.19   12.90
   2   3  -1   85.99   10.60
  -2   3   1   73.89    5.80
  -1  -3   1  453.05   31.70
   1  -3  -1  432.86   31.90
   1   3  -1  509.85   35.40
  -1   3   1  393.06   32.10
  -1   3   1  446.46   31.80
   0   3   1 8775.52  627.54
   1  -3   1   91.09    7.10
  -1  -3  -1   98.69    7.40
  -1  -3  -1   91.69    7.20
   1   3   1   89.39    7.10
   1   3   1   99.89   10.10
   1   3   1  100.59    7.40
  -1   3  -1   96.19    7.40
  -2  -3  -1  261.57   18.80
  -2  -3  -1  258.97   18.90
  -2   3  -1  260.97   18.70
   2   3   1  239.68   18.90
   2   3   1  242.88   21.90
   2   3   1  271.47   18.80
  -3  -3  -1  660.53   45.90
  -3  -3  -1  618.84   46.50
  -3  -3  -1  595.84   45.80
  -3  -3  -1  649.04   46.00
   3   3   1  685.13   46.10
   3   3   1  638.04   45.90
  -3   3  -1  593.44   45.60
  -3   3  -1  628.54   46.10
   3   3   1  655.83   49.40
  -4  -3  -1   44.50    4.40
  -4  -3  -1   48.80    5.10
  -4  -3  -1   48.70    4.50
  -4  -3  -1   50.09    4.50
   4   3   1   67.99    9.70
  -4   3  -1   51.79    4.50
  -4   3  -1   52.99    4.70
  -4   3  -1   54.69    4.80
   4   3   1   55.59    4.60
  -4   3  -1   52.49    4.70
   5  -3   1    1.80    1.30
   5  -3   1    2.90    1.50
  -5  -3  -1    1.70    0.80
  -5  -3  -1    3.00    1.20
  -5  -3  -1    3.50    0.90
  -5  -3  -1    2.00    0.80
   5  -3   1    1.50    0.90
  -5  -3  -1    3.80    1.20
  -5  -3  -1    2.80    1.20
   5  -3   1    1.70    1.40
  -5   3  -1    3.50    1.00
  -5   3  -1    4.90    1.20
   5   3   1    9.20    6.70
  -5   3  -1    2.50    0.80
  -5   3  -1    2.20    0.60
  -5   3  -1    5.10    1.20
   5   3   1    2.40    0.80
   6  -3   1   86.49    8.80
   6  -3   1   96.49    8.90
  -6  -3  -1  118.99    9.00
   6  -3   1  114.59    9.80
  -6  -3  -1  104.29    9.70
   6  -3   1  105.69    9.40
  -6  -3  -1  107.79    8.40
  -6  -3  -1  117.59    8.80
  -6  -3  -1  117.59    8.80
  -6  -3  -1   88.59    8.70
   6  -3   1  108.79    9.40
  -6  -3  -1   94.89    9.00
  -6   3  -1   89.19    8.40
  -6   3  -1  106.49    8.20
   6   3   1  108.79   15.20
  -6   3  -1   88.79    8.70
  -6   3  -1  116.99    9.70
   6   3   1  121.19    9.00
  -6   3  -1  113.39    9.30
   7  -3   1   58.59    5.50
   7  -3   1   40.20    5.10
  -7  -3  -1   45.20    4.50
  -7  -3  -1   51.99    4.70
  -7  -3  -1   56.99    5.50
   7  -3   1   44.00    4.80
  -7   3  -1   45.70    4.60
  -7   3  -1   46.90    5.40
  -7   3  -1   55.49    5.10
  -7   3  -1   54.19    5.10
  -7   3  -1   59.79    5.20
   7   3   1   61.09   13.50
  -8  -3  -1   21.80    2.80
   8  -3   1   23.90    2.90
  -8  -3  -1   18.50    2.20
   8  -3   1   22.50    2.90
  -8  -3  -1   16.90    2.30
  -8   3  -1   25.60    2.90
  -8   3  -1   19.00    2.40
  -8   3  -1   26.40    2.90
  -8   3  -1   22.50    3.00
   8   3   1   25.50    3.20
   8   3   1    5.60   18.70
  -9  -3  -1  159.78   11.30
   9  -3   1  145.69   11.10
   9  -3   1  154.88   11.60
  -9   3  -1  122.89   11.10
  -9   3  -1  142.79   12.30
 -10  -3  -1   44.10    4.30
 -10   3  -1   56.19    4.30
  10   3   1   46.60    4.50
 -10   3  -1   54.69    4.50
  10  -4  -1    7.90    1.10
 -10   4   1    6.80    0.80
  -9  -4   1    7.40    1.80
   9   4  -1    5.90    1.30
  -9   4   1    6.80    1.60
  -9   4   1    8.60    1.70
  -9   4   1    5.80    1.30
  -9   4   1    6.10    1.10
  -9   4   1    7.60    1.10
  -8  -4   1   12.10    2.10
  -8  -4   1   10.60    1.50
   8  -4  -1   14.50    2.10
  -8   4   1   16.80    2.50
  -8   4   1   13.10    2.00
  -8   4   1   20.10    2.90
  -8   4   1   13.90    2.10
   8   4  -1   13.90    1.90
  -7  -4   1    0.60    0.80
  -7  -4   1    0.70    0.70
  -7  -4   1    0.50    0.50
  -7  -4   1   -0.70    1.00
  -7  -4   1    0.70    1.10
   7   4  -1    1.10    1.30
  -7   4   1    0.00    0.70
  -7   4   1    0.20    0.40
  -7   4   1   -0.60    0.60
   7   4  -1    0.40    0.70
  -7   4   1    0.10    0.50
  -7   4   1    1.60    0.70
  -7   4   1   -0.30    0.70
   7   4  -1    6.40   22.40
  -6  -4   1   63.89    5.90
   6  -4  -1   67.09    6.50
   6  -4  -1   59.69    6.30
  -6   4   1   68.49    6.70
  -6   4   1   57.39    5.70
   6   4  -1   68.19   19.00
  -6   4   1   54.09    5.90
  -6   4   1   65.49    5.40
  -6   4   1   59.49    6.10
  -6   4   1   72.49    6.30
   6   4  -1   68.09    6.00
   5  -4  -1    1.00    0.60
  -5  -4   1    0.30    0.50
   5  -4  -1    0.60    1.20
  -5  -4   1   -0.40    0.90
  -5  -4   1    0.50    0.80
  -5  -4   1   -0.20    1.10
  -5  -4   1   -0.40    0.70
  -5  -4   1   -0.10    0.60
   5   4  -1    6.80   13.40
  -5   4   1    1.90    1.00
  -5   4   1    0.40    0.70
  -5   4   1    0.40    0.60
   5   4  -1    2.30    1.00
   5   4  -1   -0.40    0.90
  -5   4   1    0.60    0.40
  -5   4   1    0.60    0.60
  -5   4   1    0.50    1.10
  -5   4   1    0.90    1.00
  -4  -4   1  192.08   14.60
  -4  -4   1  191.48   14.40
  -4  -4   1  159.68   15.10
  -4  -4   1  178.78   14.70
   4  -4  -1  192.58   15.20
  -4  -4   1  178.68   14.10
  -4  -4   1  211.98   14.40
  -4   4   1  166.08   15.10
   4   4  -1  192.38   14.40
   4   4  -1  195.88   14.50
   4   4  -1  161.98   14.00
  -4   4   1  210.58   15.00
  -4   4   1  183.18   14.00
  -4   4   1  213.98   15.00
  -4   4   1  200.68   14.50
   4   4  -1  146.79   21.70
  -3  -4   1  260.07   20.10
   3  -4  -1  250.77   20.40
  -3  -4   1  283.27   21.40
  -3  -4   1  287.77   20.40
   3   4  -1  273.07   20.60
   3   4  -1  298.57   20.60
   3   4  -1  218.78   26.50
  -3   4   1  286.97   20.60
  -3   4   1  283.57   20.90
   2  -4  -1   18.70    2.00
  -2  -4   1   19.20    1.80
   2   4  -1   19.80    2.00
   2   4  -1   20.30    2.20
  -2   4   1   12.30   15.00
   2   4  -1   20.20    2.20
   2   4  -1   16.60    1.90
   2   4  -1   24.40   10.10
  -2   4   1   20.00    2.10
  -2   4   1   18.30    2.30
  -2   4   1   20.30    1.90
   1  -4  -1 1085.19   75.19
   1   4  -1 1139.99   80.19
  -1   4   1  944.21   79.69
   1   4  -1 1173.18   75.49
  -1   4   1 1077.29   75.29
   1   4  -1 1041.10   75.19
  -1   4   1 1035.20   75.49
  -1   4   1  923.21   74.99
   1   4  -1 1005.10   75.09
   0  -4  -1 1304.27   87.59
   0  -4   1 1299.27   87.19
   0  -4  -1 1166.58   87.39
   0   4   1 1142.19   87.39
   0   4  -1 1110.69   87.29
   0   4  -1 1321.57   87.89
   0   4   1 1162.58   94.09
   0   4   1 1249.28   87.79
   0   4   1 1096.69   87.49
   0   4  -1 1330.97   87.59
   1  -4   1   31.60    2.60
  -1  -4  -1   30.20    2.70
   1   4   1   27.70    8.30
   1   4   1   27.80    2.70
   1   4   1   30.40    2.90
  -1   4  -1   29.70    2.90
  -2  -4  -1  275.27   19.70
  -2  -4  -1  282.07   19.60
   2   4   1  268.87   19.60
  -2   4  -1  271.77   19.60
   2   4   1  241.08   19.40
  -2   4  -1  230.68   19.30
  -2   4  -1  273.07   19.90
   2   4   1  273.67   19.50
   2   4   1  315.97   25.00
   2   4   1  245.78   19.60
  -3  -4  -1  718.33   49.40
  -3  -4  -1  638.44   49.30
  -3  -4  -1  684.93   49.50
  -3  -4  -1  601.84   50.09
   3   4   1  683.23   49.40
  -3   4  -1  668.83   49.80
  -3   4  -1  733.43   49.50
   3   4   1  706.83   49.60
   3   4   1  716.23   54.39
   3   4   1  754.92   49.40
  -3   4  -1  607.54   49.60
  -4  -4  -1   33.10    3.40
  -4  -4  -1   45.60    5.70
   4  -4   1   34.90    3.90
   4  -4   1   40.80    4.50
  -4  -4  -1   41.90    4.60
  -4  -4  -1   38.50    3.70
  -4  -4  -1   38.40    3.70
  -4  -4  -1   30.90    3.60
   4  -4   1   40.40    4.20
   4  -4   1   39.40    4.20
   4   4   1   28.40   10.10
  -4   4  -1   42.50    3.40
   4   4   1   36.20    3.60
  -4   4  -1   39.60    4.00
  -4   4  -1   39.00    4.00
   5  -4   1  359.06   29.20
  -5  -4  -1  385.86   28.90
   5  -4   1  379.26   29.50
  -5  -4  -1  408.36   28.80
  -5  -4  -1  362.76   28.40
   5  -4   1  403.56   29.40
  -5  -4  -1  418.76   30.00
   5  -4   1  351.26   28.80
  -5  -4  -1  420.16   28.40
   5  -4   1  362.16   28.70
  -5  -4  -1  376.86   28.40
   5   4   1  297.97   33.80
  -5   4  -1  344.67   28.70
   5   4   1  392.76   28.40
  -5   4  -1  401.56   29.40
  -5   4  -1  375.26   27.90
   5   4   1  402.86   28.60
   6  -4   1    3.00    1.60
  -6  -4  -1    4.40    1.20
   6  -4   1    3.80    1.50
  -6  -4  -1    3.10    1.00
   6  -4   1    5.10    1.50
   6  -4   1    3.90    1.90
   6  -4   1    5.10    1.40
  -6  -4  -1    2.60    1.50
  -6  -4  -1    3.20    0.90
  -6  -4  -1    5.60    1.50
  -6   4  -1    5.10    1.80
  -6   4  -1    5.90    1.50
   6   4   1    7.20    1.50
  -6   4  -1    4.60    1.00
   6   4   1   22.60   12.30
  -6   4  -1    5.30    1.40
  -6   4  -1    7.80    1.70
  -6   4  -1    4.00    1.80
   6   4   1    4.40    1.50
   7  -4   1    2.70    1.10
  -7  -4  -1    6.00    1.30
  -7  -4  -1    5.50    1.20
   7  -4   1    5.20    1.40
   7  -4   1    1.40    1.90
  -7  -4  -1    4.40    1.20
  -7  -4  -1    7.80    1.90
  -7  -4  -1    3.80    0.90
   7  -4   1    4.40    1.50
   7   4   1   17.30   15.90
  -7   4  -1    4.50    1.30
  -7   4  -1    8.20    1.90
   7   4   1    4.80    1.30
  -7   4  -1    5.50    1.20
  -7   4  -1    6.80    1.50
  -7   4  -1    7.20    1.80
  -8  -4  -1   43.50    5.10
   8  -4   1   34.10    3.70
   8  -4   1   35.70    3.80
  -8  -4  -1   28.80    2.90
  -8   4  -1   36.60    3.70
  -8   4  -1   30.10    3.30
  -8   4  -1   31.40    3.90
   9  -4   1   19.30    2.40
  -9   4  -1   17.70    2.30
  -9   4  -1   19.20    2.20
  -9   4  -1   19.90    2.30
   9  -5  -1    7.80    1.30
   9  -5  -1    6.90    0.90
  -9   5   1    6.90    0.90
  -9   5   1    5.60    1.10
   8  -5  -1   13.10    1.90
  -8   5   1   10.60    1.50
  -8   5   1   11.10    1.90
   8   5  -1   11.90    1.80
  -8   5   1   11.70    1.80
  -8   5   1   12.30    1.70
  -7  -5   1   11.00    1.90
   7  -5  -1    9.50    1.80
   7  -5  -1   13.50    2.30
  -7   5   1   11.10    2.30
  -7   5   1   12.80    2.30
  -7   5   1   12.60    2.20
  -7   5   1   12.20    1.90
  -7   5   1   10.90    1.70
   7   5  -1   12.50    2.00
   6  -5  -1  212.68   16.70
  -6  -5   1  209.58   15.80
  -6   5   1  197.28   15.70
  -6   5   1  180.68   15.90
   6   5  -1  210.38   15.90
   5  -5  -1  208.08   18.80
   5  -5  -1  259.77   19.30
  -5  -5   1  240.48   18.60
   5  -5  -1  272.17   19.40
  -5   5   1  243.78   18.70
  -5   5   1  232.88   19.10
  -5   5   1  214.88   18.20
  -5   5   1  256.07   17.90
  -5   5   1  213.78   18.50
   4  -5  -1  500.35   37.80
   4  -5  -1  511.95   38.00
  -4  -5   1  530.25   37.60
   4   5  -1  534.05   37.30
  -4   5   1  499.15   36.70
   4   5  -1  521.45   37.00
  -4   5   1  520.75   37.60
  -4   5   1  448.26   37.00
   4   5  -1  466.25   36.60
   3  -5  -1  337.87   24.80
  -3  -5   1  333.87   24.20
   3  -5  -1  295.07   24.20
   3  -5  -1  307.87   24.30
  -3  -5   1  310.87   23.90
  -3   5   1  360.96   24.70
  -3   5   1  356.46   24.50
  -3   5   1  312.77   23.70
  -3   5   1  326.17   23.40
   3   5  -1  312.07   23.40
   3   5  -1  309.07   23.80
  -3   5   1  280.87   23.80
   3   5  -1  301.87   23.70
   3   5  -1  291.97   23.50
   2  -5  -1  503.05   37.60
  -2  -5   1  502.25   37.50
   2  -5  -1  514.25   37.90
  -2  -5   1  537.25   37.90
   2  -5  -1  461.65   36.70
  -2   5   1  457.95   37.50
   2   5  -1  516.65   37.80
   2   5  -1  549.54   36.90
  -2   5   1  469.55   36.60
   2   5  -1  540.95   37.70
  -1  -5   1   58.39    5.40
   1  -5  -1   51.09    5.50
   1  -5  -1   52.69    4.70
   1  -5  -1   63.29    5.70
  -1   5   1   54.59    5.20
   1   5  -1   60.59    5.20
  -1   5   1   56.89    4.80
  -1   5   1   52.39    4.90
  -1   5   1   56.89    5.10
  -1   5   1   61.79    5.30
   1   5  -1   52.89    4.70
   0  -5  -1    0.40    0.50
   0  -5   1   -0.50    0.40
   0   5   1    0.20    0.40
   0   5  -1    0.20    0.40
   0   5  -1    0.50    0.50
   0   5  -1    1.40    0.60
   0   5   1   -0.30    0.80
   0   5   1    0.40    0.60
   0   5   1    0.20    0.40
  -1  -5  -1    1.90    0.90
  -1  -5  -1    2.70    0.80
   1  -5   1    3.80    1.20
  -1  -5  -1    3.80    2.00
   1  -5   1    4.10    1.30
   1   5   1    1.90    0.90
  -1   5  -1    2.90    1.00
   1   5   1   18.70   12.50
  -1   5  -1    3.60    0.90
  -1   5  -1    3.20    0.70
   1   5   1    3.60    0.80
   1   5   1    2.00    1.20
   1   5   1    2.80    1.00
   1   5   1    2.50    0.80
   1   5   1    3.20    0.80
  -2  -5  -1  174.38   13.80
   2  -5   1  184.38   14.00
   2  -5   1  173.68   14.00
  -2  -5  -1  175.48   13.30
   2  -5   1  185.78   14.50
  -2  -5  -1  166.58   14.00
  -2   5  -1  173.38   13.50
  -2   5  -1  180.08   13.80
  -2   5  -1  170.78   13.20
   2   5   1  164.98   13.30
  -2   5  -1  167.18   14.10
   2   5   1  132.79   21.30
   2   5   1  181.88   13.20
   3  -5   1  261.97   21.60
  -3  -5  -1  287.37   20.80
   3  -5   1  270.27   21.10
  -3  -5  -1  256.47   20.10
  -3  -5  -1  285.77   20.30
   3  -5   1  258.27   20.90
  -3  -5  -1  254.37   20.20
   3  -5   1  267.37   21.40
  -3  -5  -1  274.87   21.10
  -3  -5  -1  292.37   20.50
  -3   5  -1  287.97   20.90
  -3   5  -1  260.87   21.10
  -3   5  -1  265.17   20.00
   3   5   1  251.57   20.40
   3   5   1  206.38   28.90
   3   5   1  270.07   20.30
  -3   5  -1  300.97   21.00
   4  -5   1   16.70    2.80
  -4  -5  -1   16.30    2.50
  -4  -5  -1   17.50    2.80
   4  -5   1   18.60    3.30
   4  -5   1   19.60    3.20
   4  -5   1   16.50    2.80
  -4   5  -1   16.00    2.90
  -4   5  -1   21.80    2.80
  -4   5  -1   19.00    2.30
  -4   5  -1   17.20    2.60
  -4   5  -1   16.40    1.90
   4   5   1   19.40    2.40
   4   5   1    9.80   14.80
  -4   5  -1   13.40    2.10
   4   5   1   19.50    2.40
   5  -5   1   73.39    7.60
  -5  -5  -1   67.69    6.90
  -5  -5  -1   67.89    6.30
  -5  -5  -1   92.89    7.60
   5  -5   1   85.79    7.80
   5  -5   1   94.29    8.00
  -5   5  -1   77.29    8.40
  -5   5  -1   78.79    7.30
  -5   5  -1   84.29    7.70
  -5   5  -1   70.19    7.10
   5   5   1  103.69   20.50
  -6  -5  -1    0.90    0.60
   6  -5   1    1.50    1.10
   6  -5   1    2.00    1.20
  -6  -5  -1    1.80    0.90
   6  -5   1    0.50    0.90
   6  -5   1    0.20    1.20
  -6  -5  -1    1.10    0.60
  -6  -5  -1    2.30    1.00
  -6   5  -1    2.00    1.10
   6   5   1    1.30    0.90
   6   5   1   27.50   19.40
  -6   5  -1    0.40    0.80
  -6   5  -1    1.90    1.20
  -6   5  -1    1.50    0.90
  -6   5  -1    1.10    0.90
  -7  -5  -1   11.40    2.10
   7  -5   1   14.50    2.20
   7  -5   1   17.70    2.20
  -7   5  -1   17.30    2.70
  -7   5  -1   15.10    2.20
  -7   5  -1   20.80    2.70
  -7   5  -1   14.20    2.50
  -7   5  -1   20.00    2.50
  -8  -5  -1    2.60    0.80
  -8  -5  -1    2.20    0.80
  -8   5  -1    2.80    1.00
  -9  -5  -1    3.10    0.70
   9  -5   1    3.00    0.90
  -9   5  -1    3.60    1.00
  -9   5  -1    2.20    0.70
  -9   5  -1    2.80    0.60
   8  -6  -1   10.30    1.50
   8  -6  -1   11.60    1.40
  -8  -6   1   10.00    1.20
  -8   6   1    7.90    1.40
  -8   6   1   11.10    1.20
   7   6  -1    5.10    1.20
  -7   6   1    4.80    1.30
  -7   6   1    4.60    1.40
  -7   6   1    5.10    1.10
  -6  -6   1  122.59   10.80
   6  -6  -1  142.49   11.10
   5  -6  -1   14.70    2.50
   5  -6  -1    9.10    2.20
   5   6  -1   15.30    2.10
  -5   6   1   14.40    2.00
  -5   6   1   11.40    2.30
  -5   6   1   12.20    2.70
  -5   6   1   12.60    2.10
   4  -6  -1  143.59   13.10
  -4  -6   1  163.88   12.50
  -4  -6   1  136.79   12.60
  -4   6   1  150.18   12.70
  -4   6   1  163.28   13.40
  -4   6   1  154.78   12.50
  -4   6   1  175.68   13.20
  -3  -6   1   36.70    4.10
  -3  -6   1   31.30    3.90
   3  -6  -1   37.20    4.50
   3  -6  -1   36.00    4.40
  -3   6   1   34.70    4.30
  -3   6   1   38.50    3.50
   3   6  -1   35.50    3.90
  -3   6   1   29.60    3.70
   3   6  -1   35.50    3.40
  -3   6   1   28.50    3.80
   3   6  -1   38.50    3.90
  -3   6   1   42.20    3.90
   3   6  -1   35.60    3.70
   2  -6  -1   11.10    2.40
   2  -6  -1    8.90    2.30
  -2  -6   1   12.00    2.00
  -2  -6   1   10.00    2.00
   2  -6  -1   11.80    2.50
   2   6  -1    7.40    1.40
  -2   6   1    9.90    1.90
   2   6  -1    8.60    1.70
  -2   6   1    8.50    1.80
   2   6  -1   11.20    1.70
   2   6  -1   14.10    2.00
  -2   6   1    8.60    1.80
  -2   6   1   10.30    2.20
  -2   6   1    8.50    1.50
   1  -6  -1  294.77   24.20
   1  -6  -1  309.27   24.30
  -1  -6   1  266.87   23.80
  -1  -6   1  333.37   24.60
  -1   6   1  323.97   24.00
   1   6  -1  344.77   24.00
   1   6  -1  318.77   23.50
   1   6  -1  325.97   23.90
   1   6  -1  316.67   23.90
   1   6  -1  290.37   24.10
   1   6  -1  333.17   24.90
  -1   6   1  335.17   23.90
  -1   6   1  303.67   23.50
   0  -6   1  185.48   14.40
   0  -6   1  169.78   14.00
   0  -6  -1  163.48   14.10
   0  -6   1  189.68   14.50
   0   6  -1  182.08   14.20
   0   6   1  183.08   14.30
   0   6  -1  194.28   13.90
   0   6   1  161.78   13.30
   0   6  -1  187.38   13.40
   0   6   1  150.18   13.60
   0   6  -1  149.19   13.40
   1  -6   1   92.79    8.90
  -1  -6  -1  103.19    8.80
   1  -6   1  104.69    9.10
   1  -6   1   87.79    8.50
  -1  -6  -1   89.69    8.40
  -1   6  -1   99.89    7.90
  -1   6  -1   87.59    8.10
   1   6   1  104.49    8.40
   1   6   1   96.09    8.00
  -1   6  -1  113.79    8.80
   1   6   1  104.39    8.80
   1   6   1   93.29    7.90
   2  -6   1    1.10    1.20
   2  -6   1    2.00    1.20
  -2  -6  -1    1.90    1.10
  -2  -6  -1    3.90    1.60
   2  -6   1    2.50    1.40
  -2   6  -1    2.60    0.90
   2   6   1    4.00    1.90
   2   6   1    2.40    0.90
  -2   6  -1    2.60    1.10
   2   6   1    2.50    0.70
   2   6   1    3.30    0.90
  -2   6  -1    1.70    1.20
  -2   6  -1    4.10    1.00
   3  -6   1  717.83   56.39
   3  -6   1  831.32   56.19
   3  -6   1  799.62   56.49
  -3  -6  -1  741.63   55.69
  -3   6  -1  775.72   55.89
  -3   6  -1  696.93   55.99
  -4  -6  -1  217.48   18.00
   4  -6   1  211.28   18.80
   4  -6   1  234.68   18.70
  -4   6  -1  247.08   18.20
  -4   6  -1  255.97   19.40
   5  -6   1  277.77   21.90
  -5  -6  -1  272.27   19.90
   5  -6   1  232.98   20.00
  -5   6  -1  258.17   20.00
  -5   6  -1  234.98   21.40
  -5   6  -1  251.07   19.60
  -6  -6  -1   89.49    7.20
  -6  -6  -1   83.49    7.30
  -6   6  -1   73.19    7.30
   7  -6   1    1.80    0.80
  -7  -6  -1    3.40    0.90
  -7  -6  -1    2.20    1.00
   7  -6   1    1.30    0.60
   7   6   1    2.40    0.80
  -7   6  -1    3.50    0.90
   7   6   1    1.00    0.80
  -7   6  -1    1.10    0.60
  -7   6  -1    2.10    1.00
  -8  -6  -1    9.20    1.60
  -8   6  -1    9.90    1.30
  -8   6  -1    6.80    1.20
  -7  -7   1    0.50    0.60
   7  -7  -1    0.70    0.60
   7  -7  -1    1.70    0.70
  -7   7   1    0.90    0.60
   7   7  -1    0.50    0.50
  -7   7   1    1.00    0.40
   6  -7  -1   13.70    2.00
  -6  -7   1   14.80    1.80
  -6  -7   1   19.30    2.10
  -6   7   1   13.40    1.90
  -6   7   1   19.40    2.40
   6   7  -1   14.80    2.00
  -6   7   1   20.10    1.90
  -5  -7   1    0.10    0.70
   5  -7  -1    1.30    0.80
  -5  -7   1   -0.60    0.90
   5  -7  -1    0.90    0.80
   5   7  -1    0.80    0.70
  -5   7   1    0.70    0.70
  -5   7   1    1.10    0.80
  -5   7   1    1.00    0.40
  -5   7   1    1.30    0.60
  -4  -7   1    6.20    1.40
   4  -7  -1    4.10    1.50
  -4   7   1    6.30    1.20
  -4   7   1   10.30    1.90
   4   7  -1    7.10    1.40
  -4   7   1    7.60    1.50
  -4   7   1    8.50    1.90
   3  -7  -1   15.70    2.60
   3  -7  -1   13.80    2.10
  -3  -7   1   17.00    2.20
  -3   7   1   14.30    2.30
  -3   7   1   16.30    2.10
   3   7  -1   19.30    2.40
   3   7  -1   19.40    2.50
  -3   7   1   15.70    3.40
  -3   7   1   12.20    2.30
   2  -7  -1   85.89    8.50
  -2   7   1   85.39    7.80
   2   7  -1   98.39    7.80
   2   7  -1  107.29    8.30
   1  -7  -1    3.90    1.40
  -1  -7   1    5.80    1.50
   1  -7  -1    5.50    1.70
  -1   7   1    5.90    1.50
  -1   7   1    4.40    1.20
  -1   7   1    9.10    1.70
   1   7  -1    9.80    1.80
  -1   7   1    9.80    2.10
   1   7  -1   11.10    2.90
   1   7  -1    8.30    1.90
  -1   7   1    6.40    1.50
  -1   7   1    8.90    1.50
   1   7  -1   10.40    1.40
   0  -7  -1   14.90    2.50
   0  -7   1   14.20    2.40
   0  -7   1   17.60    2.40
   0   7  -1   13.40    1.90
   0   7  -1   14.10    2.30
   0   7  -1   15.40    2.30
   0   7   1   14.40    2.20
   0   7  -1   13.60    2.10
   0   7  -1   17.40    2.10
   0   7   1   13.70    2.00
   1  -7   1    7.70    1.70
  -1  -7  -1    3.90    1.20
  -1  -7  -1    5.50    1.50
   1  -7   1    2.90    1.30
  -1   7  -1    4.10    1.30
  -1   7  -1    7.30    1.20
   1   7   1    6.80    1.80
  -1   7  -1    4.70    1.20
  -1   7  -1    5.60    1.30
   1   7   1    7.60    1.60
   1   7   1    4.60    1.40
   1   7   1    3.60    1.30
  -1   7  -1    5.50    1.70
  -2  -7  -1  151.88   12.00
   2  -7   1  139.09   12.10
  -2   7  -1  137.59   11.70
  -2   7  -1  142.59   12.10
   3  -7   1   33.00    3.50
   3  -7   1   27.00    4.30
  -3  -7  -1   25.00    3.60
   3  -7   1   24.50    3.90
  -3   7  -1   29.50    3.60
   4  -7   1   21.60    3.30
  -4  -7  -1   26.10    3.20
  -4  -7  -1   29.50    3.00
   4  -7   1   21.80    3.00
  -4   7  -1   33.70    3.60
   4   7   1   29.80    3.60
  -4   7  -1   32.60    3.40
  -4   7  -1   25.10    3.40
  -5  -7  -1   20.50    2.30
  -5  -7  -1   20.10    2.50
   5  -7   1   15.70    2.50
   5   7   1   23.20    2.50
  -5   7  -1   19.50    2.60
  -5   7  -1   17.80    2.30
  -5   7  -1   16.80    2.50
  -6  -7  -1    8.60    1.20
  -6  -7  -1    7.40    1.10
   6   7   1    5.90    1.20
  -6   7  -1    5.10    1.10
  -6   7  -1    5.00    1.20
  -6   7  -1    7.20    1.10
  -6   7  -1    6.50    1.50
   7  -7   1    6.70    1.10
  -7  -7  -1    9.10    1.20
  -7  -7  -1    8.50    1.00
  -7   7  -1    7.70    1.10
   5  -8  -1    6.20    1.00
   5   8  -1    7.70    1.10
  -5   8   1    6.10    0.90
  -5   8   1    6.70    1.20
  -5   8   1    6.20    0.90
   4   8  -1    8.50    1.40
  -4   8   1   11.80    1.50
  -4   8   1   13.60    1.60
  -4   8   1    9.80    1.30
   3  -8  -1    0.20    0.70
  -3  -8   1    0.00    0.40
   3   8  -1    0.20    0.40
  -3   8   1    0.30    0.50
  -3   8   1    0.50    0.50
  -3   8   1    0.10    0.40
  -3   8   1    0.10    0.50
  -3   8   1   -0.80    1.30
  -2  -8   1   21.90    2.60
   2  -8  -1   25.90    2.90
   2   8  -1   21.40    2.60
  -2   8   1   18.10    2.70
  -2   8   1   25.10    2.70
  -2   8   1   23.70    2.40
   1  -8  -1   10.70    2.10
  -1   8   1   10.30    1.90
   1   8  -1   10.80    1.80
   1   8  -1    7.40    1.20
   0  -8  -1  141.99   11.50
   0  -8   1  131.19   11.20
   0   8   1  137.59   11.20
   0   8   1  136.39   11.40
   0   8  -1  145.99   11.50
  -1  -8  -1   10.80    1.90
   1  -8   1   16.90    2.20
  -1   8  -1   14.20    1.80
  -1   8  -1   12.80    2.10
   1   8   1   16.20    2.00
  -1   8  -1   15.20    2.20
  -1   8  -1   13.40    2.00
  -2   8  -1   16.20    2.40
  -2   8  -1   16.30    2.30
   2   8   1   22.60    2.40
  -2   8  -1   19.10    2.20
  -2   8  -1   18.00    2.30
  -3  -8  -1    1.00    0.80
  -3  -8  -1    0.30    0.60
   3  -8   1    0.20    0.50
   3  -8   1    0.30    0.60
  -3   8  -1    0.10    0.40
  -3   8  -1   -0.40    0.50
  -3   8  -1   -0.10    0.50
  -3   8  -1    0.60    0.80
   3   8   1    0.00    0.50
   4  -8   1   78.59    6.40
  -4  -8  -1   89.29    6.70
   5  -8   1   31.40    2.90
   2  -9  -1    2.40    0.60
  -2   9   1    1.80    0.70
  -1  -9   1   14.00    1.60
  -1   9   1    9.70    1.60
   0  -9   1    1.10    0.60
   0  -9  -1    0.80    0.50
   0   9  -1    0.30    0.30
   0   9   1    0.10    0.50
  -1  -9  -1    0.20    0.40
   1  -9   1    0.20    0.50
  -1   9  -1    0.00    0.40
   1   9   1    0.00    0.40
  -2  -9  -1    0.00    0.30
   2   9   1   -0.50    0.40
  -2   9  -1   -0.20    0.30
  -2   9  -1    0.50    0.30
 -11   0   2    8.30    1.20
 -10   0   2    0.80    0.50
 -10   0   2    1.20    0.60
 -10   0   2    0.20    0.50
 -10   0   2    0.90    0.70
  -9   0   2  354.06   25.70
  -9   0   2  325.97   25.50
   8   0  -2 1122.49   79.79
  -8   0   2 1079.59   80.19
  -7   0   2  501.55   34.80
  -7   0   2  478.25   34.70
  -7   0   2  523.75   35.40
   7   0  -2  442.26   41.10
  -7   0   2  410.46   34.90
  -7   0   2  437.96   34.20
  -7   0   2  482.15   34.40
  -6   0   2   95.79    7.90
  -6   0   2  105.39    7.80
  -6   0   2  103.89    8.40
  -6   0   2   94.29    8.10
   6   0  -2  102.49   14.80
   5   0  -2  875.21   61.39
  -5   0   2  778.42   60.79
  -5   0   2  946.31   61.39
   5   0  -2  844.92   65.19
  -5   0   2  827.22   61.39
  -5   0   2  816.82   61.09
  -4   0   2  642.04   46.10
   4   0  -2  637.04   46.10
  -4   0   2  655.63   46.10
   4   0  -2  603.44   48.80
  -3   0   2  471.85   36.40
  -3   0   2  501.15   36.20
   3   0  -2  560.74   38.80
  -2   0   2  527.05   35.90
   2   0  -2  508.35   36.00
   2   0  -2  468.05   35.90
   0   0  -2   49.20    3.60
   0   0  -2   47.00    3.60
   0   0  -2   53.69    3.70
   1   0   2 2279.07  162.58
   2   0   2 1124.89   81.09
  -3   0  -2   97.49    8.10
  -3   0  -2  113.59    7.90
  -3   0  -2  105.59    7.80
  -4   0  -2    0.60    0.50
   4   0   2    2.80    2.50
  -4   0  -2    0.30    0.20
  -4   0  -2   -0.10    0.40
  -5   0  -2  258.07   21.00
  -5   0  -2  312.87   21.00
   5   0   2  307.17   21.60
  -5   0  -2  259.77   21.40
  -5   0  -2  288.27   20.90
   5   0   2  288.57   24.30
  -6   0  -2  132.59    9.80
  -6   0  -2  114.79   10.30
  -6   0  -2  137.79   10.10
   6   0   2  136.09   11.30
  -6   0  -2  134.49   10.60
  -6   0  -2  130.69   10.10
   6   0   2  121.59   10.40
  -6   0  -2  113.59    9.70
   6   0   2  121.89   13.60
   6   0   2  123.19   10.50
  -7   0  -2   15.60    1.90
   7   0   2   14.00    2.20
  -7   0  -2   17.70    2.20
   7   0   2   12.60    2.20
   7   0   2   12.30    2.40
  -7   0  -2   19.30    3.90
  -7   0  -2   14.70    1.90
  -7   0  -2   12.80    2.30
  -7   0  -2   15.10    2.00
   7   0   2   13.00    2.20
  -8   0  -2  218.48   17.40
  -8   0  -2  196.08   16.90
  -8   0  -2  244.98   16.80
   8   0   2  237.68   17.40
   8   0   2  197.08   17.00
   8   0   2  215.88   18.00
  -8   0  -2  232.18   17.00
   9   0   2   96.59    7.40
  -9   0  -2   80.79    7.20
   9   0   2   83.49    7.80
  -9   0  -2   84.59    7.60
  -9   0  -2   78.29    7.20
 -10   0  -2  140.19   10.40
 -10   0  -2  131.99   10.60
 -11  -1   2    5.20    0.90
 -11   1   2    4.10    0.80
 -11   1   2    2.70    0.70
 -10  -1   2   14.00    1.60
  10   1  -2   18.00    2.20
 -10   1   2   16.00    1.80
  -9  -1   2   14.60    2.50
  -9  -1   2   19.30    2.60
  -9  -1   2   13.30    1.70
  -9  -1   2   17.00    2.10
  -9   1   2   14.10    1.90
  -9   1   2   13.30    2.30
  -8  -1   2    5.50    1.20
  -8  -1   2    6.50    1.40
  -8  -1   2    3.80    0.90
  -8  -1   2    6.20    1.60
  -8  -1   2    4.10    1.10
   8   1  -2   25.10   23.70
  -8   1   2    7.20    1.30
  -8   1   2    6.90    1.50
  -8   1   2    3.50    1.40
  -8   1   2    6.60    1.40
  -8   1   2    5.80    1.50
  -8   1   2    5.30    1.10
  -8   1   2    2.60    1.90
   7  -1  -2   75.79    7.20
  -7  -1   2   75.69    6.80
  -7  -1   2   83.19    7.20
  -7  -1   2   89.79    6.90
  -7  -1   2   79.49    7.40
  -7  -1   2   81.89    7.40
   7  -1  -2   82.69    7.40
  -7  -1   2   80.29    7.00
  -7  -1   2   98.69    8.00
  -7   1   2   86.09    7.50
  -7   1   2   87.99    7.40
  -7   1   2   75.49    7.60
  -7   1   2   90.69    6.80
   7   1  -2   90.59    7.00
  -7   1   2   91.19    7.40
   7   1  -2   65.59   15.00
  -7   1   2   78.89    6.90
  -6  -1   2  111.89    9.20
  -6  -1   2  110.39    9.00
  -6  -1   2  113.19    8.40
  -6  -1   2   94.49    8.40
  -6   1   2  108.19    8.90
  -6   1   2  106.29    8.80
  -6   1   2  103.09    8.80
   6   1  -2  112.59    8.90
   6   1  -2  112.79   15.30
  -6   1   2  102.29    8.30
  -6   1   2  113.09    8.60
  -5  -1   2   22.30    2.30
  -5  -1   2   20.10    2.40
  -5  -1   2   22.40    2.10
  -5  -1   2   19.50    1.90
  -5   1   2   20.30    2.20
  -5   1   2   17.60    2.10
   5   1  -2   18.90    2.10
   5   1  -2   22.40    7.00
  -5   1   2   16.20    1.80
  -4  -1   2 1069.29   72.19
  -4  -1   2 1023.40   72.59
   4  -1  -2  983.40   75.49
   4   1  -2 1001.40   75.09
  -4   1   2 1038.40   72.39
  -4   1   2  923.91   71.99
   3  -1  -2  473.25   34.60
  -3  -1   2  467.25   34.50
  -3  -1   2  504.75   34.90
  -3   1   2  476.45   34.40
   3   1  -2  498.95   36.90
  -3   1   2  464.05   34.60
  -2  -1   2  357.06   26.20
  -2  -1   2  345.17   26.00
   2  -1  -2  348.87   26.20
  -2   1   2  368.36   26.10
  -2   1   2  411.16   28.30
  -1   1   2 1680.43  121.09
   0  -1  -2  448.06   33.10
   0   1  -2  440.66   33.00
   0   1   2  500.75   33.20
   1   1   2  970.80   70.29
   2   1   2 2655.53  190.38
  -3  -1  -2   33.60    2.80
  -3  -1  -2   33.70    3.20
  -3   1  -2   36.90    2.70
  -3   1  -2   33.00    3.00
   3   1   2   34.60    4.80
  -4  -1  -2  264.17   18.20
  -4  -1  -2  236.88   18.10
  -4  -1  -2  259.07   18.70
   4   1   2  242.08   18.90
  -4   1  -2  233.38   17.90
  -4   1  -2  243.38   18.50
   4   1   2  246.68   20.50
  -5  -1  -2   90.29    6.40
  -5  -1  -2   71.69    6.30
  -5  -1  -2   74.39    6.90
   5   1   2   81.09    6.70
  -5   1  -2   70.29    6.30
   5   1   2   77.79    9.30
  -5   1  -2   73.79    6.70
  -5   1  -2   89.59    6.40
  -5   1  -2   78.29    6.10
  -6  -1  -2  342.57   25.40
   6  -1   2  338.47   26.70
  -6  -1  -2  377.36   26.60
   6  -1   2  377.06   26.00
  -6  -1  -2  307.87   26.50
  -6   1  -2  332.47   25.40
   6   1   2  364.06   26.10
  -6   1  -2  344.97   25.30
   6   1   2  377.36   25.90
  -6   1  -2  311.77   25.70
  -6   1  -2  362.16   26.30
   6   1   2  320.07   25.90
  -6   1  -2  368.96   26.30
  -6   1  -2  321.27   25.60
   6   1   2  351.26   29.60
   6   1   2  336.67   25.70
   7  -1   2   20.80    2.80
   7  -1   2   15.20    2.90
  -7  -1  -2   19.60    3.50
   7  -1   2   17.70    4.70
   7  -1   2   15.10    2.40
  -7  -1  -2   15.30    2.10
  -7  -1  -2   19.90    2.30
  -7  -1  -2   22.80    2.50
  -7  -1  -2   21.40    3.10
  -7   1  -2   21.90    2.30
   7   1   2   18.50    8.00
   7   1   2   13.50    2.40
   7   1   2   16.40    2.40
  -7   1  -2   22.50    3.30
  -7   1  -2   23.10    2.50
  -7   1  -2   20.50    2.90
   8  -1   2   83.89    7.50
   8  -1   2   73.89    7.30
  -8  -1  -2   76.19    7.50
  -8   1  -2   84.49    7.30
  -8   1  -2   94.19    7.20
  -8   1  -2   91.29    7.90
  -9  -1  -2    7.10    1.60
   9  -1   2    4.00    1.00
  -9  -1  -2    3.80    1.00
  -9  -1  -2    4.50    1.30
  -9  -1  -2    4.90    1.00
   9  -1   2    1.90    1.10
  -9   1  -2    4.20    1.10
  -9   1  -2    3.50    0.90
  -9   1  -2    5.50    1.70
  -9   1  -2    6.80    1.60
   9   1   2    3.90    1.30
  -9   1  -2    5.20    1.10
   9   1   2    3.70    1.00
 -10  -1  -2    1.40    0.70
 -10  -1  -2    3.30    0.60
 -10  -1  -2    2.60    0.60
  10  -1   2    2.60    0.70
  10   1   2    2.70    0.80
 -10   1  -2    2.40    0.70
 -10   1  -2    3.60    0.80
 -10   1  -2    2.80    0.80
 -10  -2   2    7.40    1.40
  10   2  -2    7.40    1.50
 -10   2   2    9.30    1.10
 -10   2   2    6.70    1.40
  -9  -2   2    5.90    1.60
  -9  -2   2    3.70    1.00
  -9   2   2    6.60    1.60
  -9   2   2    7.30    1.60
  -9   2   2    8.60    1.90
  -9   2   2    9.70    1.70
  -9   2   2    8.80    1.60
  -8  -2   2    8.90    1.90
  -8  -2   2   10.10    1.60
  -8  -2   2    6.60    1.80
  -8  -2   2    7.50    1.70
  -8   2   2    9.20    1.80
   8   2  -2    7.70    1.70
  -8   2   2   11.10    1.70
  -8   2   2    6.60    1.30
  -8   2   2    6.20    1.80
   8   2  -2    9.40   18.80
   8   2  -2    9.10    1.80
  -8   2   2    5.00    1.40
  -7  -2   2   -0.20    0.70
  -7  -2   2    0.20    0.40
  -7  -2   2    1.20    0.90
  -7  -2   2   -0.90    1.10
  -7  -2   2    0.60    0.90
  -7  -2   2    0.30    0.70
  -7  -2   2   -0.50    0.50
   7  -2  -2    1.30    1.10
   7  -2  -2    0.20    1.10
  -7   2   2   -0.50    0.50
  -7   2   2    0.10    0.70
  -7   2   2    1.50    0.60
  -7   2   2   -0.90    0.80
  -7   2   2    0.40    0.60
   7   2  -2   -7.40   13.00
  -7   2   2   -1.20    1.20
   7   2  -2    0.10    0.70
  -7   2   2    0.60    0.70
  -6  -2   2    5.10    1.20
  -6  -2   2    7.60    1.20
  -6  -2   2    4.60    1.60
  -6  -2   2    6.90    1.50
  -6  -2   2    7.70    1.30
  -6   2   2    6.80    1.10
  -6   2   2    6.70    1.60
  -6   2   2    8.20    1.50
  -6   2   2   10.10    2.50
  -6   2   2    9.50    1.40
  -6   2   2    9.80    2.70
   6   2  -2    7.20    9.20
  -6   2   2    8.00    1.60
  -5  -2   2  265.37   20.50
  -5  -2   2  309.47   20.60
  -5  -2   2  259.87   20.70
  -5  -2   2  300.27   21.40
  -5   2   2  247.88   20.80
  -5   2   2  256.17   20.30
  -5   2   2  286.27   20.70
   5   2  -2  294.47   20.80
  -5   2   2  292.07   21.10
   5   2  -2  256.07   20.60
   5   2  -2  309.27   25.90
  -4  -2   2 2424.86  176.18
  -4   2   2 2437.66  180.78
   4   2  -2 2419.56  179.08
  -4   2   2 2512.05  176.58
  -4   2   2 2525.85  176.18
  -3  -2   2   39.40    3.60
  -3  -2   2   42.10    3.30
   3  -2  -2   38.00    3.30
  -3   2   2   41.20    3.50
   3   2  -2   47.10    7.10
  -3   2   2   39.80    8.10
  -3   2   2   34.60    3.10
   3   2  -2   39.50    3.40
   2   2  -2 2382.16  167.08
  -2   2   2 2242.18  167.38
  -1   2   2 3026.70  217.78
   0  -2   2 3759.32  269.47
   0   2   2 3769.62  270.07
   1  -2   2 2744.03  189.98
   1   2   2 2521.45  189.78
   2   2   2 1675.73  121.49
   3   2   2 2130.89  154.38
  -4  -2  -2  162.58   11.10
  -4  -2  -2  141.49   11.60
  -4  -2  -2  146.39   11.10
  -4   2  -2  126.89   10.70
  -4   2  -2  150.28   11.30
   4   2   2  145.39   13.90
  -5  -2  -2  882.51   70.09
  -5  -2  -2  987.60   70.29
  -5  -2  -2  973.40   70.09
   5   2   2 1007.00   70.49
  -5   2  -2 1021.90   70.69
  -5   2  -2 1026.90   70.09
   5   2   2  977.10   73.39
  -5   2  -2  914.01   69.79
  -6  -2  -2   52.69    5.20
  -6  -2  -2   46.10    4.20
  -6  -2  -2   45.00    4.40
   6  -2   2   47.30    4.80
   6  -2   2   35.70    4.40
  -6  -2  -2   40.50    4.10
  -6  -2  -2   41.00    4.00
   6  -2   2   40.70    5.00
   6  -2   2   44.00    4.40
  -6  -2  -2   35.10    3.90
   6  -2   2   43.60    4.80
  -6   2  -2   42.90    3.70
  -6   2  -2   43.50    4.00
   6   2   2   41.90    4.30
   6   2   2   44.90    9.00
  -6   2  -2   49.80    4.70
  -6   2  -2   44.90    4.90
  -6   2  -2   47.60    4.30
   7  -2   2    0.00    0.80
   7  -2   2    0.00    0.70
  -7  -2  -2   -0.40    0.50
  -7  -2  -2   -0.50    0.60
   7  -2   2   -0.40    1.00
  -7  -2  -2    0.40    0.70
  -7  -2  -2   -0.30    0.70
  -7  -2  -2    0.70    0.60
   7  -2   2   -0.80    0.90
   7  -2   2    2.30    1.20
   7   2   2   -1.10    0.90
  -7   2  -2    0.40    1.20
  -7   2  -2   -0.10    0.50
   7   2   2   -0.10    0.80
   7   2   2    1.30    8.00
   7   2   2    0.10    0.90
  -7   2  -2    0.30    0.60
  -7   2  -2   -0.50    0.60
   7   2   2    0.30    1.00
   8  -2   2    0.60    0.90
  -8  -2  -2    1.30    1.10
  -8  -2  -2    1.60    0.80
  -8  -2  -2    1.90    0.80
   8  -2   2    1.80    0.80
  -8  -2  -2    2.50    0.80
   8  -2   2    1.60    1.00
  -8   2  -2    2.60    0.90
   8   2   2    1.00    0.80
   8   2   2    1.60    0.90
  -8   2  -2    1.40    0.70
   8   2   2    5.10   11.20
  -8   2  -2    2.50    0.90
  -8   2  -2    1.50    1.00
  -8   2  -2    3.70    1.60
  -9  -2  -2   25.50    3.00
  -9  -2  -2   27.60    2.80
   9  -2   2   23.60    3.00
   9  -2   2   28.50    3.10
  -9  -2  -2   26.80    3.00
  -9   2  -2   33.30    3.50
   9   2   2   36.30    3.80
  -9   2  -2   33.90    3.00
  -9   2  -2   33.70    3.30
  -9   2  -2   29.00    3.10
 -10  -2  -2    0.30    0.50
 -10  -2  -2    0.20    0.30
 -10  -2  -2    0.20    0.40
 -10  -2  -2    0.00    0.40
  10   2   2    0.20    0.50
 -10   2  -2    0.30    0.40
 -10   2  -2    0.10    0.50
 -10   2  -2    0.10    0.40
 -10   2  -2    0.30    0.30
 -10  -3   2    3.60    1.00
 -10  -3   2    6.30    1.10
 -10   3   2    4.50    1.00
 -10   3   2    4.90    0.80
  -9  -3   2   -0.20    0.70
  -9  -3   2    0.40    0.70
  -9  -3   2    0.00    0.70
  -9   3   2    1.10    0.80
  -9   3   2    0.50    0.60
   9   3  -2   -0.60    0.60
  -9   3   2    0.30    0.50
  -9   3   2    0.50    0.50
   9   3  -2   -0.40    0.70
  -9   3   2    0.40    0.80
   8   3  -2   25.80   28.10
  -7  -3   2    4.10    1.40
  -7  -3   2    6.70    1.60
  -7  -3   2    7.10    1.40
  -7   3   2    5.10    1.70
   7   3  -2   -7.50   17.90
  -7   3   2    7.10    1.30
  -7   3   2    6.60    1.30
  -7   3   2    4.50    1.40
  -7   3   2    4.10    1.30
  -7   3   2    5.10    1.40
   7   3  -2    4.10    1.20
  -6  -3   2  837.42   60.99
  -6  -3   2  893.81   60.79
  -6  -3   2  753.92   60.89
   6  -3  -2  748.83   61.39
  -6  -3   2  863.91   60.79
  -6  -3   2  861.21   61.99
  -6  -3   2  802.82   60.39
  -6   3   2  869.41   61.79
   6   3  -2  816.52   60.89
  -6   3   2  889.61   61.09
  -6   3   2  807.52   60.29
  -6   3   2  909.11   61.29
  -5  -3   2  444.06   33.00
  -5  -3   2  455.85   33.00
   5  -3  -2  452.75   33.50
  -5  -3   2  450.25   33.90
  -5   3   2  442.66   33.10
   5   3  -2  413.26   38.80
  -5   3   2  458.45   34.00
  -5   3   2  492.85   32.70
   5   3  -2  462.55   33.20
  -5   3   2  447.96   33.10
  -5   3   2  408.16   33.40
   4  -3  -2    6.30    1.20
  -4  -3   2    9.10    1.30
  -4  -3   2    5.80    0.90
  -4  -3   2    7.80    1.70
  -4   3   2    7.10    1.50
   4   3  -2    7.50    1.30
   4   3  -2    4.00    8.40
  -4   3   2    9.20    1.10
   4   3  -2    7.30    1.10
  -4   3   2    6.60    1.40
  -4   3   2    9.60    1.30
  -4   3   2    8.40    1.20
  -4   3   2   10.70   14.10
   3  -3  -2   82.09    6.50
  -3  -3   2   79.39    7.10
  -3  -3   2   86.69    6.20
  -3  -3   2   89.19    6.40
  -3   3   2   79.29    6.70
   3   3  -2   82.89    6.40
  -3   3   2   94.09   14.00
   3   3  -2   58.29   11.10
  -3   3   2   88.29    6.60
   3   3  -2   74.99    6.50
  -3   3   2   73.69    6.20
  -2  -3   2  591.64   45.10
  -2  -3   2  601.14   45.90
   2  -3  -2  641.24   45.50
  -2  -3   2  663.63   45.40
   2   3  -2  716.83   49.50
  -2   3   2  587.44   45.30
  -2   3   2  662.93   49.70
   1  -3  -2 1578.04  102.09
  -1   3   2 1368.86  101.99
  -1   3   2 1306.07  104.79
   0  -3  -2  253.07   19.40
   0   3   2  276.37   19.60
   0   3   2  285.47   23.00
   0   3   2  256.37   19.50
   1  -3   2 1022.90   69.09
  -1  -3  -2  881.31   66.39
  -1  -3  -2  963.60   66.49
  -1   3  -2  868.61   66.19
  -1   3  -2  975.20   66.49
   1   3   2  852.81   68.99
   1   3   2  920.51   66.79
  -2  -3  -2   38.70    3.70
  -2  -3  -2   40.00    4.30
  -2  -3  -2   44.90    3.90
  -2  -3  -2   48.50    3.90
   2   3   2   40.10    6.70
   2   3   2   50.49    3.70
  -2   3  -2   44.30    3.50
  -3  -3  -2  105.79    9.10
  -3  -3  -2   97.79    8.50
  -3  -3  -2  116.79    9.30
  -3  -3  -2  122.69    8.80
   3   3   2   98.59   12.00
   3   3   2  110.19    8.70
   3   3   2  118.19    8.60
  -4  -3  -2   42.90    3.80
  -4  -3  -2   42.20    3.80
  -4  -3  -2   39.70    4.40
  -4  -3  -2   42.40    3.90
  -4  -3  -2   42.80    3.70
  -4   3  -2   39.30    3.90
   4   3   2   48.90    3.80
  -4   3  -2   40.20    3.70
   4   3   2   30.30    7.60
   4   3   2   38.60    3.80
  -4   3  -2   39.10    4.00
   5  -3   2  264.47   19.20
  -5  -3  -2  247.08   18.30
  -5  -3  -2  225.28   18.20
  -5  -3  -2  244.08   18.70
  -5  -3  -2  218.18   18.20
   5  -3   2  256.37   18.80
   5  -3   2  239.68   19.40
  -5  -3  -2  242.68   19.30
  -5  -3  -2  248.98   18.60
  -5   3  -2  213.58   17.70
   5   3   2  244.38   18.40
   5   3   2  244.48   18.20
  -5   3  -2  239.28   18.50
   5   3   2  250.97   22.70
  -5   3  -2  257.87   18.80
   6  -3   2    7.90    2.10
  -6  -3  -2    5.50    1.50
   6  -3   2    7.50    2.20
  -6  -3  -2    8.70    1.70
  -6  -3  -2    9.30    1.90
  -6  -3  -2   10.10    1.50
   6  -3   2    7.10    1.80
  -6  -3  -2   11.30    1.90
  -6  -3  -2    9.40    2.40
   6  -3   2    8.10    2.10
   6  -3   2   10.30    2.10
  -6  -3  -2    9.20    1.70
   6   3   2   13.10    1.80
  -6   3  -2   12.70    1.40
  -6   3  -2    9.90    1.90
  -6   3  -2    9.50    1.80
  -6   3  -2   11.50    2.60
   6   3   2    7.40    8.00
  -6   3  -2    6.90    1.30
  -6   3  -2    8.60    1.80
  -7  -3  -2   62.69    5.50
  -7  -3  -2   63.49    5.70
   7  -3   2   54.09    6.00
  -7  -3  -2   55.69    5.70
  -7  -3  -2   65.79    6.40
   7  -3   2   50.19    6.10
   7   3   2   61.99   13.10
  -7   3  -2   66.29    6.40
  -7   3  -2   66.19    6.70
   7   3   2   63.39    5.80
  -7   3  -2   52.29    5.60
  -7   3  -2   65.19    5.50
   7   3   2   60.89    5.70
  -7   3  -2   71.19    6.00
  -8  -3  -2   59.19    4.90
   8  -3   2   65.59    5.70
   8  -3   2   50.59    5.40
  -8  -3  -2   53.39    5.10
   8  -3   2   58.29    5.90
  -8  -3  -2   57.59    5.10
  -8   3  -2   45.90    5.10
  -9  -3  -2   33.10    4.00
  -9   3  -2   33.70    3.30
  -9   3  -2   25.50    3.20
  -9   3  -2   29.10    3.70
 -10  -4   2   13.30    2.00
 -10  -4   2   16.70    1.70
  10   4  -2   13.40    2.10
 -10   4   2   16.80    1.40
   9  -4  -2   26.00    3.50
  -9   4   2   21.00    2.30
  -9   4   2   19.20    2.60
  -9   4   2   20.50    2.50
  -8  -4   2  203.48   14.90
  -8   4   2  169.98   14.60
  -8   4   2  174.68   14.40
  -8   4   2  211.38   15.60
  -8   4   2  182.08   14.80
  -7  -4   2   10.20    2.00
  -7  -4   2    9.60    1.80
   7  -4  -2   11.60    1.70
   7   4  -2   10.20    2.00
  -7   4   2    7.70    1.50
  -7   4   2   10.60    1.90
  -7   4   2   11.60    3.20
  -7   4   2    6.40    2.00
  -7   4   2    7.90    1.80
  -6  -4   2    6.70    2.00
  -6  -4   2    7.20    1.40
  -6  -4   2    5.50    2.10
  -6  -4   2    6.30    1.50
  -6   4   2    7.70    1.80
  -6   4   2    7.40    1.30
  -6   4   2    7.50    1.90
  -6   4   2    9.40    1.80
   6   4  -2    6.70    1.60
  -6   4   2   10.40    1.90
  -6   4   2    7.30    1.50
  -5  -4   2   90.79    8.50
   5  -4  -2   95.99    8.20
  -5  -4   2   87.29    7.70
   5  -4  -2   93.39    8.30
  -5  -4   2   85.59    7.40
  -5  -4   2   89.09    7.60
  -5   4   2   79.99    7.80
  -5   4   2   92.69    7.50
  -5   4   2   88.09    7.60
  -5   4   2  101.39    7.20
  -5   4   2   77.49    7.70
   5   4  -2   90.39    7.20
   5   4  -2   82.49    7.50
  -4  -4   2    3.60    1.10
  -4  -4   2    4.10    1.30
   4  -4  -2    3.00    0.90
  -4  -4   2    2.30    1.20
   4   4  -2    2.80    0.80
  -4   4   2    5.10    1.70
  -4   4   2    3.50    0.80
  -4   4   2    5.90    1.40
  -4   4   2    3.90    1.00
  -4   4   2    3.50    1.20
   4   4  -2    3.70    1.10
   4   4  -2    4.90    1.10
  -4   4   2    3.00    1.10
   3  -4  -2   15.70    1.90
  -3  -4   2   16.90    1.90
   3   4  -2   18.70    1.90
   3   4  -2   15.50    2.00
   3   4  -2   15.70    2.00
  -3   4   2   18.00    2.20
  -3   4   2   17.30    2.00
  -3   4   2   17.30    2.10
  -3   4   2   17.00    2.20
   2  -4  -2   18.20    2.00
   2   4  -2   21.40    2.10
  -2   4   2   18.10    1.90
  -2   4   2   13.90   10.40
  -2   4   2   20.10    2.30
   2   4  -2   19.00    2.20
  -2   4   2   18.20    2.10
  -2   4   2   15.80    2.20
   2   4  -2   21.70    2.30
   1  -4  -2   69.09    6.40
   1  -4  -2   80.39    6.40
  -1   4   2   78.09    6.40
  -1   4   2   76.29    6.20
  -1   4   2   82.79    6.70
   1   4  -2   82.39    6.60
  -1   4   2   77.69   12.90
   1   4  -2   87.89    6.40
   0  -4  -2  137.99   10.10
   0   4  -2  114.39    9.90
   0   4  -2  127.39    9.80
   0   4   2  120.09    9.80
   0   4   2  140.99   10.00
   0   4   2  152.38   16.30
   0   4   2  138.79   10.20
  -1  -4  -2  532.55   41.90
  -1  -4  -2  570.64   42.00
  -1  -4  -2  522.65   41.80
   1   4   2  555.94   42.00
   1   4   2  545.45   41.70
  -1   4  -2  564.14   42.10
   1   4   2  620.44   42.10
  -1   4  -2  585.64   41.70
  -1   4  -2  630.34   42.00
   1   4   2  617.04   41.80
   1   4   2  651.33   46.60
  -2  -4  -2    1.10    0.60
  -2  -4  -2    0.40    0.40
  -2  -4  -2    1.40    0.70
  -2  -4  -2    0.40    0.50
   2   4   2    0.90    0.50
  -2   4  -2    0.40    0.50
   2   4   2    5.10    6.80
  -2   4  -2    1.30    0.40
  -2   4  -2    0.40    0.50
   2   4   2    0.70    0.50
  -3  -4  -2   13.90    1.90
  -3  -4  -2   16.80    2.00
  -3  -4  -2   17.10    2.00
  -3  -4  -2   14.20    2.30
  -3  -4  -2   16.10    1.90
   3   4   2   15.90    1.90
  -3   4  -2   17.30    2.10
   3   4   2   14.70    1.90
  -3   4  -2   18.60    2.00
   3   4   2   15.90    7.80
  -3   4  -2   15.80    2.10
  -3   4  -2   15.40    1.70
   4  -4   2    0.20    1.00
  -4  -4  -2    0.30    0.60
   4  -4   2   -0.10    1.20
  -4  -4  -2    0.50    0.70
  -4  -4  -2    0.30    0.40
  -4  -4  -2   -0.60    1.10
   4  -4   2   -0.20    1.10
   4  -4   2    0.40    1.30
  -4  -4  -2   -0.70    0.70
   4  -4   2    0.70    1.30
  -4  -4  -2    0.40    0.90
  -4   4  -2    1.10    0.80
   4   4   2    0.30    0.60
  -4   4  -2    0.40    0.70
  -4   4  -2    0.80    0.40
  -4   4  -2   -0.60    1.20
   4   4   2   -1.60    7.50
  -4   4  -2   -0.40    0.60
  -4   4  -2    0.40    0.60
   5  -4   2    3.80    1.90
   5  -4   2    3.20    1.60
  -5  -4  -2    6.40    1.30
  -5  -4  -2    5.80    2.20
  -5  -4  -2    7.50    1.50
   5  -4   2    3.80    1.30
  -5  -4  -2    4.20    1.50
  -5  -4  -2    6.40    1.90
   5  -4   2    5.50    1.80
  -5  -4  -2    3.80    1.60
   5  -4   2    4.70    1.90
   5  -4   2    3.40    1.80
  -5   4  -2    4.50    1.20
   5   4   2    4.80    1.20
  -5   4  -2    4.30    1.10
  -5   4  -2    5.00    1.30
  -5   4  -2    3.00    1.80
  -5   4  -2    7.70    2.00
   5   4   2    3.20    1.30
   5   4   2   13.00    9.50
  -6  -4  -2    0.00    0.70
   6  -4   2    0.90    1.40
   6  -4   2   -0.30    0.90
  -6  -4  -2    0.30    1.40
   6  -4   2    1.10    1.00
   6  -4   2    3.60    1.40
   6  -4   2   -0.20    1.00
  -6  -4  -2    1.40    1.00
  -6  -4  -2    1.40    0.70
  -6  -4  -2    0.50    0.80
   6  -4   2   -0.70    1.10
  -6  -4  -2    0.70    0.60
  -6   4  -2    1.10    0.80
  -6   4  -2    0.40    0.60
   6   4   2    9.70   10.40
  -6   4  -2    1.10    1.40
  -6   4  -2    0.40    0.70
   6   4   2    0.90    0.70
  -6   4  -2    0.70    0.60
  -7  -4  -2   55.89    5.80
   7  -4   2   55.69    5.90
   7  -4   2   55.79    6.80
   7  -4   2   70.89    6.80
  -7   4  -2   58.79    6.10
  -7   4  -2   54.79    5.30
   7   4   2   63.39   27.70
   7   4   2   66.09    5.90
  -7   4  -2   52.89    5.50
   7   4   2   64.19    5.50
   8  -4   2   44.40    4.80
  -8  -4  -2   51.39    4.10
   8  -4   2   44.00    4.60
  -8   4  -2   45.80    4.50
   8   4   2   44.40    4.60
  -9   4  -2   36.40    3.60
  -9   4  -2   38.40    3.40
   9  -5  -2   -0.10    0.40
  -9  -5   2    0.40    0.30
  -9  -5   2   -0.80    0.40
   9   5  -2   -0.10    0.50
  -9   5   2    0.50    0.50
  -9   5   2    0.00    0.30
  -9   5   2    0.10    0.40
  -8  -5   2   76.19    7.20
  -8  -5   2   94.79    7.30
   8   5  -2   85.39    7.40
  -8   5   2   85.99    7.70
  -7  -5   2   39.10    3.90
   7  -5  -2   34.70    4.30
  -7   5   2   38.50    4.00
  -7   5   2   34.80    3.90
  -7   5   2   28.10    3.50
  -6  -5   2    4.60    1.60
  -6  -5   2    6.00    1.40
   6  -5  -2    3.50    1.80
  -6  -5   2    4.90    1.30
   6  -5  -2    2.50    1.30
   6   5  -2    5.10    1.40
  -6   5   2    4.70    1.30
  -6   5   2    4.60    1.20
   6   5  -2    5.40    1.30
  -6   5   2    3.40    1.30
  -6   5   2    3.40    1.30
  -6   5   2    4.70    1.50
   5  -5  -2   55.59    6.20
  -5  -5   2   71.19    5.70
  -5  -5   2   48.80    5.50
  -5   5   2   61.09    6.40
   5   5  -2   67.09    5.70
   5   5  -2   55.49    5.50
  -5   5   2   61.29    5.50
   4  -5  -2   64.19    6.40
  -4  -5   2   62.39    6.00
   4  -5  -2   56.89    6.30
   4   5  -2   63.29    5.80
   4   5  -2   51.59    5.30
   4   5  -2   71.79    5.90
  -4   5   2   68.89    6.10
  -4   5   2   57.59    5.90
  -4   5   2   52.99    6.10
   4   5  -2   66.59    5.70
  -4   5   2   68.19    5.30
  -4   5   2   72.59    6.20
   3  -5  -2  548.45   39.90
  -3  -5   2  577.94   39.50
   3   5  -2  537.85   39.20
   3   5  -2  569.34   39.00
  -3   5   2  472.05   39.30
   3   5  -2  491.75   39.10
  -3   5   2  465.45   39.20
   3   5  -2  566.24   38.90
  -3   5   2  564.44   39.40
  -3   5   2  518.75   39.00
  -3   5   2  544.95   38.70
   2  -5  -2  233.28   19.50
   2  -5  -2  276.37   20.50
   2   5  -2  236.38   19.90
   2   5  -2  258.57   19.90
   2   5  -2  289.47   20.50
  -2   5   2  276.57   20.20
  -2   5   2  299.87   20.70
  -2   5   2  277.57   19.50
  -2   5   2  255.17   20.00
   2   5  -2  231.18   19.40
   2   5  -2  253.07   19.90
   1  -5  -2 1260.77   89.79
   1  -5  -2 1115.99   90.49
  -1  -5   2 1280.57   90.29
  -1  -5   2 1331.97   90.89
  -1  -5   2 1181.68   90.49
  -1   5   2 1228.08   90.59
  -1   5   2 1139.39   90.09
  -1   5   2 1246.58   89.59
   1   5  -2 1243.18   89.69
   1   5  -2 1319.37   89.89
   1   5  -2 1330.27   90.19
  -1   5   2 1313.87   90.19
   0  -5  -2    3.20    1.20
   0  -5   2    3.00    1.10
   0  -5  -2    2.60    1.00
   0  -5   2    2.70    1.10
   0  -5  -2    2.80    1.10
   0  -5   2    3.00    1.20
   0  -5  -2    2.90    0.80
   0   5  -2    2.20    0.80
   0   5  -2    1.80    0.70
   0   5   2    1.90    0.80
   0   5   2    0.90    0.80
   0   5  -2    2.60    0.60
   0   5   2    1.20    1.10
   0   5   2    2.50    0.70
   0   5   2    2.10    0.70
   0   5   2    2.60    1.10
   0   5   2    8.30   14.30
   1  -5   2  359.46   25.70
   1  -5   2  328.27   26.00
  -1  -5  -2  348.07   25.70
  -1  -5  -2  302.47   24.90
  -1  -5  -2  305.77   26.10
  -1  -5  -2  363.06   25.20
   1  -5   2  324.87   26.10
   1   5   2  333.77   25.30
  -1   5  -2  332.87   24.90
  -1   5  -2  368.26   25.60
   1   5   2  333.77   25.00
  -1   5  -2  352.76   25.20
   1   5   2  361.16   25.80
  -2  -5  -2  191.78   15.70
   2  -5   2  231.58   16.60
  -2  -5  -2  182.98   16.00
   2  -5   2  192.18   17.00
  -2  -5  -2  205.18   16.60
  -2   5  -2  205.08   15.90
   2   5   2  216.58   16.40
   2   5   2  224.98   15.90
  -2   5  -2  232.08   16.40
   2   5   2  217.58   16.10
   2   5   2  214.88   15.90
  -2   5  -2  232.38   16.40
   2   5   2  204.58   15.50
   2   5   2  153.28   23.20
  -2   5  -2  193.38   16.40
  -2   5  -2  198.28   15.60
  -3  -5  -2   45.50    4.50
  -3  -5  -2   42.40    4.60
   3  -5   2   52.39    5.60
  -3  -5  -2   53.29    5.40
   3  -5   2   51.39    5.50
  -3  -5  -2   47.30    4.40
   3  -5   2   48.70    5.20
  -3  -5  -2   54.19    5.00
   3  -5   2   48.40    5.00
  -3  -5  -2   42.70    4.50
   3   5   2   59.09   14.40
  -3   5  -2   52.89    5.10
  -3   5  -2   54.79    4.30
  -3   5  -2   48.70    4.60
  -3   5  -2   47.20    5.10
   3   5   2   55.89    4.80
  -3   5  -2   49.30    4.90
  -4  -5  -2    1.70    1.40
  -4  -5  -2    2.80    1.00
   4  -5   2    2.50    1.20
  -4  -5  -2    2.30    1.70
   4  -5   2    4.30    1.60
  -4  -5  -2    1.40    1.60
  -4  -5  -2    3.50    1.00
   4  -5   2    2.60    1.60
   4  -5   2    3.70    1.50
  -4  -5  -2    3.30    1.00
   4   5   2    3.70   12.90
  -4   5  -2    3.90    1.50
  -4   5  -2    2.50    1.10
   4   5   2    3.70    1.20
  -4   5  -2    4.90    1.00
  -4   5  -2    3.90    1.50
  -4   5  -2    2.40    1.00
  -4   5  -2    6.10    1.50
   4   5   2    3.20    1.00
  -4   5  -2    3.20    1.00
   5  -5   2  247.08   19.40
   5  -5   2  259.97   18.70
  -5  -5  -2  229.68   18.80
   5  -5   2  213.98   19.10
  -5   5  -2  262.27   19.30
  -5   5  -2  254.77   17.90
  -5   5  -2  218.28   18.70
  -5   5  -2  227.88   18.30
   5   5   2  211.28   27.70
   6  -5   2  160.38   14.70
  -6  -5  -2  194.08   13.90
  -6  -5  -2  195.58   14.40
  -6  -5  -2  181.38   14.10
   6   5   2  124.09   32.20
   6   5   2  160.68   14.10
  -6   5  -2  165.98   15.10
  -6   5  -2  194.68   16.30
  -6   5  -2  184.38   14.20
   7  -5   2   81.89    7.80
  -7  -5  -2   80.79    7.10
  -7  -5  -2  102.09    7.10
  -7  -5  -2   77.99    7.60
   7  -5   2   99.09    8.20
   7   5   2   90.69    7.30
  -7   5  -2   83.59    7.60
   7   5   2  104.79    7.90
   8  -5   2   21.00    2.70
   8  -5   2   30.30    3.00
  -8   5  -2   21.20    2.50
  -8   5  -2   29.30    2.90
  -8   5  -2   24.60    2.80
   8  -6  -2    3.80    0.90
  -8  -6   2    3.10    1.10
  -8  -6   2    1.10    0.60
   8   6  -2    2.90    0.70
  -8   6   2    0.90    0.80
   8   6  -2    2.10    0.70
  -8   6   2    2.20    0.50
  -8   6   2    2.00    0.80
  -7  -6   2    2.90    1.00
  -7  -6   2    2.30    0.80
   7  -6  -2    3.50    1.10
   7   6  -2    1.60    0.80
  -7   6   2    3.60    1.10
  -7   6   2    3.10    0.80
  -7   6   2    1.70    0.60
  -7   6   2    0.80    1.00
  -7   6   2    4.50    1.00
  -6  -6   2   14.00    1.80
  -6  -6   2   12.90    2.00
  -6   6   2    7.80    1.70
  -6   6   2   12.60    2.20
  -6   6   2   10.10    1.70
  -6   6   2   10.90    1.80
  -5  -6   2   40.00    3.80
   5  -6  -2   30.40    4.20
  -5  -6   2   37.30    3.90
  -5   6   2   41.10    3.80
  -5   6   2   34.20    3.90
   5   6  -2   32.20    3.30
  -5   6   2   31.10    3.80
  -5   6   2   32.90    4.30
  -4  -6   2  203.28   17.50
   4  -6  -2  207.18   18.10
   4   6  -2  251.47   17.50
  -4   6   2  195.38   17.70
   4   6  -2  256.67   17.20
   4   6  -2  219.58   17.50
  -4   6   2  241.78   17.40
  -3  -6   2  209.88   17.60
   3  -6  -2  205.68   18.00
   3   6  -2  213.58   17.60
  -3   6   2  207.28   17.50
   3   6  -2  252.37   17.70
  -3   6   2  209.78   18.10
   3   6  -2  253.27   17.20
  -3   6   2  247.58   17.10
  -3   6   2  197.98   17.60
  -3   6   2  237.28   17.40
  -3   6   2  238.78   17.70
  -2  -6   2    9.60    1.90
  -2  -6   2    7.00    1.90
  -2  -6   2    5.50    2.30
   2  -6  -2    4.30    1.80
   2  -6  -2    3.40    1.50
   2   6  -2    7.60    1.40
   2   6  -2    6.50    1.30
  -2   6   2    5.00    1.20
  -2   6   2    5.70    1.30
  -2   6   2    4.80    1.40
   2   6  -2    6.80    1.50
   2   6  -2    4.80    1.60
  -2   6   2    4.30    2.10
  -2   6   2    7.20    1.20
  -2   6   2    5.00    1.30
   2   6  -2    7.20    1.50
   1  -6  -2    1.10    1.30
   1  -6  -2   -0.30    1.00
   1  -6  -2    0.50    0.90
   1  -6  -2   -0.20    0.90
  -1  -6   2    0.70    1.10
  -1  -6   2   -0.20    0.80
   1   6  -2   -0.10    0.40
   1   6  -2    0.90    0.60
  -1   6   2    0.30    1.00
  -1   6   2   -0.20    0.70
  -1   6   2    0.20    0.50
  -1   6   2    0.30    0.60
  -1   6   2    0.20    0.80
   1   6  -2    1.00    1.10
   1   6  -2    0.40    0.60
  -1   6   2    0.20    0.50
   1   6  -2    0.50    0.70
   1   6  -2   -0.10    0.60
   0  -6  -2   60.69    6.20
   0  -6   2   57.39    5.60
   0  -6  -2   56.89    5.90
   0  -6   2   59.99    6.10
   0  -6   2   71.19    6.10
   0  -6  -2   50.89    5.30
   0  -6   2   64.69    6.40
   0   6   2   51.49    5.20
   0   6   2   60.09    5.60
   0   6   2   71.19    5.60
   0   6   2   72.89    6.30
   0   6   2   64.19    5.70
   0   6  -2   69.49    5.60
  -1  -6  -2   -0.20    0.60
   1  -6   2    0.20    0.80
  -1  -6  -2    0.20    0.90
   1  -6   2    0.30    1.00
   1  -6   2    1.10    1.00
   1  -6   2    2.40    1.20
  -1  -6  -2    0.50    1.20
  -1   6  -2    1.10    0.70
  -1   6  -2    0.40    0.40
   1   6   2    0.30    0.70
   1   6   2    0.60    0.80
   1   6   2    0.30    0.70
  -1   6  -2   -0.50    1.00
  -1   6  -2    2.30    0.90
  -1   6  -2    0.60    0.50
   1   6   2    0.70    0.50
   1   6   2   -0.30    0.50
  -2  -6  -2   23.80    3.20
   2  -6   2   25.80    5.30
   2  -6   2   27.90    3.80
  -2  -6  -2   22.80    4.60
   2  -6   2   33.90    4.10
  -2   6  -2   26.40    3.30
   2   6   2   31.10    3.10
  -2   6  -2   27.60    4.20
   2   6   2   22.30    3.20
  -2   6  -2   28.30    4.40
  -2   6  -2   25.30    2.90
   2   6   2   30.70    3.10
  -2   6  -2   28.00    2.80
   3  -6   2   38.30    4.60
  -3  -6  -2   36.50    4.10
   3  -6   2   29.30    4.30
   3  -6   2   43.90    4.40
   3  -6   2   29.00    4.20
  -3   6  -2   39.00    4.30
   3   6   2   44.50    4.10
  -3   6  -2   39.80    4.00
   3   6   2   42.10    4.10
  -3   6  -2   38.60    4.10
  -3   6  -2   44.30    3.60
  -3   6  -2   32.40    4.30
   3   6   2   40.60   22.10
  -4  -6  -2   76.49    7.40
  -4  -6  -2   88.09    6.60
   4  -6   2   69.29    7.50
   4  -6   2   88.59    7.70
  -4  -6  -2   70.59    7.00
   4  -6   2   87.79    7.30
   4   6   2   44.40   23.90
  -4   6  -2   70.19    7.10
  -4   6  -2   72.19    6.90
  -4   6  -2   80.19    7.40
  -4   6  -2   85.99    6.50
   4   6   2   80.29    7.20
  -5  -6  -2  103.19    7.90
   5  -6   2  112.49    9.20
   5  -6   2   85.99    8.10
   5  -6   2   96.19    9.20
  -5   6  -2   87.29    8.50
  -5   6  -2  109.29    8.90
  -5   6  -2  102.39    8.40
  -6  -6  -2   32.50    3.30
   6  -6   2   34.50    3.10
  -6  -6  -2   37.10    3.80
   6  -6   2   39.10    4.20
   6  -6   2   42.70    4.20
  -6   6  -2   41.90    4.20
  -6   6  -2   34.40    3.70
   6   6   2   28.90    3.50
  -6   6  -2   44.40    4.10
   7  -6   2   11.20    1.50
  -7   6  -2    9.10    1.40
  -7   6  -2   10.80    1.60
   7   6   2    8.20    1.40
  -7   6  -2   11.00    1.70
  -7   6  -2    7.20    1.40
   7  -7  -2   17.50    2.10
   7  -7  -2   21.10    2.30
  -7   7   2   23.20    2.40
   6  -7  -2    0.60    0.70
  -6  -7   2    0.90    0.60
   6  -7  -2    0.60    0.60
  -6   7   2    0.80    0.70
  -6   7   2    1.40    0.60
  -6   7   2    1.10    0.40
   6   7  -2    0.90    0.60
   5  -7  -2   42.10    4.00
   5  -7  -2   35.90    4.10
  -5   7   2   34.00    4.20
   5   7  -2   36.70    3.80
   4  -7  -2    3.20    1.30
  -4  -7   2    1.80    1.00
   4  -7  -2    2.10    0.90
  -4   7   2    1.00    1.10
  -4   7   2    2.40    0.80
   4   7  -2    2.80    1.00
   3  -7  -2   28.50    4.50
  -3  -7   2   37.00    3.70
  -3   7   2   35.00    4.10
  -3   7   2   22.20    4.00
   3   7  -2   33.70    3.70
   3   7  -2   30.20    3.40
   3   7  -2   26.00    3.00
  -3   7   2   35.70    3.70
  -2  -7   2   22.40    3.00
   2   7  -2   31.20    3.30
   2   7  -2   27.20    3.10
  -2   7   2   22.10    2.80
  -2   7   2   25.00    3.30
   2   7  -2   20.60    2.50
   1  -7  -2  330.27   23.20
  -1  -7   2  259.07   22.40
  -1  -7   2  339.67   23.50
   1   7  -2  258.77   22.30
  -1   7   2  261.47   22.70
  -1   7   2  314.97   22.50
  -1   7   2  279.07   21.90
   1   7  -2  266.07   22.70
   1   7  -2  325.97   22.70
   1   7  -2  305.57   22.20
   1   7  -2  313.97   22.20
   0  -7  -2  270.77   19.20
   0  -7   2  221.48   19.00
   0   7   2  247.28   19.40
   0   7  -2  254.37   19.10
   0   7  -2  232.38   18.90
   0   7  -2  247.48   19.20
   1  -7   2   20.10    3.20
  -1  -7  -2   23.00    2.90
  -1  -7  -2   21.20    2.90
   1  -7   2   15.20    2.70
   1   7   2   17.10    2.50
  -1   7  -2   25.40    2.70
   1   7   2   23.30    2.60
  -1   7  -2   21.00    2.80
  -1   7  -2   18.70    2.60
   1   7   2   25.10    3.10
   2  -7   2   70.59    6.70
  -2  -7  -2   76.99    6.80
   2   7   2   69.79    6.50
  -2   7  -2   77.09    6.80
  -2   7  -2   74.39    6.80
  -2   7  -2   75.29    7.00
   3  -7   2    0.00    0.70
   3  -7   2    0.30    0.70
  -3  -7  -2    0.60    1.10
   3  -7   2   -0.30    0.80
   3  -7   2   -0.10    0.70
  -3  -7  -2   -0.30    0.80
  -3   7  -2    0.60    0.70
   3   7   2    0.30    0.60
  -3   7  -2    0.00    0.80
  -3   7  -2    0.70    0.90
  -3   7  -2    0.10    0.70
   4  -7   2   14.80    2.10
   4  -7   2    9.60    2.20
   4  -7   2   14.20    1.80
  -4  -7  -2   13.80    2.10
  -4  -7  -2   16.80    2.00
  -4   7  -2   12.40    2.10
  -4   7  -2   10.90    2.20
  -4   7  -2   15.20    2.00
   4   7   2   17.20    2.10
  -4   7  -2   16.10    2.30
   5  -7   2    2.80    1.10
  -5  -7  -2    2.40    0.80
   5  -7   2    2.20    0.80
   5  -7   2    1.30    0.80
  -5  -7  -2    2.70    0.90
  -5   7  -2    4.70    1.20
  -5   7  -2    4.70    1.10
  -5   7  -2    1.30    0.70
   5   7   2    1.70    0.70
  -5   7  -2    0.50    0.90
  -6  -7  -2   47.00    4.30
  -6   7  -2   51.29    4.50
   5  -8  -2   14.90    1.70
  -5  -8   2   12.20    1.50
   5   8  -2   10.60    1.50
  -4  -8   2    0.00    0.30
   4  -8  -2    0.40    0.50
   4   8  -2   -0.60    0.40
  -4   8   2   -0.20    0.30
  -4   8   2   -0.10    0.40
  -3  -8   2   13.70    1.90
  -3   8   2   12.40    2.20
  -3   8   2   16.60    2.00
  -3   8   2   16.80    1.80
  -2  -8   2    1.70    0.70
   2  -8  -2    1.80    0.90
  -2   8   2    1.90    0.90
  -2   8   2    1.30    0.80
   2   8  -2    2.00    1.20
  -2   8   2    0.80    0.70
   2   8  -2    0.90    0.50
   2   8  -2    1.30    0.60
  -1  -8   2    4.00    1.10
   1  -8  -2    5.40    1.40
   1   8  -2    8.50    1.60
   1   8  -2    6.30    1.10
   0  -8   2   39.50    4.20
   0   8  -2   44.40    4.50
   0   8  -2   52.49    4.60
   0   8   2   52.69    4.80
   0   8   2   38.10    4.10
   0   8  -2   43.70    4.00
  -1  -8  -2   20.10    2.90
  -1  -8  -2   27.70    3.30
  -1   8  -2   23.00    2.90
  -1   8  -2   31.40    3.10
  -1   8  -2   25.50    2.70
   1   8   2   30.80    3.00
  -2  -8  -2    6.50    1.40
   2  -8   2    9.70    1.40
  -2  -8  -2    6.50    1.10
   2   8   2   10.90    1.50
   3  -8   2   10.00    1.20
  -3  -8  -2    9.60    1.40
  -3   8  -2   11.30    1.50
  -3   8  -2    9.40    1.90
   4  -8   2   -0.20    0.30
  -4  -8  -2    0.20    0.70
  -4  -8  -2    0.40    0.50
   4   8   2    0.40    0.50
  -4   8  -2    0.00    0.50
  -4   8  -2    0.60    0.40
  -4   8  -2    0.20    0.50
   5  -8   2    0.50    0.40
  -5  -8  -2    0.00    0.40
  -5   8  -2    0.20    0.40
  -5   8  -2    0.80    0.40
  -5   8  -2    0.10    0.40
   2  -9  -2   -0.10    0.50
  -2  -9   2    0.10    0.40
  -2   9   2    0.00    0.40
   2   9  -2    0.10    0.30
  -1  -9   2   11.30    1.30
   1   9  -2   12.90    1.50
   0  -9   2    0.30    0.40
   0  -9  -2   -0.20    0.50
   0   9  -2    0.10    0.30
  -1  -9  -2   13.20    1.60
 -11   0   3    0.20    0.30
 -10   0   3    0.10    0.40
 -10   0   3   -0.20    1.00
 -10   0   3   -0.20    0.50
 -10   0   3   -0.10    0.50
   9   0  -3   -0.80    0.80
  -9   0   3    0.60    0.60
  -9   0   3    1.50    0.70
  -9   0   3   -1.20    1.10
  -9   0   3    0.30    0.90
  -9   0   3   -0.20    1.00
  -9   0   3   -0.90    1.40
  -8   0   3    0.00    0.60
  -8   0   3   -0.70    0.90
   8   0  -3    0.90    0.90
  -8   0   3   -0.90    0.90
  -8   0   3   -0.30    0.60
  -8   0   3    0.10    1.30
  -8   0   3    0.30    1.10
  -8   0   3    0.40    0.80
  -7   0   3    0.10    0.60
  -7   0   3    0.90    0.60
  -7   0   3   -0.90    0.60
   7   0  -3   -3.50   11.70
  -7   0   3    0.20    0.60
  -7   0   3   -0.20    0.50
  -7   0   3   -0.10    0.60
  -7   0   3   -0.10    1.20
   7   0  -3   -0.60    0.80
  -7   0   3   -0.30    0.60
  -6   0   3    3.50    1.00
   6   0  -3    3.00    8.50
   6   0  -3    1.90    1.00
  -5   0   3   -0.20    0.40
  -5   0   3    0.60    0.50
   5   0  -3    1.80    0.80
   5   0  -3   -0.50    0.40
   5   0  -3   -7.10    6.90
  -5   0   3    0.20    0.30
  -5   0   3    0.10    0.50
   3   0  -3   -2.10    3.00
  -3   0   3    0.70    0.30
  -3   0   3    0.20    0.20
   3   0  -3   -0.10    0.30
   3   0  -3   -0.20    0.20
   1   0  -3    2.20    0.20
   0   0   3    1.70    0.90
   0   0   3    3.50    1.10
   1   0   3    0.60    0.70
   2   0   3   -0.70    1.20
  -2   0  -3    0.10    0.10
  -2   0  -3   -0.10    0.30
  -3   0  -3    1.90    0.60
  -3   0  -3    0.90    0.30
   4   0   3    0.20    0.50
  -4   0  -3    0.20    0.40
   4   0   3    0.40    2.40
  -4   0  -3    0.30    0.50
  -4   0  -3    0.50    0.30
  -5   0  -3    0.50    0.40
   5   0   3    7.30    4.40
   5   0   3    0.50    0.50
  -6   0  -3    1.00    1.70
  -6   0  -3    0.30    1.00
   6   0   3    0.10    0.80
  -6   0  -3    0.20    0.90
   6   0   3   -6.70    5.50
   6   0   3    0.30    0.80
  -6   0  -3   -0.20    0.50
   6   0   3   -0.20    0.70
   6   0   3    1.00    0.90
   6   0   3    0.50    1.10
  -6   0  -3    0.10    0.50
   7   0   3   -0.80    0.90
  -7   0  -3   -0.10    0.40
  -7   0  -3   -0.20    0.50
   7   0   3    0.40    0.70
   7   0   3    0.40    0.70
  -7   0  -3    1.60    0.80
   7   0   3   -0.30    0.80
  -7   0  -3   -0.80    0.40
   7   0   3   -0.50    0.50
  -7   0  -3   -0.50    1.00
  -8   0  -3    0.00    0.50
  -8   0  -3    0.10    0.50
  -8   0  -3   -0.10    0.50
  -8   0  -3   -0.40    0.50
   8   0   3   -0.30    0.60
   8   0   3    0.50    0.90
   8   0   3   -0.40    1.00
   8   0   3   -1.10    1.10
   8   0   3   -1.00    0.80
   9   0   3   -0.40    0.50
   9   0   3    0.10    0.40
  -9   0  -3    0.00    0.50
  -9   0  -3   -0.40    0.30
   9   0   3   -0.80    0.80
  -9   0  -3   -0.10    0.80
  -9   0  -3   -0.10    0.40
 -10   0  -3   -0.30    0.30
 -10   0  -3    0.10    0.30
 -10   0  -3    0.20    0.30
 -10   0  -3    0.90    0.40
  10   0   3   -0.80    0.70
 -11  -1   3   12.10    1.70
 -10  -1   3    0.30    0.40
 -10  -1   3    0.40    0.50
 -10  -1   3    0.40    0.70
 -10   1   3    0.30    0.80
 -10   1   3    0.70    0.80
 -10   1   3   -0.10    0.50
 -10   1   3    0.00    0.40
  -9  -1   3  210.88   15.00
  -9  -1   3  187.38   16.70
  -9   1   3  189.58   14.80
   9   1  -3  193.38   15.20
  -8  -1   3  214.28   16.00
  -8  -1   3  220.28   15.60
   8   1  -3  249.18   39.70
  -8   1   3  193.68   15.50
  -8   1   3  187.18   16.00
  -8   1   3  177.08   15.50
  -7  -1   3   67.89    6.30
   7  -1  -3   72.19    6.90
  -7  -1   3   70.79    6.90
  -7  -1   3   89.79    7.20
  -7  -1   3   77.89    6.70
   7   1  -3   78.89   18.20
  -7   1   3   90.99    7.10
   7   1  -3   71.69    6.80
  -7   1   3   87.89    7.40
   7   1  -3   66.49    6.60
  -6  -1   3  127.19    9.80
  -6  -1   3  119.39    9.90
  -6  -1   3  111.89    9.10
   6   1  -3  102.19    9.30
  -6   1   3  120.39    9.60
  -6   1   3  113.89    9.00
  -6   1   3  123.09    9.70
  -6   1   3  120.89    9.30
  -6   1   3  124.89   20.50
  -6   1   3  113.49    9.50
  -6   1   3  123.99   10.10
   6   1  -3   92.39   15.60
  -5  -1   3  136.09   10.60
  -5  -1   3  135.99   10.00
  -5   1   3  122.19   10.80
   5   1  -3  143.69   10.30
   5   1  -3  153.78   16.60
  -5   1   3  123.29   10.40
   5   1  -3  119.39   10.20
   5   1  -3  130.79   10.10
  -5   1   3  141.49   10.80
  -5   1   3  148.09   10.40
  -5   1   3  114.99    9.80
   4  -1  -3  116.39    9.30
  -4  -1   3  115.79    9.20
  -4  -1   3  115.89    8.80
   4  -1  -3  115.59    9.10
  -4   1   3  115.99    8.90
   4   1  -3  126.69   13.90
  -4   1   3  107.49    8.70
  -4   1   3  126.09    9.20
   3  -1  -3    6.80    1.00
  -3  -1   3    8.30    0.90
   3  -1  -3    7.80    1.10
  -3  -1   3    9.80    1.20
  -3   1   3   13.90    4.60
   3   1  -3   18.60    5.40
  -3   1   3    8.40    0.90
  -2   1   3 2978.90  214.18
  -1  -1   3 1811.32  130.29
  -1   1   3 1823.62  130.99
   0  -1   3 7598.64  518.15
   0   1   3 6956.50  519.15
   1   1   3 4770.02  340.57
  -2  -1  -3   74.19    5.90
  -2  -1  -3   68.49    5.60
   2   1   3   80.49    5.60
   2   1   3   79.49    7.00
  -2   1  -3   75.69    5.80
  -2   1  -3   70.89    5.40
  -3  -1  -3   -0.20    0.30
  -3  -1  -3    0.10    0.30
   3   1   3    0.10    2.00
  -3   1  -3   -0.10    0.30
  -3   1  -3    0.30    0.20
  -3   1  -3    0.40    0.30
  -4  -1  -3  176.88   13.80
  -4  -1  -3  188.78   14.50
  -4   1  -3  181.28   14.20
   4   1   3  190.78   14.20
  -4   1  -3  195.08   13.60
   4   1   3  159.28   15.60
  -4   1  -3  194.18   13.80
  -5  -1  -3   66.59    6.10
  -5  -1  -3   85.29    6.20
  -5  -1  -3   73.39    6.80
   5   1   3   83.09    6.60
  -5   1  -3   78.39    6.10
  -5   1  -3   68.99    6.10
   5   1   3   87.39    9.10
  -5   1  -3   74.59    5.90
   6  -1   3   33.30    3.50
   6  -1   3   31.50    3.70
   6  -1   3   37.80    4.40
  -6  -1  -3   30.70    3.10
  -6  -1  -3   38.10    4.00
  -6  -1  -3   29.50    3.10
  -6  -1  -3   32.80    3.30
  -6  -1  -3   32.20    3.30
  -6  -1  -3   25.90    3.40
   6  -1   3   27.00    3.60
   6  -1   3   34.90    3.70
   6   1   3   36.40    3.40
   6   1   3   26.20    3.30
   6   1   3   30.20    3.50
   6   1   3   34.90    3.60
  -6   1  -3   39.90    3.90
  -6   1  -3   28.80    2.90
  -6   1  -3   28.00    3.20
   6   1   3   34.10    3.60
  -6   1  -3   36.80    4.20
  -6   1  -3   32.10    3.10
   6   1   3   32.80    3.40
   6   1   3   30.20    6.90
   7  -1   3    0.30    1.20
  -7  -1  -3    1.40    1.00
   7  -1   3    2.10    1.00
   7  -1   3    1.40    0.90
  -7  -1  -3    0.80    0.70
  -7  -1  -3    1.00    0.70
  -7  -1  -3   -0.50    0.70
  -7  -1  -3    1.60    0.90
   7  -1   3    0.70    0.70
   7  -1   3    1.00    1.10
   7   1   3    0.80    0.70
  -7   1  -3    0.90    0.60
   7   1   3    7.10    6.90
   7   1   3    2.50    0.90
  -7   1  -3    0.50    0.70
   7   1   3    1.70    1.10
  -7   1  -3   -0.60    1.00
   7   1   3    0.20    0.80
  -7   1  -3    0.50    0.70
   8  -1   3  117.59    9.60
  -8  -1  -3  115.89    9.10
   8  -1   3  103.49    9.50
   8  -1   3  121.19   11.30
  -8   1  -3  122.39    9.10
   8   1   3  113.59   10.20
  -8   1  -3   92.09   10.40
   8   1   3  113.69   10.40
   9  -1   3   35.30    3.40
   9  -1   3   23.50    3.00
  -9  -1  -3   26.00    3.20
   9  -1   3   24.50    2.90
  -9   1  -3   34.00    2.90
 -10  -1  -3   11.00    1.30
 -10  -1  -3    9.70    1.30
  10   1   3   13.60    1.80
 -10   1  -3    9.70    1.40
 -10   1  -3   13.60    1.60
 -10  -2   3   26.80    2.70
 -10   2   3   19.80    3.00
 -10   2   3   23.00    2.50
  10   2  -3   18.90    2.70
  -9  -2   3    0.80    0.80
  -9  -2   3    1.90    0.70
  -9  -2   3    1.80    0.90
  -9  -2   3    0.50    0.90
  -9   2   3    0.40    0.60
  -9   2   3   -1.20    0.80
   9   2  -3   -0.10    0.70
  -9   2   3    0.60    0.60
  -9   2   3    0.40    0.60
  -9   2   3   -0.30    0.90
  -9   2   3    1.20    0.60
   8   2  -3   45.80   23.70
  -8   2   3    0.70    1.10
  -7  -2   3   40.30    4.20
   7  -2  -3   47.40    4.10
  -7  -2   3   51.99    5.30
  -7  -2   3   41.90    4.60
  -7  -2   3   43.20    4.50
   7   2  -3   63.49   19.00
  -7   2   3   50.09    5.10
  -7   2   3   44.90    4.70
  -7   2   3   50.29    4.40
  -7   2   3   46.90    4.00
  -7   2   3   45.20    5.30
  -7   2   3   41.20    4.50
  -7   2   3   42.70    4.50
  -6  -2   3   48.40    5.00
  -6  -2   3   45.10    4.60
  -6  -2   3   39.90    4.20
  -6  -2   3   46.10    4.10
  -6  -2   3   43.30    4.20
   6  -2  -3   50.69    4.90
   6   2  -3   37.20   12.90
  -6   2   3   49.20    4.00
  -6   2   3   54.89    4.80
  -6   2   3   39.70    4.60
  -6   2   3   42.20    5.50
   6   2  -3   38.60    4.60
  -6   2   3   45.90    4.30
  -6   2   3   51.79    4.70
   6   2  -3   52.39    4.50
  -5  -2   3  606.04   40.20
  -5  -2   3  525.15   39.20
  -5  -2   3  580.54   39.50
  -5   2   3  485.65   39.00
   5   2  -3  566.14   39.30
  -5   2   3  467.85   46.50
  -5   2   3  587.84   39.50
   5   2  -3  516.75   39.50
  -5   2   3  526.65   39.70
   5   2  -3  542.45   39.50
   5   2  -3  484.35   44.30
   4  -2  -3 3334.17  244.58
  -4   2   3 3450.35  249.08
   4   2  -3 3503.85  247.98
  -3   2   3 2706.33  208.48
   3   2  -3 3046.10  208.18
  -2   2   3 2002.50  146.39
  -1  -2   3   69.59    8.20
   1  -2  -3   61.79    4.90
  -1  -2   3   53.19    4.50
  -1   2   3   70.29   11.60
  -1   2   3   65.49    4.60
   0  -2   3 2128.19  146.19
   0   2   3 1935.21  147.09
   1   2   3 3030.30  217.88
  -2  -2  -3  575.04   45.20
  -2  -2  -3  622.44   45.60
   2   2   3  632.84   47.20
  -2   2  -3  598.64   45.00
   2   2   3  720.33   45.20
  -3  -2  -3  101.99    7.60
  -3  -2  -3  110.19    7.90
  -3  -2  -3   91.39    8.00
  -3  -2  -3   86.49    7.50
  -3   2  -3   90.89    7.70
   3   2   3  100.79   10.00
   3   2   3  103.69    7.50
  -4  -2  -3   40.90    3.70
  -4  -2  -3   39.40    3.70
  -4  -2  -3   44.70    3.70
  -4  -2  -3   38.60    4.20
   4   2   3   44.90    3.90
  -4   2  -3   42.20    4.00
  -4   2  -3   41.60    3.40
   4   2   3   47.10    3.70
  -4   2  -3   41.90    3.70
   4   2   3   38.10    6.50
  -5  -2  -3   48.20    5.00
   5  -2   3   46.80    4.50
   5  -2   3   48.60    4.70
  -5  -2  -3   47.30    4.20
   5  -2   3   41.50    5.00
  -5  -2  -3   44.40    4.30
   5  -2   3   43.00    4.50
  -5  -2  -3   40.50    4.10
  -5  -2  -3   44.30    4.50
   5  -2   3   50.79    4.90
   5  -2   3   53.79    5.00
   5   2   3   49.60    4.40
   5   2   3   31.10    7.10
  -5   2  -3   44.50    4.00
  -5   2  -3   45.20    4.10
  -5   2  -3   51.09    4.70
  -5   2  -3   44.70    3.80
  -6  -2  -3  332.07   22.40
   6  -2   3  277.47   22.50
   6  -2   3  310.67   23.00
   6  -2   3  272.87   23.40
  -6  -2  -3  317.87   22.70
  -6  -2  -3  306.37   22.30
  -6  -2  -3  272.47   22.00
  -6  -2  -3  282.07   22.60
   6  -2   3  268.77   22.50
   6  -2   3  310.27   23.10
   6   2   3  326.37   22.70
  -6   2  -3  274.37   22.30
   6   2   3  304.17   22.30
   6   2   3  251.17   25.60
   6   2   3  295.57   22.60
  -6   2  -3  315.47   23.10
  -6   2  -3  292.57   22.00
  -6   2  -3  321.77   21.80
   6   2   3  287.87   22.50
   6   2   3  271.17   22.20
   7  -2   3  107.39   10.80
   7  -2   3  135.09   11.00
   7  -2   3  122.49   11.00
   7  -2   3  136.09   11.70
  -7  -2  -3  130.99   10.50
   7   2   3  129.29   10.70
  -7   2  -3  137.19   10.70
   7   2   3  107.39   10.30
  -7   2  -3  138.29   10.30
  -7   2  -3  143.39   11.30
   7   2   3  163.88   16.50
  -7   2  -3  129.59   10.60
  -8  -2  -3   14.50    2.00
  -8  -2  -3   11.10    1.70
   8  -2   3   10.30    2.20
   8  -2   3   14.80    2.10
   8  -2   3    6.30    2.20
   8  -2   3    7.00    2.30
  -8  -2  -3   10.40    1.50
   8   2   3    6.90    1.50
  -8   2  -3    9.10    1.70
  -8   2  -3   11.20    1.80
  -8   2  -3   10.80    2.30
  -8   2  -3   11.00    1.60
   8   2   3   10.90   10.10
  -9  -2  -3    1.30    0.50
  -9  -2  -3    0.70    0.60
   9  -2   3   -0.50    0.80
   9  -2   3    1.20    0.70
  -9  -2  -3    1.10    0.80
   9  -2   3   -0.60    0.90
   9  -2   3    3.00    1.30
  -9  -2  -3    0.80    0.90
  -9   2  -3    1.40    0.80
  -9   2  -3    0.50    0.70
  -9   2  -3    1.20    0.50
   9   2   3    2.20    0.90
  -9   2  -3    1.00    0.60
  -9   2  -3    1.00    0.60
 -10  -2  -3    2.40    0.50
 -10  -2  -3    4.50    0.90
 -10   2  -3    3.00    0.70
  10   2   3    1.20    0.70
 -10   2  -3    2.80    0.60
 -10   2  -3    2.80    0.60
 -10   2  -3    4.00    0.70
 -10  -3   3    2.90    0.80
 -10   3   3    4.60    1.00
  10   3  -3    3.90    1.00
 -10   3   3    2.10    0.70
 -10   3   3    3.50    0.60
   9   3  -3   22.20    2.90
  -9   3   3   27.10    3.10
  -9   3   3   23.30    2.50
  -9   3   3   32.80    3.40
  -8   3   3  306.47   21.40
  -8   3   3  262.37   21.80
  -7  -3   3   -0.50    0.70
  -7  -3   3   -0.10    0.80
  -7  -3   3   -0.60    0.70
  -7  -3   3    0.80    0.90
   7  -3  -3    0.60    2.00
  -7   3   3    1.50    0.80
   7   3  -3    0.50    0.70
  -7   3   3   -0.10    1.60
  -7   3   3   -0.70    0.70
  -7   3   3   -0.10    1.20
  -7   3   3   -0.30    1.10
  -7   3   3    0.70    0.60
  -7   3   3   -0.70    0.50
  -6  -3   3  208.98   14.80
  -6  -3   3  203.98   15.10
   6  -3  -3  176.28   15.20
  -6  -3   3  214.48   16.10
  -6   3   3  196.18   15.20
  -6   3   3  169.18   14.70
   6   3  -3  202.48   14.60
  -6   3   3  180.78   15.20
  -6   3   3  194.38   15.70
   6   3  -3  168.78   14.80
  -6   3   3  194.88   14.40
  -5  -3   3   14.60    2.20
  -5  -3   3   12.70    2.20
  -5  -3   3   15.30    2.40
  -5   3   3   21.50    2.60
  -5   3   3   16.70    2.00
  -5   3   3   13.40    2.10
  -5   3   3   16.60    1.70
   5   3  -3   17.40    1.90
  -5   3   3   14.30    1.90
  -5   3   3   13.50    2.10
  -5   3   3   19.20    2.80
   5   3  -3   18.50    2.10
   5   3  -3   15.40   13.00
   4  -3  -3  241.38   19.00
  -4  -3   3  264.37   18.80
  -4  -3   3  246.48   19.50
  -4   3   3  238.78   19.20
  -4   3   3  252.47   18.90
  -4   3   3  243.78   19.30
  -4   3   3  263.47   18.60
  -4   3   3  245.58   18.80
   4   3  -3  253.67   19.00
   4   3  -3  282.47   19.10
  -3  -3   3  359.36   28.80
  -3  -3   3  407.46   28.80
   3  -3  -3  403.26   29.40
  -3  -3   3  400.76   29.20
  -3  -3   3  400.86   29.90
   3   3  -3  482.55   35.40
   3   3  -3  387.06   29.40
   3   3  -3  438.86   29.40
  -3   3   3  436.96   29.50
  -3   3   3  398.66   34.90
  -3   3   3  393.16   29.70
   3   3  -3  399.06   29.50
  -3   3   3  374.26   29.10
   2  -3  -3  409.46   28.30
  -2  -3   3  366.46   28.00
  -2   3   3  401.46   28.10
  -2   3   3  377.26   28.40
  -2   3   3  382.56   32.60
   1  -3  -3   15.60    1.60
   1  -3  -3   12.10    1.60
  -1   3   3   12.80    1.60
   1   3  -3   16.00    1.60
  -1   3   3   13.00    1.40
  -1   3   3   11.60    5.50
   0  -3  -3  104.69    8.00
   0  -3   3  123.19   11.60
   0   3  -3   98.69    7.90
   0   3   3  100.49    7.70
   0   3   3   98.59   11.50
   1   3   3 4810.32  345.57
  -2  -3  -3   51.69    4.00
  -2  -3  -3   43.80    4.30
  -2  -3  -3   47.80    4.00
  -2  -3  -3   47.70    4.10
  -2  -3  -3   44.20    4.00
  -2   3  -3   51.09    4.00
   2   3   3   44.20    3.80
   2   3   3   43.10    7.20
  -2   3  -3   42.10    3.60
  -3  -3  -3   20.40    2.20
  -3  -3  -3   18.70    2.60
  -3  -3  -3   20.40    2.30
  -3  -3  -3   23.00    2.20
  -3  -3  -3   24.60    2.30
  -3   3  -3   19.80    1.90
   3   3   3   20.10    2.60
  -3   3  -3   22.70    3.00
   3   3   3   24.10    2.20
   3   3   3   21.20    5.70
   4  -3   3  135.39   11.90
  -4  -3  -3  140.49   11.20
  -4  -3  -3  130.89   11.10
  -4  -3  -3  160.38   11.10
  -4  -3  -3  143.79   11.40
  -4  -3  -3  151.58   12.30
   4  -3   3  160.98   12.70
   4   3   3  153.78   11.10
   4   3   3  128.79   14.60
  -4   3  -3  134.09   11.10
  -4   3  -3  147.49   11.00
  -4   3  -3  133.79   10.60
   4   3   3  130.49   11.10
  -4   3  -3  153.38   11.60
  -5  -3  -3  554.74   37.80
  -5  -3  -3  497.55   37.70
   5  -3   3  494.25   38.00
  -5  -3  -3  524.15   38.90
   5  -3   3  537.65   38.70
  -5  -3  -3  564.94   38.20
   5  -3   3  577.44   38.80
   5  -3   3  493.35   38.90
   5  -3   3  529.15   38.30
  -5  -3  -3  480.25   38.00
  -5   3  -3  498.55   37.50
  -5   3  -3  498.45   37.10
   5   3   3  488.55   37.80
  -5   3  -3  497.75   37.80
  -5   3  -3  518.05   38.00
   5   3   3  453.95   37.80
   5   3   3  460.05   41.10
  -5   3  -3  574.44   39.20
  -6  -3  -3   32.20    3.30
   6  -3   3   37.60    4.60
  -6  -3  -3   34.50    3.60
  -6  -3  -3   33.30    3.50
  -6  -3  -3   30.80    3.70
   6  -3   3   35.10    4.20
   6  -3   3   33.50    4.00
   6  -3   3   27.30    3.70
   6   3   3   38.90    9.70
  -6   3  -3   38.10    3.90
  -6   3  -3   30.30    4.20
  -6   3  -3   40.20    3.80
  -6   3  -3   27.10    3.20
   7  -3   3  124.19   11.00
   7  -3   3  117.39   11.20
  -7  -3  -3  131.89   10.80
   7  -3   3  124.69   11.50
   7  -3   3  119.19   10.50
   7  -3   3  128.29   11.80
   7   3   3  179.28   18.30
  -7   3  -3  155.08   10.80
  -7   3  -3  131.99   11.00
  -7   3  -3  146.29   11.60
   7   3   3  142.29   11.00
  -7   3  -3  133.39   11.10
  -7   3  -3  144.09   11.10
   8  -3   3    0.50    0.70
   8  -3   3   -0.10    1.70
  -8  -3  -3    0.50    0.80
   8  -3   3   -0.50    1.30
   8  -3   3    1.80    0.90
  -8  -3  -3    1.50    0.60
   8  -3   3    0.30    0.80
  -8  -3  -3    0.90    0.90
   8  -3   3    2.60    1.70
  -8  -3  -3    0.90    0.70
  -8   3  -3    0.60    0.70
   8   3   3    0.90    0.60
  -8   3  -3    1.40    0.60
  -8   3  -3    0.30    0.90
   8   3   3    0.70    0.80
  -8   3  -3    2.00    0.80
  -8   3  -3    1.00    0.60
  -9  -3  -3    1.50    0.60
   9  -3   3    0.80    0.70
  -9  -3  -3    3.30    0.90
   9  -3   3    0.90    0.60
  -9  -3  -3    2.60    0.60
  -9   3  -3    2.50    0.80
  -9   3  -3    1.80    0.70
  -9   3  -3    1.50    0.70
  -9   3  -3    1.30    0.90
  -9   3  -3    0.70    0.60
   9   3   3    1.90    0.70
 -10  -4   3    2.70    0.60
  10  -4  -3    2.60    0.70
 -10   4   3    3.30    0.80
  -9  -4   3    7.70    1.40
   9  -4  -3    8.70    1.80
  -9   4   3    8.30    1.70
   9   4  -3   12.00    1.60
  -9   4   3    8.30    1.60
   9   4  -3    9.00    1.40
  -8  -4   3   14.80    2.40
  -8   4   3   18.00    2.50
  -8   4   3   17.20    2.20
  -8   4   3   17.80    2.50
  -7  -4   3    0.00    1.20
  -7  -4   3    4.30    1.30
  -7  -4   3    2.90    1.20
  -7   4   3    4.10    1.50
  -7   4   3    2.70    1.20
  -7   4   3    1.10    0.90
  -7   4   3    1.20    1.80
   7   4  -3    3.50    1.20
  -7   4   3    2.40    0.90
  -7   4   3    2.10    1.20
  -7   4   3    5.00    1.10
  -6  -4   3  153.48   10.90
  -6  -4   3  133.39   11.00
  -6   4   3  122.79   10.60
   6   4  -3  147.89   11.10
  -6   4   3  112.69   11.00
  -6   4   3  142.39   11.80
  -6   4   3  136.89   11.30
   6   4  -3  123.49   10.40
  -5  -4   3   23.50    3.10
  -5  -4   3   32.60    3.20
   5  -4  -3   34.70    3.70
  -5  -4   3   32.70    3.40
  -5  -4   3   25.40    3.80
  -5   4   3   30.80    3.50
  -5   4   3   36.80    3.80
   5   4  -3   24.50    2.80
  -5   4   3   29.70    3.50
  -5   4   3   35.90    3.30
  -5   4   3   25.30    3.70
   5   4  -3   29.00    3.70
  -5   4   3   24.40    5.30
   5   4  -3   27.60    3.20
  -5   4   3   32.20    3.30
  -5   4   3   27.70    2.80
  -4  -4   3 1322.67   95.89
   4  -4  -3 1284.17   94.99
  -4  -4   3 1193.08   94.79
  -4  -4   3 1337.17   95.29
  -4   4   3 1390.76   94.69
  -4   4   3 1363.86   95.59
   4   4  -3 1152.78   94.99
   4   4  -3 1343.07   95.19
  -4   4   3 1373.56   95.99
  -4   4   3 1442.46   95.19
  -4   4   3 1326.57   95.09
  -3  -4   3   92.89    7.50
   3  -4  -3   96.99    7.80
   3   4  -3   96.49    7.70
  -3   4   3   94.89    8.10
  -3   4   3   96.09    8.20
  -3   4   3   90.49    7.80
  -3   4   3  101.09    7.50
  -3   4   3   94.29   18.00
   3   4  -3  102.79    8.00
   2  -4  -3  166.68   14.10
   2  -4  -3  203.58   14.40
  -2   4   3  188.28   14.50
  -2   4   3  196.28   14.30
  -2   4   3  181.98   21.10
   2   4  -3  198.98   14.50
  -2   4   3  185.48   14.60
  -2   4   3  173.78   14.00
   2   4  -3  199.28   14.50
   1  -4  -3  669.63   48.20
   1  -4  -3  664.73   48.10
   1  -4  -3  671.13   48.20
  -1   4   3  699.63   53.39
   1   4  -3  584.54   48.20
  -1   4   3  642.94   48.30
  -1   4   3  682.03   48.50
   1   4  -3  721.63   48.10
   0  -4  -3  781.52   55.79
   0  -4  -3  826.82   55.69
   0  -4  -3  728.83   55.69
   0   4   3  786.12   60.29
   0   4   3  776.62   55.99
   0   4   3  753.12   55.49
   0   4  -3  809.72   55.69
   0   4  -3  714.73   55.79
  -1  -4  -3   41.00    4.00
  -1  -4  -3   42.10    4.00
   1  -4   3   57.99   11.60
  -1   4  -3   40.40    3.60
  -1   4  -3   52.39    4.00
   1   4   3   43.90    8.90
   1   4   3   45.40    3.80
   1   4   3   44.90    4.00
  -1   4  -3   45.20    4.10
  -2  -4  -3   44.20    3.90
  -2  -4  -3   48.90    4.00
  -2  -4  -3   46.80    3.80
  -2  -4  -3   35.50    4.20
   2   4   3   41.30    3.80
  -2   4  -3   42.90    3.70
  -2   4  -3   38.40    3.80
  -2   4  -3   38.60    3.40
   2   4   3   37.50    3.60
   2   4   3   46.90    9.00
  -3  -4  -3   16.80    2.70
  -3  -4  -3   18.80    2.40
   3  -4   3   19.70    3.00
  -3  -4  -3   20.50    2.30
  -3  -4  -3   20.80    2.40
  -3  -4  -3   23.80    2.30
  -3  -4  -3   26.50    3.00
  -3  -4  -3   19.90    2.30
   3  -4   3   21.00    2.80
   3  -4   3   21.00    2.90
   3  -4   3   18.00    3.20
  -3   4  -3   19.20    2.00
   3   4   3   20.80    2.30
  -3   4  -3   21.60    2.50
   3   4   3   12.20    7.50
   3   4   3   22.10    2.40
  -3   4  -3   19.80    2.30
  -4  -4  -3  120.09    9.20
   4  -4   3  102.79    9.00
   4  -4   3   96.59    9.00
   4  -4   3  116.09    9.90
  -4  -4  -3  118.29    9.40
   4  -4   3  112.79   10.00
  -4  -4  -3  125.39    9.00
   4  -4   3  103.89    9.40
   4  -4   3  117.59    9.90
  -4  -4  -3  116.29   10.00
   4   4   3  104.69    8.80
  -4   4  -3   96.89    9.40
  -4   4  -3  109.69    8.80
  -4   4  -3   95.29    8.90
   4   4   3  110.29    9.00
   4   4   3  110.39   14.40
   4   4   3   98.59    8.70
  -4   4  -3  114.99    9.40
  -5  -4  -3   45.00    4.20
   5  -4   3   53.49    5.70
   5  -4   3   36.10    5.10
  -5  -4  -3   51.19    5.50
  -5   4  -3   38.30    4.90
   5   4   3   51.39    4.60
   5   4   3   61.39   12.00
  -5   4  -3   46.10    4.30
  -5   4  -3   46.40    4.60
   6  -4   3  107.59   10.10
  -6  -4  -3  115.59    8.80
   6  -4   3  114.29    9.40
   6  -4   3  117.19   10.00
  -6  -4  -3   92.59    8.90
  -6  -4  -3  121.59   10.30
   6  -4   3  112.39   10.00
   6  -4   3  114.39    8.80
   6   4   3  107.69    9.10
  -6   4  -3  106.89    9.30
   6   4   3   67.29   14.70
  -6   4  -3   94.09    9.40
  -7  -4  -3  199.38   15.80
  -7  -4  -3  192.78   16.00
   7  -4   3  220.28   17.10
  -7  -4  -3  197.48   15.70
   7  -4   3  232.18   16.50
   8  -4   3    7.70    1.60
   8  -4   3    9.60    1.90
   8  -4   3    8.60    1.70
   8  -4   3    9.70    1.60
   8   4   3    8.80    1.60
  -8   4  -3    7.50    1.40
   8   4   3    8.50    1.30
  -8   4  -3   11.60    1.70
  -9  -4  -3    3.10    0.90
   9  -4   3    1.90    0.50
   9  -4   3    3.10    0.70
  -9   4  -3    2.10    0.90
  -9   4  -3    4.20    0.80
   9   4   3    4.70    1.00
  -9  -5   3    2.40    0.70
  -9  -5   3    3.20    0.80
   9   5  -3    4.20    0.80
   9   5  -3    3.30    0.90
  -8  -5   3   14.50    2.00
  -8   5   3   12.00    1.50
   8   5  -3   13.30    1.90
  -8   5   3   13.30    2.00
  -7  -5   3    1.50    1.00
   7  -5  -3    1.70    1.30
   7   5  -3    3.00    1.00
  -7   5   3    1.00    1.00
  -7   5   3    0.80    0.70
  -7   5   3    2.30    0.90
  -7   5   3    2.00    1.30
  -7   5   3    2.00    0.70
   6  -5  -3    0.30    0.90
  -6  -5   3   -0.40    0.90
  -6  -5   3   -0.10    0.70
  -6   5   3    0.40    0.70
  -6   5   3   -0.60    0.60
  -6   5   3   -0.30    0.50
   6   5  -3    0.20    1.10
  -6   5   3    1.00    0.80
   6   5  -3   -0.60    0.60
  -6   5   3   -0.20    0.60
  -6   5   3    0.30    0.80
   6   5  -3   -0.30    1.30
   6   5  -3   -0.10    0.60
  -5  -5   3    0.30    0.90
   5  -5  -3    0.70    1.50
   5  -5  -3    1.70    1.60
  -5  -5   3   -0.10    0.80
   5  -5  -3   -0.90    1.00
   5   5  -3    1.00    0.70
  -5   5   3    0.70    0.70
  -5   5   3    0.30    0.90
  -5   5   3    0.10    1.00
  -5   5   3   -0.60    0.60
  -5   5   3    1.40    0.90
   5   5  -3    0.40    0.90
   5   5  -3   -0.20    0.80
  -5   5   3    0.30    0.80
   5   5  -3    0.40    0.90
  -4  -5   3  129.29   10.50
   4  -5  -3  130.19   11.10
   4  -5  -3  146.59   12.20
  -4   5   3  137.99   11.20
   4   5  -3  105.99   10.20
  -4   5   3  115.19   10.50
   4   5  -3  127.79   10.40
   3  -5  -3   48.00    5.00
   3  -5  -3   46.40    4.40
  -3  -5   3   44.30    4.60
   3  -5  -3   54.29    5.30
  -3  -5   3   48.30    5.00
   3  -5  -3   40.30    5.00
   3   5  -3   43.70    4.40
  -3   5   3   45.10    4.70
   3   5  -3   46.10    4.20
  -3   5   3   46.10    4.70
  -3   5   3   52.69    4.70
  -3   5   3   51.39    5.20
  -3   5   3   43.60    4.00
  -3   5   3   47.50    4.30
   3   5  -3   38.90    4.10
   2  -5  -3  235.88   19.80
  -2  -5   3  232.38   17.40
   2  -5  -3  243.08   17.10
   2  -5  -3  233.88   17.10
  -2  -5   3  246.18   18.00
   2   5  -3  245.78   18.60
   2   5  -3  216.78   16.80
  -2   5   3  205.08   16.70
  -2   5   3  182.18   27.10
   2   5  -3  228.88   17.00
  -2   5   3  210.08   17.30
  -2   5   3  224.98   17.80
   2   5  -3  237.08   17.30
  -2   5   3  190.58   17.10
   2   5  -3  205.78   17.20
  -1  -5   3  139.39   11.50
   1  -5  -3  143.69   11.50
   1  -5  -3  132.19   11.10
   1  -5  -3  141.19   11.50
   1  -5  -3  147.69   10.80
  -1  -5   3  138.19   11.20
   1  -5  -3  115.79   11.40
  -1  -5   3  146.79   11.80
  -1   5   3  124.29   11.10
  -1   5   3  150.98   10.70
   1   5  -3  131.79   11.00
  -1   5   3  137.89   11.40
  -1   5   3  116.19   19.70
   1   5  -3  133.89   10.60
  -1   5   3  147.29   11.10
   1   5  -3  135.39   10.90
  -1   5   3  142.09   11.10
   1   5  -3  152.78   11.30
   0  -5  -3   68.89    7.00
   0  -5  -3   81.39    6.60
   0  -5   3   81.39    7.30
   0  -5  -3   82.29    6.60
   0  -5   3   84.09    6.90
   0  -5   3   85.29    7.30
   0  -5  -3   76.19    6.60
   0   5  -3   78.29    6.40
   0   5   3   63.49    6.10
   0   5  -3   82.99    6.70
   0   5   3   76.49    7.00
   0   5   3   57.39   14.10
   0   5   3   66.09    6.40
   0   5   3   77.89    6.60
   0   5   3   81.89    6.60
   0   5  -3   74.59    6.20
  -1  -5  -3   12.10    1.70
  -1  -5  -3   14.90    2.30
   1  -5   3   17.20    4.40
  -1  -5  -3   10.90    1.70
   1  -5   3   13.40    2.10
   1  -5   3   11.30    2.20
   1  -5   3   16.10    2.90
   1   5   3   12.80    3.20
  -1   5  -3   14.90    2.20
   1   5   3   17.00    1.80
   1   5   3   15.00    1.80
   1   5   3   13.50   10.20
  -1   5  -3   13.80    1.60
  -1   5  -3    9.00    1.70
  -2  -5  -3  104.79    8.10
   2  -5   3   97.49    8.90
   2  -5   3   94.39    8.40
   2  -5   3  110.59    9.20
   2  -5   3  101.49    8.70
  -2  -5  -3   98.79    8.40
   2  -5   3   94.49    8.20
  -2   5  -3   82.79    7.80
  -2   5  -3   94.99    7.60
   2   5   3  102.89    8.00
   2   5   3   94.49    8.20
   2   5   3  104.29   15.20
  -2   5  -3  100.39    8.30
  -2   5  -3   87.69    8.40
   2   5   3  103.19    7.90
  -2   5  -3   83.29    8.00
  -3  -5  -3   71.99    7.20
   3  -5   3   84.59    8.10
   3  -5   3   79.09    8.10
   3  -5   3   91.99    7.50
   3  -5   3   66.99    7.50
   3  -5   3   87.39    7.70
   3  -5   3   87.19    8.00
  -3  -5  -3   93.49    8.00
  -3  -5  -3   85.49    7.60
  -3   5  -3   85.29    7.10
   3   5   3   87.79   14.90
  -3   5  -3   78.29    7.60
   3   5   3   85.19    7.20
  -3   5  -3   91.39    7.60
   3   5   3   91.79    7.20
  -3   5  -3   82.29    6.70
   4  -5   3  142.59   13.30
  -4  -5  -3  144.89   12.10
   4  -5   3  141.99   12.90
  -4  -5  -3  171.68   13.00
   4  -5   3  163.48   13.50
   4  -5   3  154.38   13.20
  -4  -5  -3  160.98   12.50
   4  -5   3  148.69   13.50
   4   5   3  176.68   12.60
   4   5   3  143.89   20.60
  -4   5  -3  173.78   12.00
   4   5   3  167.18   12.50
  -4   5  -3  137.39   12.70
   5  -5   3  286.37   22.20
   5  -5   3  259.77   23.30
   5  -5   3  270.87   23.30
   5  -5   3  322.27   23.50
  -5  -5  -3  327.57   22.30
   5  -5   3  259.17   23.40
   5   5   3  228.38   29.80
   5   5   3  287.77   22.50
  -5   5  -3  317.87   21.90
  -5   5  -3  333.37   23.10
  -5   5  -3  311.27   22.50
   6  -5   3   41.20    4.60
  -6  -5  -3   34.90    3.50
  -6  -5  -3   31.80    3.90
   6  -5   3   31.80    4.30
  -6  -5  -3   42.10    4.10
   6  -5   3   38.50    4.40
   6   5   3   62.89   16.40
  -6   5  -3   35.80    3.80
  -7  -5  -3   44.80    4.00
  -7  -5  -3   34.70    3.40
   7  -5   3   29.80    4.60
  -7   5  -3   38.60    4.00
   8  -5   3    0.60    0.60
  -8  -5  -3    2.60    0.80
   8  -5   3    1.40    0.60
  -8   5  -3    0.30    0.70
   8   5   3    1.50    0.60
  -8   5  -3    2.70    0.80
   8   5   3    1.10    0.60
  -8   5  -3    2.00    0.60
  -8   5  -3    3.70    1.10
  -8  -6   3    3.80    0.90
   8  -6  -3    3.20    0.90
   8   6  -3    2.20    0.80
  -8   6   3    2.20    0.70
  -8   6   3    0.70    0.70
  -7  -6   3   67.69    5.90
  -7  -6   3   67.29    5.90
  -7   6   3   60.09    5.50
   7   6  -3   69.89    6.10
  -7   6   3   77.69    6.30
  -6  -6   3   66.39    5.70
  -6   6   3   65.79    5.90
  -6   6   3   66.89    7.00
  -5   6   3  452.45   32.20
  -5   6   3  445.16   32.00
  -5   6   3  376.66   32.30
   4  -6  -3  587.64   48.40
  -4   6   3  592.14   47.40
   4   6  -3  666.23   47.90
  -4   6   3  725.33   48.40
   4   6  -3  637.24   47.70
   4   6  -3  586.34   47.20
   4   6  -3  713.03   48.00
  -4   6   3  697.63   48.80
  -3  -6   3 1235.78   93.79
   3   6  -3 1356.96   93.59
   3   6  -3 1291.67   94.39
  -3   6   3 1292.17   93.29
   3   6  -3 1298.57   93.89
  -3   6   3 1323.97   94.59
  -3   6   3 1285.27   93.49
  -2  -6   3   58.39    6.30
   2  -6  -3   46.90    6.30
   2  -6  -3   59.69    5.10
   2   6  -3   49.50    6.00
  -2   6   3   56.19    4.70
  -2   6   3   42.30    4.90
   2   6  -3   57.19    5.20
   1  -6  -3    6.50    1.90
  -1  -6   3    8.10    1.70
   1  -6  -3   12.40    2.50
   1  -6  -3    9.20    2.50
  -1  -6   3   12.00    2.00
   1  -6  -3    8.30    1.40
  -1  -6   3   12.50    2.40
   1   6  -3   11.20    1.70
   1   6  -3   11.60    1.90
  -1   6   3   10.60    1.70
  -1   6   3    8.20    1.70
  -1   6   3   14.50    1.90
   1   6  -3   10.80    2.10
   1   6  -3   11.70    1.90
  -1   6   3   13.30    1.70
   1   6  -3   11.10    1.60
  -1   6   3    7.40    1.40
  -1   6   3   11.40    1.90
  -1   6   3   10.90    2.30
   0  -6   3  563.94   40.10
   0  -6   3  547.55   39.30
   0  -6   3  573.74   39.40
   0  -6   3  536.65   39.80
   0  -6  -3  518.75   39.80
   0   6  -3  463.75   38.80
   0   6  -3  567.54   39.30
   0   6  -3  530.55   39.50
   0   6   3  497.55   39.50
   0   6  -3  568.54   38.80
   0   6  -3  474.15   39.10
   0   6   3  525.75   38.90
  -1  -6  -3    1.10    1.50
  -1  -6  -3    0.60    1.20
  -1  -6  -3    0.60    0.70
   1  -6   3    0.70    0.80
   1  -6   3    0.80    1.60
  -1  -6  -3    0.50    0.70
   1  -6   3    0.90    1.60
  -1   6  -3    0.00    0.80
  -1   6  -3    0.50    0.60
  -1   6  -3    0.60    0.60
  -1   6  -3    0.90    1.20
  -1   6  -3    1.20    0.70
   1   6   3    0.20    0.80
   1   6   3   -0.80    1.30
   1   6   3   -7.10   17.40
   1   6   3    0.40    0.70
   2  -6   3   27.80    3.20
   2  -6   3   25.50    3.60
   2  -6   3   25.00    3.10
  -2  -6  -3   25.10    3.20
   2  -6   3   24.20    3.60
  -2  -6  -3   24.50    3.30
   2   6   3   33.50   18.10
   2   6   3   25.90    3.00
  -2   6  -3   24.70    3.20
  -2   6  -3   24.20    3.40
   2   6   3   28.90    3.10
  -3  -6  -3   80.79    7.30
   3  -6   3   72.79    7.30
   3  -6   3   78.59    7.20
   3  -6   3   70.59    7.60
   3  -6   3   71.19    7.50
   3   6   3   72.39   20.60
   3   6   3   88.79    6.90
  -3   6  -3   67.29    6.60
  -3   6  -3   70.49    7.20
  -3   6  -3   78.49    7.10
  -3   6  -3   89.29    7.30
   4  -6   3    0.40    0.60
   4  -6   3   -0.10    0.90
  -4  -6  -3    0.30    0.80
  -4  -6  -3    0.80    0.90
   4  -6   3    0.10    1.00
   4  -6   3    0.80    0.80
  -4  -6  -3    0.40    0.60
  -4  -6  -3    0.20    0.50
  -4   6  -3    0.70    0.60
  -4   6  -3   -0.20    0.70
  -4   6  -3   -0.30    1.00
   4   6   3    0.60    0.60
  -4   6  -3    1.00    0.70
   4   6   3  -15.90   19.00
   5  -6   3   59.69    6.00
  -5  -6  -3   53.99    4.50
   5  -6   3   53.59    5.60
  -5   6  -3   45.70    5.10
   6  -6   3  147.09   12.20
   6  -6   3  135.79   11.90
   6  -6   3  138.79   12.10
  -6   6  -3  155.18   12.10
  -6   6  -3  158.58   11.90
   7  -6   3    1.90    0.70
  -7  -6  -3    1.30    0.90
   7  -6   3    1.80    0.60
  -7   6  -3    3.60    1.00
  -7   6  -3    3.30    0.80
   7   6   3    1.60    0.60
   7   6   3    0.90    0.50
  -7   6  -3    1.60    0.90
  -7   6  -3    2.90    0.70
  -7   7   3    8.60    1.50
   7   7  -3   12.80    1.50
   6  -7  -3   28.30    4.10
   6  -7  -3   36.00    3.40
  -6   7   3   28.20    2.80
   6   7  -3   38.60    3.40
  -5  -7   3    2.40    0.80
   5  -7  -3    1.80    0.90
   5  -7  -3   -1.10    0.80
  -5   7   3   -0.10    0.80
  -5   7   3    2.00    1.00
  -5   7   3    0.80    0.60
   5   7  -3    1.80    0.80
  -5   7   3    0.80    0.60
  -4  -7   3    1.00    0.80
   4  -7  -3    0.80    1.00
   4  -7  -3   -0.60    0.70
  -4   7   3   -0.90    0.80
  -4   7   3    1.10    0.70
   4   7  -3    1.00    1.00
   4   7  -3    0.80    1.00
   4   7  -3    0.20    0.50
  -4   7   3    0.50    0.60
  -4   7   3    0.70    1.00
  -4   7   3    3.70    1.80
   3  -7  -3   21.40    2.50
  -3   7   3   18.40    2.30
  -3   7   3   15.20    3.20
   3   7  -3   17.70    2.50
   2  -7  -3   14.30    2.30
  -2   7   3   18.30    2.20
  -2   7   3   17.00    2.00
   1  -7  -3  177.28   15.00
  -1  -7   3  174.28   15.00
   1   7  -3  206.28   15.10
   1   7  -3  174.98   14.50
   0  -7   3   -0.60    0.50
   0  -7  -3    0.00    1.00
   0  -7   3    0.20    0.60
   0  -7   3   -0.70    0.70
   0  -7  -3    0.10    0.80
   0   7  -3   -0.80    0.50
   0   7  -3    0.00    0.60
   0   7  -3   -0.50    0.40
   0   7  -3   -0.20    0.40
   0   7   3   -0.60    0.80
   0   7   3   -0.20    0.40
   0   7  -3    0.00    0.60
   1  -7   3   59.79    5.90
   1  -7   3   56.39    5.70
   1   7   3   54.89    5.00
  -1   7  -3   47.60    5.00
  -1   7  -3   48.50    4.80
  -1   7  -3   45.00    5.00
  -1   7  -3   58.79    5.40
  -2  -7  -3    0.30    1.20
  -2  -7  -3    1.50    0.80
   2  -7   3    1.10    0.60
   2  -7   3    0.90    1.60
   2  -7   3    1.20    1.00
   2  -7   3    0.50    0.80
  -2   7  -3    0.90    0.80
   2   7   3    1.90    0.90
  -2   7  -3    1.50    0.70
  -2   7  -3    1.30    1.10
  -2   7  -3    1.50    0.90
   3  -7   3   28.50    3.70
  -3  -7  -3   23.70    2.90
   3  -7   3   23.40    3.00
   3   7   3   23.60    3.00
  -3   7  -3   22.30    2.70
   4  -7   3    1.10    0.70
  -4  -7  -3    2.10    1.00
   4  -7   3    0.20    0.80
   4  -7   3    1.60    0.80
  -4  -7  -3    0.40    0.70
   4   7   3    0.80    0.60
  -4   7  -3    1.60    0.60
  -4   7  -3    1.90    0.80
  -4   7  -3    0.80    1.10
  -4   7  -3    1.30    0.70
   5  -7   3    3.70    1.00
   5  -7   3    3.60    1.40
   5  -7   3    7.70    1.40
  -5   7  -3    5.20    1.20
  -5   7  -3    5.00    1.10
  -5   7  -3    7.30    1.50
   5   7   3    5.10    1.10
  -5   7  -3    5.60    1.20
  -6  -7  -3    0.40    0.40
  -6  -7  -3    0.60    0.50
   6  -7   3   -0.10    0.50
   6  -7   3    0.10    0.50
   6   7   3    0.00    0.70
  -6   7  -3    0.90    0.40
  -6   7  -3   -0.40    0.50
  -6   7  -3    0.30    0.40
   5   8  -3   28.30    2.60
  -5   8   3   23.60    2.70
  -4  -8   3   27.50    2.80
  -4   8   3   28.90    3.10
   4   8  -3   27.70    2.90
   3   8  -3   65.59    5.80
  -3   8   3   66.59    5.60
   2  -8  -3    0.90    0.90
  -2  -8   3    1.40    0.80
   2   8  -3    2.60    0.80
   2   8  -3    1.70    1.00
  -2   8   3    4.80    1.40
   1  -8  -3    3.10    1.10
  -1  -8   3    1.60    0.80
   1  -8  -3    4.10    1.20
   1   8  -3    3.90    1.00
  -1   8   3    3.10    0.90
   1   8  -3    3.30    1.00
   1   8  -3    2.80    0.80
   0  -8  -3   10.30    1.60
   0  -8   3    8.90    1.50
   0   8  -3   13.40    1.90
   0   8   3    8.70    1.60
   0   8  -3   11.20    1.50
   0   8  -3    9.00    1.60
  -1  -8  -3   46.70    4.10
   1  -8   3   36.30    4.30
  -1   8  -3   47.90    4.30
   1   8   3   48.80    4.20
  -1   8  -3   40.30    4.30
  -2  -8  -3    0.80    0.40
   2  -8   3   -0.20    0.40
   2  -8   3    0.00    0.70
   2  -8   3   -0.20    0.50
  -2  -8  -3    0.40    0.70
  -2   8  -3    0.60    0.50
  -2   8  -3    0.90    0.70
  -2   8  -3    0.70    0.50
  -2   8  -3    0.20    0.40
  -2   8  -3    0.00    0.60
   2   8   3   -0.10    0.60
   3  -8   3    9.90    1.40
  -3   8  -3   11.80    1.50
   3   8   3    9.50    1.40
  -3   8  -3   11.10    1.60
  -4  -8  -3   -0.40    0.40
   4  -8   3    0.30    0.40
  -4  -8  -3    0.10    0.50
  -4   8  -3   -0.20    0.20
  -4   8  -3    0.60    0.50
  -4   8  -3   -0.20    0.40
   4   8   3   -0.90    0.80
   2  -9  -3   12.50    1.60
  -2  -9   3   14.30    1.30
   1  -9  -3    0.40    0.40
   1   9  -3    0.90    0.40
   0  -9  -3   14.20    1.70
   0   9  -3   13.00    1.60
  -1  -9  -3    8.50    1.30
 -11   0   4    2.80    0.90
 -11   0   4    2.90    0.70
 -10   0   4    1.30    0.60
 -10   0   4    2.60    0.90
 -10   0   4    0.60    0.70
  -9   0   4  134.29   11.00
  -9   0   4  157.28   11.60
  -9   0   4  135.09   12.50
  -8   0   4  567.74   42.50
  -8   0   4  548.05   42.80
  -8   0   4  568.84   42.20
  -8   0   4  620.14   43.00
  -7   0   4 1176.78   82.69
  -7   0   4 1134.59   83.59
  -7   0   4 1097.19   82.79
  -7   0   4 1194.98   83.79
  -6   0   4  817.52   68.49
  -6   0   4 1039.70   69.29
  -6   0   4 1033.70   69.19
   6   0  -4  960.20   75.19
   6   0  -4  905.11   68.79
  -6   0   4  915.01   68.39
   6   0  -4 1006.20   69.29
   5   0  -4  124.19   17.00
  -5   0   4  121.29    9.60
  -5   0   4  109.29    9.50
  -5   0   4  128.19    9.10
   4   0  -4    5.30    7.30
  -4   0   4    3.30    0.80
   3   0  -4 4757.12  341.87
  -1   0   4 4830.32  347.37
  -1   0   4 4907.61  347.57
  -3   0  -4  106.49    8.20
  -3   0  -4   99.09    7.60
   4   0   4  260.97   21.30
  -4   0  -4  278.67   20.40
  -4   0  -4  250.77   20.10
  -4   0  -4  274.67   19.50
   5   0   4 1065.59   76.29
   5   0   4  946.71   76.29
   5   0   4 1133.99   76.59
  -5   0  -4 1078.59   75.69
  -5   0  -4 1119.79   76.59
   5   0   4  945.11   77.79
  -5   0  -4 1011.40   75.69
   5   0   4 1112.09   76.19
  -6   0  -4 1649.63  120.29
   6   0   4 1551.64  120.89
  -6   0  -4 1670.23  120.99
   6   0   4 1801.62  121.09
  -6   0  -4 1854.81  120.79
   6   0   4 1740.13  121.29
   6   0   4 1617.54  120.89
   6   0   4 1654.33  121.19
  -6   0  -4 1581.24  120.39
  -7   0  -4  345.37   24.60
   7   0   4  304.77   25.00
   7   0   4  340.67   25.90
   7   0   4  309.87   24.70
  -7   0  -4  321.47   24.60
  -7   0  -4  347.37   24.40
   7   0   4  313.27   25.00
  -7   0  -4  336.77   25.10
   8   0   4   56.09    5.50
   9   0   4   92.09    8.20
  -9   0  -4   88.79    7.30
 -10   0  -4    5.00    1.00
  10   0   4    5.20    1.00
 -11  -1   4    1.40    0.60
 -11  -1   4    2.30    0.60
 -11   1   4    1.70    0.60
 -10  -1   4    2.40    0.80
 -10  -1   4    0.90    0.70
 -10  -1   4    1.90    0.70
 -10   1   4    3.00    0.90
  10   1  -4    1.20    1.00
 -10   1   4    2.00    0.80
 -10   1   4    3.50    0.70
  -9  -1   4    6.80    1.60
  -9  -1   4    7.10    1.10
  -9   1   4    5.40    1.10
  -9   1   4    8.90    2.00
  -8  -1   4    5.10    1.30
  -8  -1   4    3.90    1.50
  -8  -1   4    4.10    1.10
   8  -1  -4    0.80    1.10
  -8   1   4    4.20    1.00
  -8   1   4    2.00    1.40
  -8   1   4    1.30    1.20
   8   1  -4    2.50    1.00
  -8   1   4    3.40    0.90
  -8   1   4    4.80    1.70
  -8   1   4    1.70    0.80
   8   1  -4   -4.10   22.10
  -7  -1   4  213.28   17.90
  -7  -1   4  218.68   17.70
  -7  -1   4  251.77   17.70
  -7  -1   4  211.68   18.00
  -7  -1   4  219.98   17.30
  -7  -1   4  238.08   17.40
   7   1  -4  220.68   17.70
   7   1  -4  200.48   29.80
  -7   1   4  221.78   18.30
  -7   1   4  241.78   18.50
  -7   1   4  249.28   18.20
  -7   1   4  252.17   18.20
   7   1  -4  224.38   18.00
  -7   1   4  247.28   17.30
   6  -1  -4  237.48   17.80
  -6  -1   4  215.68   16.90
  -6  -1   4  231.78   17.80
  -6  -1   4  201.68   17.40
  -6  -1   4  219.88   17.30
  -6   1   4  257.87   17.60
  -6   1   4  229.08   17.10
   6   1  -4  244.78   17.40
  -6   1   4  165.68   25.00
  -6   1   4  233.38   16.90
  -6   1   4  222.58   17.60
   6   1  -4  181.18   25.70
  -6   1   4  229.68   17.90
   5  -1  -4  216.48   14.60
   5  -1  -4  187.58   14.40
  -5  -1   4  176.18   14.50
  -5  -1   4  178.58   13.90
  -5   1   4  183.68   14.50
  -5   1   4  182.88   13.90
  -5   1   4  201.18   14.50
  -5   1   4  167.08   14.10
  -5   1   4  198.08   20.90
   5   1  -4  202.68   14.20
   5   1  -4  179.48   21.60
   5   1  -4  169.88   14.20
  -5   1   4  196.98   14.30
   4  -1  -4 1552.74  105.89
  -4  -1   4 1454.75  105.49
  -4  -1   4 1446.06  105.89
   4  -1  -4 1355.46  105.69
  -4   1   4 1543.85  109.79
   4   1  -4 1519.15  105.89
  -3  -1   4    4.00    0.60
  -3  -1   4    4.20    0.80
   3  -1  -4    1.90    0.60
  -3   1   4    1.40    3.90
  -3   1   4    3.60    0.70
  -3   1   4    2.80    0.50
   2  -1  -4  170.28   13.90
  -2  -1   4  199.28   13.70
  -2  -1   4  174.38   13.70
   2  -1  -4  194.08   14.00
   2   1  -4  184.98   13.70
  -2   1   4  196.38   16.20
  -2   1   4  208.38   13.70
  -1  -1   4 5133.79  371.56
  -1   1   4 5288.07  372.56
   0  -1  -4  220.28   16.50
   0  -1  -4  225.98   16.30
   0   1   4  242.98   17.80
   0   1   4  242.88   16.20
   0   1  -4  200.78   16.20
  -1  -1  -4    0.30    0.30
  -1  -1  -4    0.30    0.20
  -1   1  -4    0.40    0.10
   1   1   4   -0.30    1.70
   1   1   4    0.40    0.20
  -2  -1  -4  196.28   14.80
  -2  -1  -4  202.78   14.50
   2   1   4  202.98   14.30
  -2   1  -4  199.18   14.20
  -2   1  -4  185.28   14.70
  -3  -1  -4  233.48   16.40
  -3  -1  -4  211.58   16.30
  -3   1  -4  234.48   16.10
   3   1   4  205.78   17.70
  -3   1  -4  219.08   16.10
  -4  -1  -4   31.50    3.30
  -4  -1  -4   33.10    2.80
  -4  -1  -4   28.80    2.80
  -4  -1  -4   27.70    2.70
   4   1   4   34.50    3.20
  -4   1  -4   29.30    2.50
  -4   1  -4   30.00    3.10
   4   1   4   31.00    5.00
   5  -1   4   41.20    4.00
   5  -1   4   42.00    4.20
   5  -1   4   40.90    4.30
   5  -1   4   36.70    3.90
  -5  -1  -4   41.60    4.30
  -5  -1  -4   33.50    3.40
   5  -1   4   37.80    4.10
  -5  -1  -4   38.50    3.50
   5  -1   4   44.10    4.70
  -5  -1  -4   35.20    3.50
   5   1   4   42.30    4.10
  -5   1  -4   42.90    3.50
   5   1   4   41.90    3.90
  -5   1  -4   44.10    4.20
   5   1   4   37.50    3.80
   5   1   4   38.80    4.00
   5   1   4   38.30    4.00
  -5   1  -4   34.30    3.50
   5   1   4   36.90    4.00
  -5   1  -4   34.60    3.20
  -6  -1  -4  407.66   29.80
   6  -1   4  430.46   30.60
  -6  -1  -4  354.56   29.90
   6  -1   4  414.36   31.20
   6  -1   4  438.46   30.30
  -6  -1  -4  381.16   29.50
   6  -1   4  414.76   30.30
   6  -1   4  346.87   30.20
   6  -1   4  436.16   30.30
  -6  -1  -4  397.96   30.70
  -6   1  -4  390.36   29.30
  -6   1  -4  433.46   30.40
   6   1   4  385.86   29.90
   6   1   4  377.76   30.20
   6   1   4  400.36   30.20
  -6   1  -4  404.36   29.80
   6   1   4  420.96   30.10
   6   1   4  396.66   30.00
  -6   1  -4  373.56   29.50
  -6   1  -4  451.75   30.70
   7  -1   4   72.89    6.90
  -7  -1  -4   59.49    5.30
   7  -1   4   62.09    6.00
   7  -1   4   71.79    6.30
   7  -1   4   63.69    5.90
  -7  -1  -4   52.09    5.40
   7   1   4   60.69    5.90
  -7   1  -4   56.39    5.90
   7   1   4   80.19   11.60
   7   1   4   53.89    5.70
  -8  -1  -4   62.59    5.70
   8  -1   4   65.99    5.80
  -8  -1  -4   63.19    5.20
   8  -1   4   51.39    5.70
   8  -1   4   47.40    5.90
   8  -1   4   66.39    6.00
  -8   1  -4   50.69    5.50
  -8   1  -4   60.79    5.40
  -8   1  -4   62.09    5.20
   8   1   4   58.09    5.50
  -8   1  -4   54.79    5.30
  -9  -1  -4    3.00    0.80
   9  -1   4    0.80    0.70
   9  -1   4    2.90    2.30
   9  -1   4    0.60    0.90
   9  -1   4    1.70    1.00
  -9  -1  -4    3.50    0.90
  -9  -1  -4    2.60    0.80
   9   1   4    0.10    0.90
   9   1   4    2.90    1.10
   9   1   4    1.40    0.50
  -9   1  -4    4.40    1.30
  -9   1  -4    2.10    0.70
  -9   1  -4    3.50    1.00
  -9   1  -4    1.40    0.80
  -9   1  -4    1.90    0.70
 -10  -2   4    3.70    0.90
 -10  -2   4    2.40    0.90
 -10   2   4    0.50    1.20
  10   2  -4    2.60    1.10
 -10   2   4    1.80    0.80
 -10   2   4    3.60    1.10
 -10   2   4    3.40    0.90
  -9  -2   4   83.59    6.90
  -9  -2   4   80.29    6.80
  -9   2   4   65.19    5.90
   9   2  -4   69.39    6.50
  -8  -2   4   10.70    2.30
  -8  -2   4   12.30    1.70
  -8  -2   4    8.50    1.70
  -8  -2   4   15.70    2.60
   8  -2  -4    8.00    1.90
   8   2  -4   11.30    2.00
  -7  -2   4  291.97   21.80
  -7   2   4  282.47   21.70
  -7   2   4  256.27   21.60
   7   2  -4  272.97   21.50
  -7   2   4  277.37   21.90
  -7   2   4  297.87   22.40
  -7   2   4  269.27   22.20
  -7   2   4  291.97   21.80
  -7   2   4  305.87   21.10
  -7   2   4  292.27   21.40
  -6  -2   4  160.48   14.40
  -6  -2   4  177.08   14.20
  -6  -2   4  176.48   13.90
  -6  -2   4  185.28   14.20
  -6  -2   4  176.88   13.30
   6   2  -4  165.48   13.50
  -6   2   4  160.68   13.70
  -6   2   4  185.78   14.30
   6   2  -4  174.08   13.60
  -6   2   4  184.68   25.80
  -6   2   4  162.38   14.10
  -6   2   4  179.78   13.60
  -6   2   4  171.28   13.70
   6   2  -4  162.18   13.20
  -6   2   4  182.78   13.20
  -6   2   4  179.78   14.10
   6   2  -4  213.88   26.90
   5  -2  -4   94.29    7.90
  -5  -2   4  104.59    7.90
   5  -2  -4   92.39    8.20
  -5  -2   4  103.39    8.60
  -5   2   4   88.29    7.90
   5   2  -4   93.89    8.10
  -5   2   4  116.79   17.10
  -5   2   4  108.99    8.60
   5   2  -4  134.39   18.10
   5   2  -4  106.89    8.00
   5   2  -4  109.19    8.10
  -4  -2   4   78.49    7.00
   4  -2  -4   76.19    6.70
  -4  -2   4   87.69    6.60
   4  -2  -4   92.89    7.10
   4  -2  -4   87.09    6.80
  -4   2   4   79.79   12.60
   4   2  -4   83.09    6.60
  -4   2   4   89.09    6.70
  -4   2   4   75.29    6.40
  -4   2   4   84.39    7.10
   4   2  -4  101.29   14.90
  -1  -2   4  178.58   14.10
   1  -2  -4  154.78   12.20
  -1   2   4  160.98   11.90
  -1   2   4  149.69   14.60
  -1   2   4  167.78   11.90
   0  -2  -4  473.45   34.40
   0  -2   4  488.35   34.80
   0   2   4  470.95   36.40
   0   2   4  462.05   34.00
  -2  -2  -4 1394.46  101.79
   2   2   4 1446.06  103.39
  -3  -2  -4  469.85   34.80
  -3  -2  -4  441.06   34.70
  -3  -2  -4  442.66   35.30
  -3  -2  -4  483.15   34.80
  -3  -2  -4  496.15   35.20
  -3   2  -4  497.15   34.40
   3   2   4  513.95   34.70
  -3   2  -4  473.45   35.10
   3   2   4  508.85   37.20
  -4  -2  -4   18.10    2.70
  -4  -2  -4   21.00    2.30
  -4  -2  -4   25.00    2.40
  -4  -2  -4   27.00    2.80
  -4  -2  -4   21.10    2.30
  -4   2  -4   22.10    2.00
   4   2   4   15.50    4.50
  -4   2  -4   21.20    2.60
   4   2   4   24.70    2.50
  -4   2  -4   21.80    2.20
  -5  -2  -4  242.48   19.00
  -5  -2  -4  248.08   18.60
   5  -2   4  241.28   18.40
   5  -2   4  255.97   19.00
   5  -2   4  259.07   18.70
   5  -2   4  254.77   19.50
   5  -2   4  251.27   18.40
  -5  -2  -4  229.68   18.00
  -5  -2  -4  248.88   19.10
  -5  -2  -4  220.48   17.90
   5   2   4  223.38   18.20
  -5   2  -4  236.58   17.50
  -5   2  -4  230.18   17.90
  -5   2  -4  235.88   17.80
   5   2   4  228.78   18.80
   5   2   4  257.57   18.40
   5   2   4  201.88   20.50
   5   2   4  233.38   18.50
   6  -2   4  401.46   31.30
  -6  -2  -4  371.16   27.30
   6  -2   4  366.46   27.70
   6  -2   4  410.96   31.60
  -6  -2  -4  335.67   27.10
   6   2   4  378.56   27.80
  -6   2  -4  382.46   27.10
  -6   2  -4  379.56   27.50
  -6   2  -4  375.56   27.30
   6   2   4  361.36   27.40
   6   2   4  312.37   30.20
   6   2   4  328.67   27.40
  -6   2  -4  374.06   26.80
   6   2   4  316.77   27.60
   6   2   4  406.66   27.50
  -7  -2  -4  192.38   15.60
  -7  -2  -4  188.28   15.70
   7  -2   4  220.68   16.50
   7  -2   4  220.68   16.40
  -7  -2  -4  200.48   15.90
   7  -2   4  193.78   16.40
  -7  -2  -4  230.38   16.30
   7  -2   4  193.68   15.90
   7   2   4  179.08   15.90
  -7   2  -4  220.08   15.60
   7   2   4  203.38   16.00
  -7   2  -4  195.28   15.20
   7   2   4  220.98   21.00
  -8  -2  -4    2.10    1.00
  -8  -2  -4    3.70    0.90
   8  -2   4    2.50    1.30
  -8  -2  -4    4.60    1.10
   8  -2   4    3.00    1.10
  -8  -2  -4    4.90    1.30
   8  -2   4    0.40    1.10
   8  -2   4    5.00    2.10
   8  -2   4    3.80    2.00
   8   2   4    1.00    0.70
  -8   2  -4    4.20    1.20
   8   2   4    1.90    0.80
  -8   2  -4    2.80    0.80
  -8   2  -4    4.30    1.50
  -8   2  -4    4.60    1.10
   8   2   4    1.20    0.80
   9  -2   4    0.50    0.70
  -9  -2  -4    2.10    0.80
  -9  -2  -4    1.10    0.60
   9  -2   4    2.60    1.40
  -9  -2  -4    1.40    1.00
  -9  -2  -4    3.00    0.80
   9  -2   4    0.90    0.80
   9  -2   4    1.40    1.10
   9   2   4    1.40    0.80
  -9   2  -4    0.80    0.70
  -9   2  -4    2.50    0.60
  -9   2  -4    1.80    0.90
   9   2   4    1.50    0.70
 -10  -3   4    4.90    1.10
 -10   3   4    3.80    0.90
 -10   3   4    5.20    1.10
  -9  -3   4    3.10    1.10
  -9  -3   4    1.70    0.80
   9   3  -4    1.50    0.80
  -9   3   4    2.10    0.80
  -9   3   4    0.40    1.80
  -9   3   4    1.70    0.60
  -8  -3   4   21.60    2.90
  -8   3   4   20.20    2.80
  -8   3   4   23.70    3.70
  -7  -3   4  143.69   11.20
  -7  -3   4  112.29   10.90
  -7  -3   4  148.59   10.90
  -7   3   4  148.49   11.60
  -7   3   4  142.19   10.50
   7   3  -4  146.69   12.70
  -7   3   4  123.99   10.90
  -7   3   4  126.89   11.10
  -7   3   4  125.49   11.60
  -6  -3   4   81.59    6.80
   6  -3  -4   65.19    6.80
  -6  -3   4   60.99    7.00
   6   3  -4   77.29    6.20
  -6   3   4   85.79    6.70
   6   3  -4   68.09    6.40
   5  -3  -4   51.29    5.30
  -5  -3   4   59.99    4.70
   5  -3  -4   58.19    5.00
  -5  -3   4   55.59    5.00
  -5   3   4   43.00    4.60
  -5   3   4   53.19    4.70
  -5   3   4   61.89    5.70
  -5   3   4   58.19    4.50
  -5   3   4   49.20    5.00
  -5   3   4   34.30   18.10
   5   3  -4   51.19    5.50
   5   3  -4   50.79    4.80
   5   3  -4   52.09    4.90
   4  -3  -4   10.70    1.70
  -4  -3   4   10.80    1.40
   4  -3  -4   11.10    1.60
  -4  -3   4   11.80    1.80
   4  -3  -4   12.50    1.60
   4   3  -4   13.20    1.50
   4   3  -4   11.30    1.60
   4   3  -4   11.60    1.60
  -4   3   4   12.50    1.90
  -4   3   4   11.60    1.30
  -4   3   4   11.60    1.60
  -4   3   4   19.80   11.30
   3  -3  -4  160.78   13.00
  -3  -3   4  180.28   12.60
   3  -3  -4  160.78   12.90
   3  -3  -4  155.48   12.80
   3   3  -4  185.18   12.80
  -3   3   4  166.58   19.00
  -3   3   4  185.28   13.60
  -3   3   4  152.08   13.00
   3   3  -4  183.68   13.00
  -3   3   4  148.19   12.80
   3   3  -4  179.48   13.00
  -3   3   4  176.48   12.60
   2  -3  -4   88.29    6.90
   2  -3  -4   89.29    6.80
  -2  -3   4   76.99    6.30
  -2   3   4   83.59    6.40
  -2   3   4   73.99    6.70
  -2   3   4   85.19   11.80
  -2   3   4   81.89    7.00
   2   3  -4   88.79    6.70
   1  -3  -4  310.47   21.90
   1  -3  -4  269.87   21.70
  -1  -3   4  325.77   25.60
  -1   3   4  300.57   21.40
  -1   3   4  271.87   25.00
   0  -3  -4    0.00    0.30
   0  -3   4    5.40    4.30
   0  -3  -4    0.60    0.50
   0   3   4    0.70    4.40
   0   3   4    0.30    0.30
   0   3  -4    0.40    0.30
   0   3  -4    0.20    0.40
  -1  -3  -4    3.10    0.80
  -1  -3  -4    2.40    0.70
  -1  -3  -4    2.30    0.70
   1   3   4    3.10    0.60
  -1   3  -4    2.30    0.40
  -1   3  -4    3.30    0.70
   1   3   4    6.20    5.10
  -2  -3  -4    9.80    1.30
  -2  -3  -4   10.80    1.60
  -2  -3  -4   10.70    1.70
  -2  -3  -4   11.30    1.50
  -2  -3  -4   13.20    1.50
  -2   3  -4   12.00    1.40
   2   3   4   11.60    4.40
  -2   3  -4   10.90    1.10
  -3  -3  -4    5.40    1.10
  -3  -3  -4    8.00    1.30
  -3  -3  -4    7.30    1.70
  -3  -3  -4    7.10    1.10
   3   3   4    7.20    1.20
   3   3   4    6.60    4.40
  -3   3  -4    6.50    1.00
  -3   3  -4    7.10    0.80
   3   3   4    6.70    1.20
   4  -3   4   46.00    4.70
   4  -3   4   53.09    5.90
  -4  -3  -4   50.89    4.60
   4  -3   4   56.59    5.00
  -4  -3  -4   47.70    4.90
  -4  -3  -4   41.20    4.20
  -4  -3  -4   50.69    4.50
  -4  -3  -4   54.19    4.90
   4  -3   4   55.29    6.20
  -4  -3  -4   40.40    4.90
  -4   3  -4   50.49    4.90
   4   3   4   51.49    5.30
   4   3   4   51.89    5.50
   4   3   4   46.50    4.50
   4   3   4   57.19    8.40
  -4   3  -4   48.40    4.40
  -5  -3  -4   23.50    2.60
   5  -3   4   22.20    3.30
  -5  -3  -4   20.10    2.50
  -5  -3  -4   21.80    2.60
   5  -3   4   24.80    3.30
  -5  -3  -4   21.30    2.70
  -5  -3  -4   21.40    3.90
   5  -3   4   19.80    2.50
   5  -3   4   20.40    2.90
   5  -3   4   24.50    3.10
   5  -3   4   20.00    3.20
  -5  -3  -4   18.40    2.30
   5   3   4   20.00    2.50
   5   3   4   21.70    2.60
  -5   3  -4   18.10    4.20
  -5   3  -4   20.30    2.00
   5   3   4   17.40    6.60
  -5   3  -4   24.80    2.40
   5   3   4   17.40    2.40
  -5   3  -4   18.80    2.40
   5   3   4   20.40    2.50
   6  -3   4  107.59   10.80
   6  -3   4  131.89   11.10
  -6  -3  -4  137.19   10.40
   6  -3   4  130.29   11.20
   6  -3   4  138.29   10.70
   6  -3   4  122.69   11.50
   6  -3   4  108.09   10.40
  -6  -3  -4  126.89   10.60
  -6  -3  -4  127.49   10.20
  -6   3  -4  128.69   10.40
  -6   3  -4  133.99    9.70
   6   3   4  120.59   14.80
  -6   3  -4  115.79   10.80
   7  -3   4   63.89    7.10
   7  -3   4   75.69    7.50
  -7  -3  -4   67.49    6.10
   7  -3   4   73.19    7.70
  -7  -3  -4   71.39    6.20
  -7   3  -4   62.29    6.40
  -7   3  -4   62.39    6.10
   7   3   4   60.49    6.10
   7   3   4   58.39    5.80
   7   3   4  107.59   15.00
   7   3   4   84.49    7.60
  -7   3  -4   72.29    6.30
  -8  -3  -4   20.40    2.20
   8  -3   4   14.80    3.30
  -8  -3  -4   23.60    2.60
  -8  -3  -4   23.70    2.50
   8  -3   4   22.60    3.30
   8  -3   4   17.20    2.30
  -8   3  -4   21.80    2.40
  -8   3  -4   19.40    2.40
  -8   3  -4   18.30    2.40
  -8   3  -4   20.60    2.50
   8   3   4   19.60    2.40
  -9  -3  -4    9.30    1.10
   9  -3   4    5.80    1.70
   9  -3   4    6.90    1.10
   9  -3   4    6.70    1.40
  -9  -3  -4    9.60    1.20
  -9   3  -4    5.60    1.20
 -10  -4   4    0.40    0.40
  10  -4  -4    0.20    0.70
 -10   4   4    0.40    0.40
 -10   4   4    0.70    0.60
   9   4  -4    6.90    1.30
  -9   4   4    6.40    1.40
   9   4  -4    7.50    2.00
  -8  -4   4  128.39    9.90
  -8   4   4  124.09   10.00
  -8   4   4  100.69    9.10
   7  -4  -4   69.79    6.80
  -7  -4   4   70.59    6.80
  -7   4   4   87.29    7.40
  -7   4   4   64.59    7.30
   7   4  -4   83.89    7.00
  -7   4   4   85.29    7.70
   7   4  -4   74.79    6.30
  -6  -4   4   27.60    3.20
  -6  -4   4   31.00    3.20
  -6   4   4   29.10    3.40
  -6   4   4   27.50    3.80
   6   4  -4   18.40    2.80
  -6   4   4   18.70    2.90
   6   4  -4   27.40    2.80
  -6   4   4   21.30    2.90
  -6   4   4   25.50    2.80
  -5  -4   4    3.10    1.20
   5  -4  -4    4.30    1.50
  -5  -4   4    2.70    1.10
  -5  -4   4    3.10    1.30
  -5   4   4    2.20    0.70
   5   4  -4    2.00    1.00
  -5   4   4    2.00    1.00
  -5   4   4    2.10    1.70
   5   4  -4    4.00    1.10
  -5   4   4    1.10    1.30
  -5   4   4    1.80    1.00
  -5   4   4    2.20    1.20
  -5   4   4    3.00    0.90
   5   4  -4    2.50    0.80
  -4  -4   4   16.50    2.10
   4  -4  -4   16.60    2.10
  -4  -4   4   14.00    1.70
   4   4  -4   18.30    3.40
   4   4  -4   14.50    2.00
  -4   4   4   15.20    2.00
  -4   4   4   12.20    3.20
  -4   4   4   13.80    1.70
  -4   4   4   11.00    2.00
   4   4  -4   14.70    1.90
  -4   4   4   26.50   17.50
  -4   4   4   14.40    2.20
  -4   4   4   17.30    2.60
  -4   4   4   10.60    1.80
  -4   4   4   18.90    2.60
   3  -4  -4    4.00    1.00
   3  -4  -4    3.90    1.00
  -3   4   4    5.00   11.90
  -3   4   4    3.70    1.20
   3   4  -4    4.30    1.10
  -3   4   4    3.20    0.90
  -3   4   4    7.00    1.40
   3   4  -4    4.90    1.00
   3   4  -4    2.90    0.90
  -3   4   4    3.60    0.80
   2  -4  -4    4.70    1.00
   2  -4  -4    3.20    0.80
  -2   4   4  -13.00   10.00
  -2   4   4    2.50    0.90
   2   4  -4    3.10    0.90
  -2   4   4    2.50    0.80
   2   4  -4    3.30    1.00
  -2   4   4    4.10    1.10
   2   4  -4    5.20    0.90
   1  -4  -4   85.19    6.80
   1  -4  -4   90.99    6.80
   1  -4  -4   87.49    6.90
  -1   4   4   78.99    7.00
  -1   4   4   75.99    6.40
   1   4  -4   75.29    6.70
  -1   4   4   78.79   13.10
   1   4  -4   74.09    6.40
   1   4  -4   89.39    6.70
   0  -4  -4 2214.38  162.68
   0  -4   4 2497.75  165.58
   0   4  -4 2199.68  162.18
   0   4  -4 2109.59  162.48
   0   4   4 2176.38  166.78
   0   4  -4 2450.55  162.48
   1   4   4 2880.91  205.28
   1   4   4 2786.82  200.98
  -1   4  -4 2808.32  200.98
   1   4   4 2795.42  201.08
   2  -4   4  202.48   16.40
   2  -4   4  208.88   16.80
  -2  -4  -4  206.68   16.10
   2  -4   4  207.68   16.60
   2  -4   4  209.08   16.90
  -2  -4  -4  216.18   15.90
   2   4   4  204.08   20.00
  -2   4  -4  199.78   15.90
  -2   4  -4  201.28   15.70
   2   4   4  213.78   15.70
   2   4   4  216.28   15.90
   2   4   4  227.88   17.00
   3  -4   4   18.70    3.00
  -3  -4  -4   15.00    2.00
  -3  -4  -4   15.20    2.20
  -3  -4  -4   13.60    2.00
  -3  -4  -4   17.20    2.50
   3  -4   4   16.30    2.70
   3  -4   4   17.40    2.60
   3  -4   4   17.00    2.70
  -3  -4  -4   14.20    1.80
  -3  -4  -4   15.60    2.40
   3  -4   4   16.60    3.10
   3   4   4   16.80    2.00
  -3   4  -4   14.40    1.50
   3   4   4   15.40    1.90
  -3   4  -4   12.00    1.80
  -3   4  -4   16.00    1.90
   3   4   4   13.70    7.10
   4  -4   4    0.10    1.70
   4  -4   4   -0.30    0.90
   4  -4   4    1.60    1.10
   4  -4   4    0.00    1.00
  -4  -4  -4    0.10    1.00
  -4  -4  -4    0.50    0.70
   4  -4   4   -0.40    1.40
  -4  -4  -4    0.10    1.00
  -4  -4  -4    0.70    1.20
   4  -4   4    1.40    1.40
  -4  -4  -4    1.70    0.70
   4  -4   4   -0.50    1.00
  -4  -4  -4    0.80    0.70
  -4   4  -4    0.00    0.40
   4   4   4    0.50    0.90
  -4   4  -4   -0.60    0.80
   4   4   4   -7.40    6.70
  -4   4  -4    2.60    1.80
  -4   4  -4    0.10    0.50
   4   4   4    1.10    0.60
  -4   4  -4    0.40    0.60
   5  -4   4  227.08   20.30
  -5  -4  -4  264.67   19.80
  -5  -4  -4  265.67   20.30
  -5  -4  -4  282.57   20.00
  -5  -4  -4  278.27   21.20
   5  -4   4  281.77   21.10
   5  -4   4  274.97   21.00
   5  -4   4  235.98   20.70
   5  -4   4  248.88   20.10
   5   4   4  272.87   20.00
   5   4   4  250.17   24.80
  -5   4  -4  259.97   20.10
  -5   4  -4  242.28   19.70
  -6  -4  -4    7.10    1.40
   6  -4   4    5.60    2.10
  -6  -4  -4    4.80    1.50
   6  -4   4    3.40    1.60
  -6  -4  -4    3.40    1.10
   6  -4   4    2.20    2.00
   6  -4   4    4.50    3.20
   6  -4   4    6.50    1.80
   6  -4   4    3.70    2.40
  -6   4  -4    5.10    1.20
   6   4   4    5.40    1.30
  -6   4  -4    5.30    1.40
   6   4   4    9.00   11.60
  -6   4  -4    2.90    1.60
  -6   4  -4    4.20    1.30
   7  -4   4   10.60    2.30
   7  -4   4    7.70    1.90
   7  -4   4    8.60    2.50
   7  -4   4   14.20    2.10
  -7  -4  -4    9.40    1.60
   7  -4   4    7.10    2.20
  -7  -4  -4    6.70    1.50
  -7  -4  -4   10.20    1.50
   7  -4   4   11.90    2.80
  -7   4  -4    9.70    1.70
   7   4   4   10.80    1.70
   7   4   4   13.00    1.60
  -7   4  -4   11.70    1.90
   7   4   4    9.70    1.60
  -7   4  -4    8.50    1.70
   8  -4   4    1.50    0.90
   8  -4   4    4.20    1.00
  -8  -4  -4    1.50    0.70
  -8  -4  -4    2.20    0.60
   8  -4   4    0.50    0.90
   8  -4   4    1.40    1.30
  -8   4  -4    2.20    0.60
  -8   4  -4    2.50    0.90
  -8   4  -4    0.90    0.70
   8   4   4    0.40    0.70
   8   4   4    0.90    0.60
  -9   5   4    3.50    1.00
   9   5  -4    3.50    0.80
  -9   5   4    4.40    0.90
  -8  -5   4    6.90    1.50
  -8  -5   4   10.70    1.40
   8  -5  -4    8.10    1.80
  -8   5   4   11.10    1.70
  -7  -5   4   63.29    5.80
  -7  -5   4   65.19    6.00
  -7   5   4   73.29    6.50
  -7   5   4   61.69    6.40
   7   5  -4   68.09    6.20
   6  -5  -4  119.99    9.00
   6  -5  -4  113.49    9.90
  -6   5   4  100.39    9.30
  -6   5   4   92.49    9.40
   6   5  -4   90.59    8.60
  -6   5   4  100.19    8.40
  -5  -5   4  179.28   15.50
   5  -5  -4  203.98   16.20
  -5  -5   4  226.88   16.00
   5  -5  -4  225.68   17.10
  -5   5   4  176.68   15.50
   5   5  -4  184.78   16.00
  -5   5   4  220.28   17.90
   4  -5  -4  504.65   36.70
  -4  -5   4  441.06   35.60
   4  -5  -4  523.65   35.70
  -4   5   4  522.35   36.60
  -4   5   4  442.66   35.30
  -4   5   4  473.05   36.20
   4   5  -4  454.85   35.30
   4   5  -4  493.55   35.70
  -3  -5   4  796.92   57.19
   3  -5  -4  853.51   57.19
   3  -5  -4  808.62   58.09
  -3  -5   4  819.92   57.89
  -3   5   4  707.93   57.39
  -3   5   4  789.72   56.59
  -3   5   4  779.22   57.89
   3   5  -4  736.33   57.19
   3   5  -4  851.31   56.99
   3   5  -4  817.32   57.29
   3   5  -4  765.62   56.79
  -3   5   4  689.53   56.69
   2  -5  -4  284.87   22.10
   2  -5  -4  335.27   22.60
  -2  -5   4  272.87   22.50
   2  -5  -4  313.27   23.40
   2  -5  -4  308.17   23.10
  -2   5   4  276.37   22.10
  -2   5   4  318.77   22.90
  -2   5   4  293.37   22.00
  -2   5   4  261.67   33.60
  -2   5   4  283.07   23.00
   2   5  -4  307.57   22.20
   2   5  -4  289.37   22.20
   2   5  -4  285.27   22.50
   2   5  -4  323.17   22.70
   1  -5  -4  138.59   11.90
   1  -5  -4  164.78   12.80
  -1  -5   4  147.69   12.40
  -1  -5   4  137.09   12.50
   1  -5  -4  152.88   12.20
   1  -5  -4  159.18   13.10
  -1  -5   4  177.48   13.30
  -1   5   4  164.28   11.90
   1   5  -4  156.38   12.30
   1   5  -4  153.88   11.90
   1   5  -4  162.08   12.70
   1   5  -4  159.68   12.10
  -1   5   4  138.69   12.00
  -1   5   4  172.98   13.70
  -1   5   4  201.38   23.40
   0  -5  -4   39.50    4.10
   0  -5  -4   41.80    3.90
   0  -5   4   42.50    4.50
   0  -5  -4   35.70    3.70
   0  -5   4   38.40    3.90
   0  -5  -4   31.10    3.50
   0   5   4   36.00   11.90
   0   5  -4   36.20    3.50
   0   5   4   36.10    3.50
   0   5  -4   36.80    3.70
   0   5   4   31.50    3.30
   0   5  -4   36.80    3.30
  -1  -5  -4   -0.10    0.60
  -1  -5  -4    0.10    0.50
  -1  -5  -4    0.50    1.60
  -1  -5  -4    0.10    0.60
  -1  -5  -4    0.60    0.70
   1  -5   4    0.20    1.00
  -1  -5  -4    0.30    0.80
   1  -5   4   -0.70    0.90
   1  -5   4   -0.90    0.80
   1  -5   4    2.10    1.10
   1  -5   4   -0.50    0.70
   1   5   4   -0.40    0.70
   1   5   4    6.10    9.30
  -1   5  -4    0.20    1.80
   1   5   4    0.00    0.90
  -1   5  -4    0.40    0.60
  -1   5  -4    0.50    0.80
   1   5   4    1.20    0.70
  -1   5  -4    0.20    1.10
  -1   5  -4    0.30    0.40
   2  -5   4   58.99    5.70
   2  -5   4   46.50    5.30
  -2  -5  -4   53.39    5.00
   2  -5   4   53.09    5.40
  -2  -5  -4   61.99    5.80
  -2  -5  -4   51.59    4.80
  -2  -5  -4   62.69    5.60
   2  -5   4   55.99    6.00
  -2  -5  -4   54.69    5.20
  -2  -5  -4   57.49    5.10
   2  -5   4   54.19    5.70
  -2   5  -4   56.29    4.60
  -2   5  -4   51.29    6.50
  -2   5  -4   62.39    6.40
   2   5   4   55.49    5.00
   2   5   4   42.60   11.70
  -2   5  -4   50.29    4.80
   2   5   4   56.59    4.90
  -2   5  -4   44.60    4.90
  -3  -5  -4  103.59    9.10
   3  -5   4  121.49   10.50
  -3  -5  -4  110.39    9.90
   3  -5   4  113.49   10.00
   3  -5   4  113.69   10.30
  -3  -5  -4  110.39    9.60
   3  -5   4  120.09   10.10
   3  -5   4  116.19   10.20
   3   5   4  118.99    9.20
  -3   5  -4  110.89    9.10
   3   5   4   99.69   16.20
  -3   5  -4  102.79    9.70
  -3   5  -4  111.29    9.50
  -3   5  -4  113.89    8.70
  -3   5  -4  113.89    9.50
   4  -5   4  270.67   20.10
   4  -5   4  270.77   19.90
   4  -5   4  236.68   20.10
   4  -5   4  257.37   20.00
   4  -5   4  245.68   18.80
   4  -5   4  232.38   19.40
   4  -5   4  220.28   18.20
   4   5   4  260.77   30.00
  -4   5  -4  233.98   19.10
  -4   5  -4  248.78   19.10
  -5  -5  -4  301.97   23.70
  -5  -5  -4  326.07   23.90
  -5  -5  -4  329.57   24.50
   5  -5   4  301.87   24.10
   5  -5   4  291.97   24.90
   5  -5   4  316.47   25.10
   5  -5   4  294.27   24.60
  -5   5  -4  333.37   24.50
  -5   5  -4  339.47   25.70
   5   5   4  341.97   33.10
  -5   5  -4  352.76   24.70
   6  -5   4  126.29   11.10
  -6  -5  -4  108.69    9.90
   6  -5   4  111.39   10.80
  -6  -5  -4  137.69   10.10
  -6  -5  -4  121.29   10.10
  -6  -5  -4  143.59   10.60
  -6   5  -4  131.89   10.60
   7  -5   4   10.20    1.90
   7  -5   4   10.70    2.40
   7  -5   4    6.20    1.40
   7   5   4    7.60    1.50
  -7   5  -4   11.20    1.40
  -7   5  -4    7.60    1.60
   8  -5   4    0.80    0.50
  -8  -5  -4    0.10    0.30
   8  -5   4   -0.30    0.40
   8  -5   4   -0.40    0.50
   8  -5   4    0.00    0.50
  -8  -5  -4    0.20    0.30
   8   5   4    0.10    0.30
  -8   5  -4    0.10    0.30
  -8   5  -4    0.90    0.40
  -8  -6   4    1.10    0.60
   8  -6  -4    1.70    0.90
  -8   6   4    2.10    0.70
  -8   6   4    3.10    0.80
  -7  -6   4    8.50    1.50
  -7   6   4   12.20    1.30
  -7   6   4    7.30    1.70
  -7   6   4   14.70    2.00
   6  -6  -4    4.60    1.50
  -6  -6   4    8.50    1.60
  -6   6   4    7.00    1.30
  -6   6   4    7.30    1.30
  -6   6   4    7.70    1.70
  -6   6   4    7.60    1.90
   5  -6  -4   33.20    4.00
  -5  -6   4   22.30    3.00
   5  -6  -4   29.50    3.70
  -5   6   4   31.60    3.80
  -5   6   4   30.70    3.60
   5   6  -4   21.40    3.00
  -5   6   4   27.00    3.30
  -5   6   4   23.20    2.60
   5   6  -4   21.00    2.90
  -5   6   4   30.70    3.50
   4  -6  -4   83.09    8.90
  -4  -6   4  108.09    8.50
  -4   6   4   80.79    8.70
   4   6  -4   99.09    8.40
   4   6  -4  102.89    8.10
  -4   6   4  104.29    7.90
  -4   6   4   90.79    8.90
  -4   6   4  102.19    8.30
  -4   6   4   96.89    8.70
  -3  -6   4   26.40    3.40
   3  -6  -4   31.20    3.80
  -3  -6   4   35.40    4.20
  -3   6   4   37.50    3.20
   3   6  -4   33.80    3.60
  -3   6   4   31.60    3.70
  -3   6   4   24.60    3.80
   3   6  -4   35.00    3.40
   3   6  -4   27.60    3.40
  -2  -6   4    9.20    1.80
   2  -6  -4   10.40    2.40
   2  -6  -4   10.00    2.30
  -2  -6   4   11.40    2.40
  -2   6   4   12.70    2.00
   2   6  -4    9.50    1.90
   2   6  -4   14.80    1.80
  -2   6   4    9.00    2.00
  -2   6   4   14.80    1.80
  -2   6   4   13.00    1.90
   2   6  -4   13.80    2.10
   2   6  -4    9.70    1.90
   2   6  -4   12.10    1.80
  -1  -6   4   38.50    5.40
  -1  -6   4   34.00    4.90
   1  -6  -4   30.60    5.00
   1  -6  -4   38.10    3.90
   1  -6  -4   43.20    4.20
  -1  -6   4   40.20    4.60
   1   6  -4   41.30    3.90
   1   6  -4   41.60    4.60
  -1   6   4   41.20    4.20
   1   6  -4   47.60    4.00
  -1   6   4   35.80    3.80
  -1   6   4   44.30    4.60
  -1   6   4   72.99   22.40
   1   6  -4   35.80    4.00
   0  -6  -4   77.49    9.50
   0  -6   4   90.79    8.30
   0  -6  -4   92.69    7.50
   0  -6  -4   85.29    7.90
   0  -6   4   90.29    8.60
   0   6  -4   92.59    8.00
   0   6   4  106.59   21.70
   0   6   4   96.49    7.80
   0   6  -4  100.19    7.80
   1  -6   4   52.69    5.40
   1  -6   4   44.00    4.60
   1  -6   4   42.90    4.80
  -1  -6  -4   54.89    5.20
   1  -6   4   45.20    5.40
  -1  -6  -4   45.80    5.30
   1   6   4   56.89    5.10
  -1   6  -4   42.00    4.70
   1   6   4   49.60    4.60
   1   6   4   61.79   17.80
   1   6   4   49.90    4.60
  -1   6  -4   48.20    4.60
  -1   6  -4   38.00    5.80
  -1   6  -4   56.09    4.40
  -1   6  -4   57.39    5.10
   2  -6   4   33.60    4.00
  -2  -6  -4   25.40    2.80
   2  -6   4   25.10    3.40
   2  -6   4   27.10    3.90
  -2  -6  -4   21.40    2.90
  -2  -6  -4   31.50    3.80
   2  -6   4   25.50    3.20
  -2  -6  -4   27.00    3.40
  -2   6  -4   27.30    3.50
   2   6   4   29.10    3.40
  -2   6  -4   34.30    3.60
   2   6   4   18.70   22.40
  -2   6  -4   29.60    3.10
  -3  -6  -4   42.80    5.00
   3  -6   4   60.29    5.70
  -3  -6  -4   45.90    5.20
   3  -6   4   46.80    5.70
   3  -6   4   55.39    5.30
  -3   6  -4   47.80    5.20
  -3   6  -4   51.39    5.10
   3   6   4   61.59   18.30
  -3   6  -4   52.39    5.10
   3   6   4   47.10    4.70
  -3   6  -4   56.79    4.40
  -4  -6  -4    1.70    1.00
  -4  -6  -4    1.40    1.00
  -4  -6  -4    2.90    1.40
  -4  -6  -4    1.20    0.70
   4  -6   4    2.70    1.30
   4  -6   4    2.90    2.10
   4   6   4  -26.00   16.80
  -4   6  -4    1.70    1.00
  -4   6  -4    1.20    0.80
  -4   6  -4    2.10    1.00
   5  -6   4    1.20    1.00
  -5  -6  -4    0.40    0.50
   5  -6   4    0.00    1.30
   5  -6   4    1.00    0.70
   5  -6   4    1.60    1.10
  -5  -6  -4    1.50    0.90
  -5  -6  -4    0.50    0.50
  -5  -6  -4    0.00    0.70
  -5   6  -4    1.50    0.70
   5   6   4    0.50    0.70
  -5   6  -4    0.60    0.70
  -5   6  -4    1.60    1.00
  -5   6  -4   -1.30    0.90
   6  -6   4    3.30    1.90
  -6  -6  -4    6.60    1.20
   6  -6   4    5.60    1.30
  -6  -6  -4    3.40    0.70
   6  -6   4    4.40    1.20
   6  -6   4    4.00    1.10
  -6   6  -4    4.40    1.30
   6   6   4    5.60    1.10
  -6   6  -4    4.70    1.10
  -6   6  -4    4.10    1.10
  -6   6  -4    5.50    1.10
   7  -6   4    2.40    0.80
  -7  -6  -4    1.00    0.60
   7  -6   4    1.80    0.70
   7   6   4    1.70    0.70
  -7   6  -4    2.30    0.60
  -7   6  -4    2.30    0.60
   7   6   4    2.00    0.70
   7  -7  -4   16.90    2.10
   7   7  -4   17.90    1.90
  -7   7   4   16.80    2.00
   6  -7  -4    4.00    0.90
   6  -7  -4    6.60    1.50
   6   7  -4    2.60    1.00
   5  -7  -4    0.30    0.70
   5  -7  -4    4.00    1.30
   5   7  -4    1.80    0.70
  -5   7   4    1.70    1.00
  -5   7   4    0.80    0.80
  -4  -7   4   20.70    2.50
   4   7  -4   21.30    2.70
  -4   7   4   20.60    2.30
   4   7  -4   20.10    2.50
   3  -7  -4    0.30    1.10
   3  -7  -4    1.00    1.00
  -3  -7   4    1.20    0.80
  -3   7   4    0.50    0.70
  -3   7   4    0.80    0.60
  -3   7   4    0.60    1.00
   3   7  -4    1.00    0.80
   3   7  -4    1.50    0.60
  -3   7   4    1.20    0.90
   3   7  -4    1.00    0.60
   2  -7  -4   15.20    3.20
  -2  -7   4   18.70    2.90
  -2  -7   4   21.30    3.20
  -2   7   4   16.50    3.00
   2   7  -4   18.70    2.50
   2   7  -4   14.30    2.20
  -1  -7   4   11.70    1.90
   1  -7  -4   12.80    2.60
  -1  -7   4    9.70    2.20
   1   7  -4   13.20    1.90
   1   7  -4   10.60    2.40
   1   7  -4    9.50    1.80
  -1   7   4   13.50    1.80
  -1   7   4    8.80    2.10
   0  -7   4   14.30    2.00
   0  -7  -4   11.90    2.10
   0  -7   4    8.50    2.00
   0  -7  -4   14.50    2.70
   0   7  -4   10.90    1.90
   0   7   4   16.20    1.90
   0   7  -4   12.70    1.90
   0   7  -4   10.70    1.90
   0   7  -4   11.30    2.10
   0   7  -4   16.50    2.00
   1  -7   4    2.50    1.40
   1  -7   4    5.50    2.00
   1  -7   4    4.00    1.10
  -1  -7  -4    1.60    1.30
   1  -7   4    3.00    1.00
  -1  -7  -4    1.70    1.20
  -1   7  -4    5.00    1.40
  -1   7  -4    5.40    1.10
  -1   7  -4    3.70    1.40
   1   7   4    3.70    1.00
  -1   7  -4    6.50    1.40
  -2  -7  -4   22.70    2.50
  -2  -7  -4   23.70    3.30
   2  -7   4   30.70    4.10
   2  -7   4   27.00    3.60
   2  -7   4   29.20    3.30
  -2  -7  -4   25.50    3.20
   2  -7   4   27.50    2.70
   2   7   4   31.20    3.40
  -2   7  -4   30.60    3.50
  -2   7  -4   32.00    3.40
  -3  -7  -4   12.90    1.70
   3  -7   4    9.60    2.30
  -3  -7  -4   11.50    1.90
   3  -7   4    8.90    1.90
  -3  -7  -4    7.70    1.20
  -3   7  -4   10.40    1.80
  -3   7  -4    8.50    1.70
  -3   7  -4   11.20    1.60
   3   7   4    7.20    1.50
  -3   7  -4   10.30    1.90
  -4  -7  -4   10.90    1.90
   4  -7   4    7.00    2.20
   4  -7   4   11.40    1.80
   4  -7   4   10.80    2.30
  -4   7  -4   11.00    1.60
   4   7   4    8.90    1.40
  -4   7  -4   10.70    1.70
  -4   7  -4   12.30    1.90
   5  -7   4    3.30    0.90
   5  -7   4    5.00    1.20
  -5  -7  -4    5.40    0.90
  -5  -7  -4    4.80    1.00
  -5   7  -4    6.00    1.40
  -5   7  -4    4.40    0.90
   5   7   4    4.90    0.90
  -5   7  -4    4.10    1.00
  -5   7  -4    3.10    1.00
   6  -7   4    0.30    0.40
  -6  -7  -4    0.70    0.50
   6  -7   4    0.10    0.30
  -6   7  -4    0.50    0.30
   6   7   4    0.30    0.20
   6   7   4    0.20    0.30
  -6   7  -4    0.40    0.40
  -5  -8   4   11.50    1.30
   5  -8  -4   12.10    1.60
  -5   8   4   11.70    1.50
   5   8  -4   10.40    1.30
  -4  -8   4    6.60    1.00
   4  -8  -4    4.80    1.20
   4   8  -4    7.80    1.10
   4   8  -4    6.50    1.00
   3  -8  -4    4.70    1.20
  -3  -8   4    4.00    1.00
   3   8  -4    3.90    1.00
   3   8  -4    4.20    1.10
   2  -8  -4    3.00    1.10
   2  -8  -4    2.80    1.00
  -2  -8   4    3.70    1.00
   2   8  -4    2.60    1.00
   2   8  -4    3.10    0.90
   2   8  -4    3.10    0.80
   1  -8  -4   17.10    2.40
  -1   8   4   14.30    1.80
  -1   8   4   11.80    1.90
   1   8  -4   19.30    2.20
   0  -8  -4   97.59    7.70
   0  -8   4   86.69    7.30
   0   8  -4   84.49    7.40
   0   8  -4   79.09    7.00
   1  -8   4   27.00    3.80
  -1   8  -4   22.10    2.80
   1   8   4   25.50    2.60
   2  -8   4    1.60    0.80
  -2  -8  -4    1.00    0.60
   2  -8   4    2.20    0.80
  -2  -8  -4    1.80    0.70
  -2   8  -4    2.50    0.80
   2   8   4    2.10    0.80
  -2   8  -4    1.00    0.70
  -2   8  -4    1.10    0.60
  -2   8  -4    3.50    0.80
  -3  -8  -4   15.90    2.10
  -3  -8  -4   16.10    1.90
  -3   8  -4   18.80    2.10
  -3   8  -4   16.90    1.90
  -3   8  -4   21.60    2.30
  -4  -8  -4   10.80    1.20
  -4   8  -4   10.20    1.30
  -4   8  -4    7.30    1.20
   1  -9  -4   -0.10    0.40
   1   9  -4   -0.30    0.20
   0  -9  -4    8.80    1.30
   0   9  -4    8.30    1.20
 -11   0   5    0.30    0.60
 -11   0   5   -0.10    0.40
  10   0  -5    1.00    0.80
 -10   0   5    0.20    0.80
 -10   0   5    0.00    0.50
 -10   0   5    0.50    0.50
  -9   0   5   -0.70    0.70
  -9   0   5   -0.90    0.60
  -9   0   5    0.00    0.90
  -8   0   5    0.30    0.60
  -8   0   5   -0.10    0.60
  -8   0   5   -1.10    1.10
  -8   0   5    0.70    1.30
  -8   0   5   -0.70    0.80
   8   0  -5   -0.70    0.90
   8   0  -5    1.40    1.20
  -7   0   5    0.10    1.10
  -7   0   5    0.30    0.70
  -7   0   5    0.70    0.70
  -7   0   5   -0.20    0.60
   7   0  -5    0.40    1.10
   7   0  -5    0.90    0.90
   7   0  -5    0.30    0.50
   7   0  -5   -0.10    0.70
  -7   0   5   -0.20    1.30
   6   0  -5   32.70   16.20
   6   0  -5    2.70    0.90
  -6   0   5    1.30    1.00
   6   0  -5    3.60    1.20
   5   0  -5   -0.30    0.50
   5   0  -5   -0.10    0.40
   5   0  -5   -6.80   12.30
  -5   0   5    0.30    0.50
  -5   0   5    0.30    0.30
  -5   0   5    0.80    0.50
   4   0  -5    0.00    0.20
   4   0  -5    0.00    0.50
   4   0  -5    0.20    0.40
  -4   0   5   -0.10    0.30
   4   0  -5  -13.50   10.00
  -4   0   5    0.10    0.30
  -3   0   5    0.00    0.20
  -3   0   5    0.30    0.20
   3   0  -5    0.00    0.20
  -2   0   5    2.20    2.80
   2   0  -5    1.30    0.40
  -1   0   5    0.00    0.10
  -1   0   5   -1.60    1.80
  -1   0   5    0.20    2.20
   1   0  -5    0.50    0.20
   0   0  -5    0.00    0.20
   0   0  -5    0.20    0.10
   0   0  -5    0.30    0.20
   0   0   5    0.10    1.10
   0   0   5   -0.20    1.00
  -1   0  -5    0.30    0.30
  -1   0  -5    0.30    0.20
  -2   0  -5   -0.20    0.10
  -2   0  -5    0.10    0.30
  -3   0  -5   -0.30    0.40
  -3   0  -5   -0.10    0.30
   3   0   5   -0.20    2.00
  -3   0  -5    0.10    0.20
  -4   0  -5   -0.10    0.30
   4   0   5    1.20    2.40
  -4   0  -5    0.40    0.50
  -4   0  -5   -0.20    0.50
  -4   0  -5    0.40    0.40
   5   0   5   -0.20    1.40
   5   0   5    1.70    1.20
  -5   0  -5    0.70    0.50
  -5   0  -5    1.50    0.60
  -5   0  -5   -0.10    0.50
   5   0   5    0.20    0.80
   5   0   5    0.10    0.60
   5   0   5    1.30    1.00
  -5   0  -5    0.50    0.70
  -6   0  -5    0.60    0.60
   6   0   5    2.00    1.90
  -6   0  -5   -0.90    0.70
  -6   0  -5   -0.40    0.40
   6   0   5   -0.30    0.80
  -6   0  -5   -0.10    0.60
  -6   0  -5   -0.70    1.10
   6   0   5    1.10    1.40
   6   0   5    0.40    2.70
   6   0   5   -0.10    0.90
   7   0   5    0.00    0.80
   7   0   5    0.30    1.60
   7   0   5    0.60    1.00
  -7   0  -5    0.30    0.70
  -7   0  -5    0.30    0.80
   7   0   5    0.20    0.80
  -7   0  -5    0.70    1.10
  -7   0  -5    0.40    0.70
  -7   0  -5    0.10    0.30
   7   0   5    1.20    0.90
  -8   0  -5   -0.10    0.50
  -8   0  -5   -0.50    0.60
   8   0   5   -0.20    1.40
  -8   0  -5    0.20    0.40
   8   0   5   -0.40    1.50
   8   0   5   -0.20    0.80
  -8   0  -5   -0.40    0.50
   8   0   5   -0.70    0.50
   8   0   5    0.10    0.60
   9   0   5    0.00    0.60
  -9   0  -5    0.00    0.50
   9   0   5   -0.20    0.30
  -9   0  -5    0.20    0.40
   9   0   5   -0.80    1.00
   9   0   5   -0.20    0.40
   9   0   5    0.70    1.80
  -9   0  -5   -0.10    0.50
  -9   0  -5    0.30    0.40
 -11   1   5   21.10    2.40
 -11   1   5   20.10    2.00
 -10  -1   5    1.00    0.70
 -10  -1   5   -0.20    0.70
 -10   1   5   -0.90    0.70
  10   1  -5    0.20    0.60
 -10   1   5    1.10    0.70
 -10   1   5    0.30    0.60
   9  -1  -5    1.40    1.00
  -9  -1   5    0.40    0.80
  -9  -1   5    2.40    1.00
  -9  -1   5    2.70    1.20
  -9   1   5    0.70    0.80
  -9   1   5    1.10    1.10
  -9   1   5    2.30    1.20
  -9   1   5    1.90    0.80
   8  -1  -5  132.39   12.30
  -8  -1   5  155.38   12.50
  -8   1   5  154.18   12.70
  -8   1   5  161.38   12.70
  -7  -1   5  695.03   53.79
  -7  -1   5  764.72   53.59
   7  -1  -5  779.42   53.79
   7   1  -5  773.42   53.69
  -7   1   5  647.84   53.69
  -7   1   5  759.32   53.69
  -7   1   5  664.03   52.59
   7   1  -5  733.83   53.19
   7   1  -5  678.93   53.09
  -7   1   5  716.93   53.49
  -7   1   5  739.93   53.79
   7   1  -5  792.22   53.29
  -6  -1   5   27.40    2.70
  -6  -1   5   26.50    3.40
  -6  -1   5   27.60    3.20
  -6  -1   5   25.60    3.30
   6  -1  -5   24.20    3.00
   6  -1  -5   27.70    3.10
  -6  -1   5   30.80    3.40
  -6  -1   5   24.40    2.90
   6   1  -5   26.10    3.00
  -6   1   5   25.50    2.60
  -6   1   5   40.30   12.80
  -6   1   5   25.10    3.00
  -6   1   5   26.60    3.00
   6   1  -5   28.50    3.00
  -6   1   5   31.60    3.40
   6   1  -5   30.60    3.20
  -6   1   5   28.00    3.40
  -5  -1   5  357.96   27.40
   5  -1  -5  380.26   27.90
   5  -1  -5  400.46   27.70
   5   1  -5  336.77   27.80
  -5   1   5  338.57   32.90
   5   1  -5  411.66   27.70
  -5   1   5  356.66   27.30
  -5   1   5  391.26   28.10
  -5   1   5  391.86   27.70
   4  -1  -5  547.25   40.80
  -4  -1   5  573.24   40.40
   4  -1  -5  587.04   40.70
   4  -1  -5  528.05   40.60
  -4  -1   5  504.35   40.60
  -4   1   5  629.34   40.50
   4   1  -5  535.95   40.70
  -4   1   5  550.74   40.30
   4   1  -5  611.94   40.60
  -4   1   5  517.75   44.50
  -3  -1   5   68.29    5.20
   3  -1  -5   66.09    5.50
  -3  -1   5   61.99    5.40
  -3   1   5   69.19    5.20
  -3   1   5   75.79    5.30
  -3   1   5   73.69    9.10
   3   1  -5   69.39    5.50
   2  -1  -5  258.97   20.10
  -2  -1   5  268.27   19.80
  -2  -1   5  268.57   19.80
  -2   1   5  292.47   19.90
   2   1  -5  282.77   20.00
  -2   1   5  294.77   22.60
   2   1  -5  266.97   19.80
  -1  -1   5 4222.98  301.87
  -1   1   5 4314.97  302.97
  -1   1   5 4153.38  303.07
   0  -1  -5  651.43   46.90
  -2  -1  -5  896.61   65.39
  -2  -1  -5  864.41   64.89
  -2  -1  -5  977.40   65.09
  -2   1  -5  936.51   64.69
  -2   1  -5  860.31   65.19
  -3  -1  -5  820.42   54.99
  -3  -1  -5  698.23   54.29
  -3  -1  -5  776.42   54.89
  -3  -1  -5  755.22   54.29
  -3   1  -5  740.93   54.69
   3   1   5  795.62   55.79
  -3   1  -5  715.83   53.99
  -4  -1  -5   13.40    1.60
  -4  -1  -5    9.70    1.40
  -4  -1  -5   14.10    1.50
  -4   1  -5   10.90    1.70
   4   1   5   14.90    3.60
   4   1   5   12.70    1.80
  -4   1  -5   11.50    1.20
  -4   1  -5   10.60    1.30
   5  -1   5  454.95   34.50
  -5  -1  -5  427.26   34.40
  -5  -1  -5  500.55   34.40
   5  -1   5  489.05   34.90
   5  -1   5  491.05   34.60
  -5  -1  -5  453.65   34.00
   5  -1   5  459.45   34.60
  -5  -1  -5  423.26   33.90
  -5  -1  -5  478.35   35.00
   5  -1   5  506.85   35.00
   5   1   5  502.25   34.70
   5   1   5  507.35   36.50
  -5   1  -5  452.85   34.00
  -5   1  -5  405.86   33.80
   5   1   5  516.55   34.60
   5   1   5  403.16   34.50
   5   1   5  508.55   34.50
  -5   1  -5  497.85   34.90
   5   1   5  400.16   34.70
  -5   1  -5  434.86   33.60
   5   1   5  489.85   34.70
  -6  -1  -5    6.20    1.30
   6  -1   5    7.00    2.00
  -6  -1  -5    7.20    1.30
  -6  -1  -5    6.60    1.40
  -6  -1  -5    6.60    1.30
   6  -1   5    6.80    1.70
   6  -1   5    9.20    2.10
   6  -1   5    6.70    1.90
   6  -1   5    6.40    1.70
   6  -1   5    6.50    2.40
  -6  -1  -5    7.70    1.80
   6  -1   5    4.10    2.00
  -6   1  -5    6.40    1.20
   6   1   5    6.50    1.60
   6   1   5   10.00    5.90
  -6   1  -5    7.50    1.40
   6   1   5    5.50    1.90
  -6   1  -5    8.30    1.30
   6   1   5   10.60    3.00
   6   1   5    9.80    2.00
  -6   1  -5    7.40    1.60
   6   1   5    8.00    1.90
  -7  -1  -5  219.08   16.10
  -7  -1  -5  218.48   16.20
   7  -1   5  214.08   16.70
   7  -1   5  176.78   16.00
   7  -1   5  213.28   17.30
  -7   1  -5  204.68   16.00
   7   1   5  211.58   16.30
   7   1   5  187.18   16.30
   7   1   5  234.78   17.60
   7   1   5  195.58   16.40
  -8  -1  -5   45.60    4.30
  -8  -1  -5   45.40    4.40
   8  -1   5   41.20    4.90
   8  -1   5   39.40    4.50
   8  -1   5   37.20    4.10
  -8  -1  -5   45.60    4.60
   8  -1   5   39.30    5.00
   8   1   5   47.80    4.50
  -8   1  -5   53.59    4.50
   8   1   5   56.29    5.40
  -9  -1  -5   49.60    5.20
  -9  -1  -5   64.49    5.20
  -9  -1  -5   63.79    5.30
  -9   1  -5   65.19    5.30
 -10  -2   5    5.60    1.20
 -10   2   5    4.30    1.20
  -9  -2   5    0.50    0.60
  -9  -2   5   -0.40    0.70
   9  -2  -5    0.30    0.80
  -9   2   5   -0.90    0.90
   9   2  -5    0.30    0.70
  -9   2   5    2.50    1.20
  -9   2   5    0.80    0.80
  -9   2   5    1.00    0.60
  -8  -2   5  200.58   14.90
   8  -2  -5  183.28   15.30
  -8  -2   5  197.08   15.30
   8   2  -5  188.58   14.60
   8   2  -5  170.38   14.80
   8   2  -5  208.58   15.50
   7   2  -5  248.58   19.20
  -7   2   5  235.88   19.90
  -7   2   5  277.17   18.90
  -7   2   5  242.08   21.30
  -6  -2   5   45.40    4.40
  -6  -2   5   46.00    3.80
  -6  -2   5   41.20    4.10
   6  -2  -5   39.30    4.40
  -6  -2   5   37.80    5.30
  -6   2   5   42.90    4.10
  -6   2   5   43.60    4.50
  -6   2   5   38.10    4.50
  -6   2   5   40.80    3.60
  -6   2   5   40.70   17.00
   6   2  -5   34.50    3.70
   6   2  -5   36.00    3.90
  -6   2   5   39.40    4.40
   5  -2  -5   92.89    7.20
   5  -2  -5   83.19    7.10
  -5  -2   5   72.69    7.10
   5  -2  -5   80.79    6.80
  -5  -2   5   88.69    6.70
   5   2  -5   71.99    6.60
  -5   2   5   77.49    6.70
   5   2  -5   79.89    7.00
  -5   2   5   89.49   15.30
   5   2  -5   85.09    6.80
  -5   2   5   88.79    7.40
  -5   2   5   79.39    6.60
  -5   2   5   89.29    6.80
  -4  -2   5  304.97   21.00
  -4  -2   5  266.87   21.50
   4  -2  -5  267.57   21.30
   4  -2  -5  278.37   22.90
   4  -2  -5  275.37   21.20
  -4   2   5  292.97   21.70
  -4   2   5  281.67   20.90
  -4   2   5  298.77   21.00
   4   2  -5  312.37   21.40
   3  -2  -5 1165.18   82.59
   3  -2  -5 1125.49   82.59
   3  -2  -5 1244.08   82.89
  -3  -2   5 1025.10   82.19
  -3   2   5 1223.48   82.29
  -3   2   5 1170.48   82.19
  -3   2   5 1164.18   86.59
   3   2  -5 1071.09   82.49
  -3   2   5 1170.18   82.89
  -2  -2   5 1340.27  107.49
  -2  -2   5 1574.64  110.09
  -2   2   5 1476.65  107.49
  -2   2   5 1587.64  107.49
   2   2  -5 1552.24  107.79
  -2   2   5 1529.45  111.09
  -1  -2   5 2213.68  151.68
  -1   2   5 2083.49  150.18
  -1   2   5 2025.30  153.08
   0  -2  -5    5.00    0.90
   0  -2  -5    5.30    0.90
   0   2   5    4.80    0.70
   0   2   5   11.10    3.90
   0   2  -5    4.40    0.50
  -1  -2  -5  144.09   10.40
  -1  -2  -5  142.39   10.60
  -1   2  -5  126.19    9.80
  -2  -2  -5   74.99    5.60
  -2  -2  -5   63.69    5.40
  -2  -2  -5   62.99    5.70
  -2  -2  -5   70.39    5.90
   2   2   5   64.39    7.10
  -3  -2  -5   69.09    6.30
  -3  -2  -5   75.89    5.80
  -3  -2  -5   69.39    5.80
   3   2   5   77.39    6.00
   3   2   5   69.79    7.90
  -3   2  -5   65.69    6.10
  -4  -2  -5   32.60    3.40
   4  -2   5   36.90    3.90
   4  -2   5   43.20    4.30
   4  -2   5   39.50    4.60
   4  -2   5   29.80    4.30
   4  -2   5   42.50    4.30
   4  -2   5   38.80    4.10
  -4  -2  -5   38.90    4.10
  -4  -2  -5   32.90    3.40
  -4  -2  -5   36.30    3.50
  -4  -2  -5   42.40    4.10
   4   2   5   46.50    5.30
  -4   2  -5   45.10    4.10
   4   2   5   38.70    3.70
  -4   2  -5   34.90    3.00
  -4   2  -5   40.40    3.40
   4   2   5   34.60    3.80
   4   2   5   32.40    6.40
   5  -2   5  148.69   12.90
  -5  -2  -5  157.28   12.30
  -5  -2  -5  166.38   13.50
   5  -2   5  168.48   12.90
   5  -2   5  150.58   13.20
   5  -2   5  155.98   13.80
  -5  -2  -5  178.08   12.70
   5  -2   5  162.48   12.90
  -5  -2  -5  167.38   12.90
   5  -2   5  161.08   13.30
  -5  -2  -5  151.18   12.40
   5  -2   5  176.78   13.40
  -5   2  -5  171.48   13.20
  -5   2  -5  146.59   12.10
   5   2   5  165.98   13.00
  -5   2  -5  163.38   12.40
   5   2   5  162.38   12.60
   5   2   5  139.19   12.50
   5   2   5  150.78   13.20
   5   2   5  145.59   15.40
   6  -2   5  987.90   72.39
  -6  -2  -5 1094.89   72.09
   6  -2   5 1053.39   72.09
   6  -2   5  884.81   71.99
   6  -2   5  914.91   72.99
  -6  -2  -5  943.81   71.59
   6   2   5  903.51   71.99
   6   2   5  972.80   72.49
   6   2   5 1086.89   71.89
   6   2   5  962.40   71.79
   6   2   5  995.40   72.09
  -6   2  -5 1065.79   71.69
   7  -2   5  140.69   13.30
  -7  -2  -5  152.58   12.00
   7  -2   5  144.09   13.20
  -7  -2  -5  156.68   13.70
  -7  -2  -5  157.78   12.30
   7  -2   5  141.79   12.30
   7  -2   5  156.58   13.00
   7   2   5  182.58   16.50
  -7   2  -5  139.79   11.80
  -7   2  -5  157.58   12.20
   7   2   5  162.18   12.60
  -7   2  -5  153.28   12.20
   7   2   5  158.38   12.20
   8  -2   5   17.20    2.40
  -8  -2  -5   17.90    2.30
   8  -2   5   17.30    3.40
   8   2   5   15.40    2.10
  -8   2  -5   14.40    2.30
   9  -2   5    2.70    0.80
  -9  -2  -5    2.70    0.60
  -9  -2  -5    4.10    1.00
   9  -2   5    2.20    1.00
   9  -2   5    3.20    1.00
  -9   2  -5    2.60    0.70
   9   2   5    2.30    0.80
  -9   2  -5    3.10    0.70
  -9   2  -5    3.20    0.90
 -10  -3   5    9.40    1.20
 -10   3   5   10.40    1.50
  -9  -3   5   11.60    1.90
  -9   3   5    9.70    1.90
  -9   3   5   12.00    1.90
  -9   3   5   14.70    1.40
  -8  -3   5   31.60    4.40
  -8   3   5   26.10    3.40
  -8   3   5   25.90    3.50
   8   3  -5   20.40    2.90
   8   3  -5   33.00    3.90
  -8   3   5   29.00    3.50
   7  -3  -5    1.90    1.20
  -7  -3   5    1.00    0.80
  -7  -3   5    0.20    0.90
  -7  -3   5    2.00    1.40
  -7   3   5    1.60    1.20
  -7   3   5    1.30    1.10
  -7   3   5   -0.10    2.00
  -7   3   5    0.40    0.70
   7   3  -5    1.00    0.70
   7   3  -5    0.60    1.00
  -7   3   5    0.40    1.50
  -7   3   5    3.30    1.50
  -7   3   5    2.20    0.80
   7   3  -5   -0.10    0.70
  -6  -3   5    0.50    1.00
  -6  -3   5    1.00    0.90
   6  -3  -5   -0.20    1.00
  -6  -3   5   -1.20    0.80
   6  -3  -5   -0.80    0.80
  -6  -3   5    1.70    1.10
  -6  -3   5    0.30    0.90
  -6   3   5   -0.10    0.50
  -6   3   5    0.90    1.30
  -6   3   5    1.20    1.10
  -6   3   5    0.00    1.40
  -6   3   5    1.80    0.80
  -6   3   5    0.40    0.40
   6   3  -5   -0.50    0.70
   6   3  -5    0.30    0.50
  -6   3   5   -0.50    0.80
   6   3  -5    0.10    0.50
   5  -3  -5  133.19   11.00
  -5  -3   5  141.59   11.50
  -5  -3   5  133.49   10.60
  -5  -3   5  135.29   11.00
   5  -3  -5  134.69   11.50
  -5  -3   5  148.99   11.10
  -5   3   5  144.09   22.00
  -5   3   5  153.88   12.10
  -5   3   5  133.79   11.60
  -5   3   5  127.59   10.70
   5   3  -5  139.39   11.10
   5   3  -5  140.59   10.70
  -5   3   5  136.29   10.50
  -5   3   5  129.09   11.30
   5   3  -5  128.89   10.70
   4  -3  -5  148.29   11.10
   4  -3  -5  126.99   11.20
  -4  -3   5  133.49   10.80
   4  -3  -5  145.59   11.20
  -4   3   5  148.79   11.60
  -4   3   5  151.58   10.90
   4   3  -5  155.08   11.00
  -4   3   5  144.29   10.70
   4   3  -5  136.79   11.00
  -4   3   5  128.89   11.20
  -4   3   5  146.49   19.50
   3  -3  -5   88.09    6.90
  -3  -3   5   75.19    6.20
   3  -3  -5   77.49    6.60
   3  -3  -5   78.29    6.60
  -3   3   5   81.39    6.30
   3   3  -5   84.79    6.50
   3   3  -5   72.39    6.50
   3   3  -5   83.29    6.60
  -3   3   5   86.19   13.10
  -3   3   5   77.39    6.20
  -3   3   5   87.19    7.10
  -2  -3   5  345.37   29.20
   2  -3  -5  331.17   24.50
  -2   3   5  343.37   24.10
   2   3  -5  332.87   24.30
  -2   3   5  306.07   25.60
  -1  -3   5   25.10    6.60
   1  -3  -5   31.30    2.90
   1  -3  -5   30.80    2.80
   1  -3  -5   26.80    2.90
  -1   3   5   27.90    2.50
   1   3  -5   31.40    2.80
  -1   3   5   27.80    6.90
  -1   3   5   27.40    3.00
   0  -3   5   22.80    4.10
   0  -3  -5   16.20    2.00
   0   3   5   25.90    5.90
   0   3   5   19.10    1.80
   0   3  -5   18.10    1.60
   0   3   5   21.10    2.40
  -1  -3  -5  816.52   53.39
  -1  -3  -5  720.43   53.39
  -1  -3  -5  746.13   53.49
   1   3   5  650.93   55.79
  -1   3  -5  736.43   52.99
  -2  -3  -5   47.10    4.10
  -2  -3  -5   41.90    3.70
  -2  -3  -5   39.20    4.00
  -2  -3  -5   41.60    3.70
   2   3   5   39.00    6.80
   2   3   5   47.20    3.60
  -2   3  -5   35.40    3.10
   2   3   5   37.00    3.60
  -3  -3  -5  113.39    9.50
  -3  -3  -5  105.49   10.00
   3  -3   5  120.69   10.10
  -3  -3  -5  123.19    9.60
   3  -3   5  114.99   10.60
   3  -3   5  127.19   10.40
   3  -3   5  128.99   10.40
  -3  -3  -5  127.79   10.00
   3  -3   5  122.59   10.50
   3   3   5  114.99   12.90
  -3   3  -5  130.39    9.40
  -3   3  -5  113.59    8.90
   3   3   5  117.09    9.50
  -3   3  -5  129.69   10.00
   3   3   5  123.29   10.40
  -4  -3  -5 1262.97   85.39
   4  -3   5 1145.49   85.49
   4  -3   5 1145.79   84.89
   4  -3   5 1231.28   84.89
  -4  -3  -5 1177.38   84.79
  -4  -3  -5 1162.18   84.59
  -4  -3  -5 1223.88   84.89
  -4  -3  -5 1208.78   85.29
  -4  -3  -5 1127.49   85.69
   4  -3   5 1173.18   86.19
   4  -3   5 1264.07   85.79
  -4  -3  -5 1015.30   84.49
   4  -3   5 1202.48   85.79
   4  -3   5 1125.09   85.29
   4   3   5 1171.28   84.99
  -4   3  -5 1072.69   84.49
   4   3   5 1268.87   84.69
  -4   3  -5 1162.28   83.99
   4   3   5 1189.48   85.69
   5  -3   5    4.00    2.00
  -5  -3  -5    0.90    0.70
   5  -3   5    2.70    2.10
  -5  -3  -5    3.90    1.80
  -5  -3  -5    3.00    0.90
  -5  -3  -5    2.40    0.80
   5  -3   5    2.30    1.60
   5  -3   5    1.60    1.50
   5  -3   5    1.70    2.40
   5  -3   5    2.40    1.30
  -5  -3  -5    1.20    1.10
  -5  -3  -5    1.70    1.30
  -5   3  -5    0.70    0.50
   5   3   5    2.10    1.10
   5   3   5    1.00    1.10
   5   3   5    6.10    6.50
   5   3   5    1.30    0.70
   5   3   5    0.90    0.90
  -5   3  -5    2.00    0.70
   6  -3   5    9.40    2.20
   6  -3   5    8.90    2.30
   6  -3   5   12.70    2.60
   6  -3   5   12.10    2.60
  -6  -3  -5   13.50    1.80
  -6  -3  -5   10.70    1.70
   6  -3   5   12.80    2.70
  -6  -3  -5   14.60    2.90
   6  -3   5   10.60    2.90
  -6   3  -5   10.30    1.60
   6   3   5    7.50    1.80
   6   3   5   11.40    8.50
   6   3   5    9.00    1.80
  -6   3  -5   11.60    2.70
   6   3   5   14.70    2.00
  -6   3  -5    7.40    1.70
   7  -3   5   14.70    2.80
   7  -3   5   29.10    3.90
   7  -3   5   21.60    3.20
  -7  -3  -5   19.60    2.30
   7  -3   5   22.60    3.70
   7  -3   5   17.60    2.70
  -7  -3  -5   23.60    2.60
  -7  -3  -5   18.20    2.60
   7  -3   5   22.20    2.90
   7   3   5   35.70   13.60
  -7   3  -5   22.90    2.70
   7   3   5   25.10    2.60
  -7   3  -5   17.40    2.50
   7   3   5   21.80    2.70
   8  -3   5   41.40    5.00
  -8  -3  -5   45.10    4.40
  -8  -3  -5   54.99    4.80
  -8  -3  -5   53.79    4.60
  -8   3  -5   60.09    5.00
  -8   3  -5   54.89    4.80
   8   3   5   53.99    5.40
  -8   3  -5   58.49    4.70
  -8   3  -5   44.30    5.20
  -9  -3  -5    9.40    1.10
   9  -3   5    9.80    1.40
  -9  -3  -5    9.70    1.20
  -9   3  -5    9.10    1.30
   9   3   5    8.60    1.40
 -10  -4   5   -0.20    0.40
 -10   4   5    0.20    0.40
 -10   4   5    0.10    0.40
  -9  -4   5   -0.10    0.40
   9   4  -5   -0.30    0.40
  -9   4   5   -0.90    0.50
  -9   4   5    0.10    0.60
   9   4  -5    0.10    0.40
  -8  -4   5   76.09    6.50
   8   4  -5   72.49    5.80
   8   4  -5   74.99    6.40
  -8   4   5   63.39    5.80
  -7  -4   5  363.86   28.00
  -7   4   5  349.17   28.60
   7   4  -5  372.46   27.90
  -7   4   5  402.46   28.80
  -6  -4   5   22.50    3.00
  -6  -4   5   23.20    3.00
   6   4  -5   27.30    3.30
   6   4  -5   31.10    4.00
   6   4  -5   21.50    3.40
  -6   4   5   20.90    3.50
  -6   4   5   27.20    3.90
   5  -4  -5   19.00    2.40
   5  -4  -5   13.50    2.20
  -5  -4   5   19.80    2.50
   5  -4  -5   17.00    2.80
   5   4  -5   17.60    2.50
  -5   4   5   19.50    3.00
  -5   4   5   16.70    2.20
  -5   4   5   14.70    2.20
  -5   4   5   19.40    2.10
  -5   4   5   20.60    2.90
   5   4  -5   22.30    2.50
  -5   4   5   21.90    3.20
  -5   4   5   20.00    2.80
   4  -4  -5  643.74   43.00
  -4  -4   5  654.83   43.00
   4  -4  -5  550.14   43.40
  -4  -4   5  525.45   42.80
   4   4  -5  611.54   42.80
  -4   4   5  491.75   52.39
  -4   4   5  635.04   43.70
  -4   4   5  615.94   42.40
  -4   4   5  581.64   43.60
  -4   4   5  508.25   43.20
   4   4  -5  513.25   43.50
  -4   4   5  622.14   42.60
   3  -4  -5  642.64   44.40
  -3  -4   5  631.94   45.10
   3  -4  -5  639.44   45.10
  -3  -4   5  631.84   44.40
  -3   4   5  485.05   50.59
   3   4  -5  569.64   44.30
  -3   4   5  597.34   44.80
   3   4  -5  609.94   44.40
  -3   4   5  596.64   44.90
  -3   4   5  585.24   43.90
   3   4  -5  628.84   44.20
   2  -4  -5  301.97   22.30
   2  -4  -5  325.27   22.30
   2  -4  -5  308.37   22.10
   2   4  -5  278.57   22.10
   2   4  -5  315.37   22.00
  -2   4   5  266.47   21.60
  -2   4   5  284.37   28.20
  -2   4   5  279.37   22.40
  -1  -4   5    3.90   10.30
   1  -4  -5    5.50    1.30
   1  -4  -5    5.30    1.10
   1  -4  -5    5.70    1.20
  -1   4   5    6.00    1.50
   1   4  -5    5.20    1.10
   1   4  -5    6.50    1.10
  -1   4   5    6.90    7.20
   1   4  -5    6.20    1.20
   0  -4  -5   71.89    6.00
   0  -4  -5   73.39    5.80
   0   4   5   72.89   11.30
   0   4   5   67.59    5.50
   0   4  -5   59.69    5.30
   0   4   5   65.49    6.10
  -1  -4  -5  173.58   13.20
   1  -4   5  174.58   14.30
   1  -4   5  174.28   13.80
  -1  -4  -5  173.58   13.30
  -1   4  -5  155.88   13.00
   1   4   5  157.78   13.40
   1   4   5  181.28   13.00
  -1   4  -5  179.78   12.70
  -1   4  -5  183.28   13.90
   1   4   5  158.88   17.40
  -2  -4  -5  358.96   26.30
  -2  -4  -5  366.96   27.00
   2  -4   5  317.87   29.10
  -2  -4  -5  394.56   26.50
   2  -4   5  327.77   27.70
  -2  -4  -5  348.87   27.40
   2  -4   5  334.87   29.40
  -2  -4  -5  367.86   26.70
  -2   4  -5  377.26   25.80
  -2   4  -5  350.96   26.30
  -2   4  -5  343.87   26.10
   2   4   5  356.26   26.30
   2   4   5  363.86   30.70
  -3  -4  -5    0.80    0.70
   3  -4   5    0.90    1.50
  -3  -4  -5    0.80    0.50
   3  -4   5    1.10    2.60
  -3  -4  -5    0.00    0.90
  -3  -4  -5    0.30    0.80
   3  -4   5    0.20    1.70
  -3  -4  -5    0.20    0.90
   3  -4   5   -0.40    0.80
   3  -4   5   -0.20    0.60
  -3  -4  -5   -0.50    1.30
  -3   4  -5   -0.20    0.80
   3   4   5    0.10    0.50
   3   4   5   -4.00    5.90
  -3   4  -5    2.30    0.90
  -3   4  -5    0.40    0.30
   3   4   5   -0.50    1.10
   4  -4   5   22.90    3.70
   4  -4   5   23.90    5.40
  -4  -4  -5   23.40    2.40
   4  -4   5   27.10    4.50
  -4  -4  -5   18.40    3.00
   4  -4   5   21.30    3.10
  -4  -4  -5   15.80    2.40
  -4  -4  -5   13.00    3.20
  -4  -4  -5   23.50    3.20
   4  -4   5   15.10    4.10
   4   4   5   18.50    2.60
   4   4   5   19.60    2.40
  -4   4  -5   22.00    2.40
  -4   4  -5   24.50    3.40
   4   4   5   21.50    7.50
  -4   4  -5   19.00    2.40
   5  -4   5  226.18   18.00
   5  -4   5  213.58   18.80
   5  -4   5  199.68   18.90
  -5  -4  -5  244.88   18.30
   5  -4   5  219.28   18.70
  -5  -4  -5  244.88   17.80
   5  -4   5  236.38   18.50
   5  -4   5  269.27   19.10
  -5  -4  -5  221.88   17.50
   5   4   5  260.67   23.00
  -5   4  -5  255.67   18.10
   5   4   5  211.78   17.80
   5   4   5  225.58   17.90
  -6  -4  -5   34.50    3.70
   6  -4   5   39.90    4.60
  -6  -4  -5   40.90    4.00
   6  -4   5   28.80    4.50
  -6  -4  -5   39.00    4.30
   6  -4   5   27.70    4.30
   6  -4   5   41.00    4.70
   6  -4   5   26.90    4.20
   6   4   5   36.50    3.60
   6   4   5   30.90    3.60
  -6   4  -5   32.70    3.70
  -6   4  -5   29.80    3.60
   6   4   5   52.39   15.20
  -7  -4  -5    1.10    0.80
   7  -4   5    1.20    1.00
  -7  -4  -5    3.40    0.80
   7  -4   5    0.10    1.70
   7  -4   5    2.50    2.00
   7  -4   5    2.00    1.60
   7  -4   5    1.70    2.10
  -7  -4  -5    2.10    0.90
   7  -4   5    2.70    1.00
  -7  -4  -5    1.90    0.70
  -7   4  -5    3.50    0.90
   7   4   5    2.80    0.80
   7   4   5    2.40    0.90
  -7   4  -5    2.50    0.90
  -7   4  -5    0.90    0.80
  -7   4  -5    3.10    0.90
   7   4   5    2.70    0.70
   8  -4   5    0.60    0.50
   8  -4   5    0.00    0.60
   8  -4   5    0.00    0.60
  -8  -4  -5    0.10    0.30
  -8  -4  -5   -0.30    0.30
  -8  -4  -5   -0.20    0.40
   8  -4   5   -0.20    0.30
   8   4   5   -0.20    0.40
  -8   4  -5   -0.20    0.40
  -8   4  -5   -0.20    0.60
   8   4   5    0.10    0.50
  -8   4  -5    0.20    0.30
   8   4   5    0.20    0.50
   9  -5  -5    0.90    0.70
  -9  -5   5   -0.10    0.30
   9   5  -5    1.10    0.50
  -9   5   5    0.50    0.50
  -9   5   5    0.10    0.50
  -8  -5   5   -0.30    0.30
   8  -5  -5    0.20    0.50
  -8   5   5    0.50    0.70
  -8   5   5    0.10    0.40
   8   5  -5    0.60    0.50
  -7  -5   5   26.30    2.80
   7  -5  -5   20.90    2.50
   7  -5  -5   19.70    3.20
   7   5  -5   16.90    2.40
   7   5  -5   22.80    2.40
  -7   5   5   21.40    3.40
  -7   5   5   20.40    2.90
  -6  -5   5    1.20    0.90
   6  -5  -5   -0.40    0.90
   6  -5  -5    0.20    1.50
  -6   5   5   -0.70    0.80
  -6   5   5    0.60    0.90
   6   5  -5    0.00    0.50
  -6   5   5    1.20    1.20
  -6   5   5    0.80    0.80
   6   5  -5    0.70    0.90
   6   5  -5    0.50    0.50
  -5  -5   5  155.88   12.10
   5  -5  -5  144.39   12.50
   5   5  -5  138.19   12.10
  -5   5   5  154.88   12.70
   5   5  -5  131.79   11.80
  -5   5   5  168.58   13.00
   4  -5  -5  354.76   32.90
   4  -5  -5  386.36   30.10
   4   5  -5  406.26   30.30
   4   5  -5  453.95   30.80
  -4   5   5  435.46   31.30
  -3  -5   5  562.84   37.00
   3  -5  -5  496.45   36.70
  -3  -5   5  465.75   36.10
  -3   5   5  458.75   35.70
  -3   5   5  519.65   36.80
  -3   5   5  457.35   35.50
  -3   5   5  489.05   36.60
   3   5  -5  480.25   36.10
   3   5  -5  465.15   35.80
  -2  -5   5   54.89    5.60
  -2  -5   5   57.69    5.30
   2  -5  -5   60.09    5.20
   2  -5  -5   53.09    5.80
   2  -5  -5   59.39    5.20
  -2  -5   5   60.59    5.10
  -2  -5   5   50.69    5.10
   2  -5  -5   57.19    5.60
  -2   5   5   40.90   16.60
   2   5  -5   46.30    4.90
  -2   5   5   58.49    4.70
   2   5  -5   53.39    4.80
   2   5  -5   56.19    5.40
  -2   5   5   48.10    5.30
   2   5  -5   45.00    4.60
  -2   5   5   48.00    5.20
   2   5  -5   50.39    5.00
  -1  -5   5  456.75   36.60
   1  -5  -5  474.75   37.20
   1  -5  -5  523.85   37.00
  -1  -5   5  531.55   37.50
   1  -5  -5  436.96   36.10
  -1   5   5  433.76   43.20
   1   5  -5  473.85   35.90
   1   5  -5  536.35   38.00
  -1   5   5  545.25   36.20
  -1   5   5  545.55   36.10
  -1   5   5  447.36   36.70
   0  -5   5   -0.70    0.80
   0  -5  -5    0.40    0.70
   0  -5   5    0.50    0.50
   0  -5  -5    0.60    0.70
   0  -5  -5    0.00    0.80
   0  -5  -5    0.90    0.80
   0  -5  -5   -0.30    0.50
   0  -5   5    0.50    0.70
   0  -5   5   -0.50    1.00
   0   5   5    5.30    9.20
   0   5  -5   -0.20    0.60
   0   5   5    0.60    0.70
   0   5   5    0.70    0.70
   0   5   5   -0.60    0.90
   0   5  -5   -1.30    1.00
   0   5   5    0.20    0.70
   0   5  -5    0.40    0.40
   0   5  -5   -1.50    1.30
   0   5  -5    0.20    0.60
  -1  -5  -5   87.49    7.60
   1  -5   5   88.89    7.70
   1  -5   5   74.19    7.50
  -1  -5  -5   85.99    8.00
   1  -5   5   84.79    8.00
   1  -5   5   92.79    7.00
   1  -5   5   82.29    7.30
  -1   5  -5   76.59    7.00
   1   5   5   67.49   13.70
   1   5   5   90.99    8.10
  -1   5  -5   76.39    6.80
   1   5   5   86.89    6.90
  -1   5  -5   85.69    6.60
   1   5   5   69.09    7.00
   2  -5   5   -1.30    1.10
   2  -5   5    0.50    1.30
   2  -5   5    2.40    1.10
   2  -5   5   -0.80    1.10
   2  -5   5   -0.10    0.60
  -2  -5  -5    0.30    1.00
  -2  -5  -5    0.70    1.10
   2  -5   5    0.10    0.70
  -2  -5  -5   -0.80    0.50
  -2  -5  -5   -0.20    0.60
  -2  -5  -5    0.20    0.50
  -2   5  -5    0.20    0.50
  -2   5  -5   -0.90    0.40
  -2   5  -5    0.20    0.50
   2   5   5   -0.10    0.50
   2   5   5   11.30    9.00
   2   5   5   -2.00    1.20
  -3  -5  -5   65.89    6.30
   3  -5   5   85.89    7.80
   3  -5   5   80.69    7.20
  -3  -5  -5   64.29    6.60
   3  -5   5   74.99    7.20
   3  -5   5   72.49    7.20
   3  -5   5   64.69    7.20
   3   5   5   72.29   13.60
  -3   5  -5   74.49    6.50
  -3   5  -5   67.19    6.10
  -3   5  -5   78.69    5.70
   3   5   5   70.99    6.30
  -4  -5  -5   19.70    2.50
   4  -5   5   26.20    3.60
  -4  -5  -5   21.90    2.50
  -4  -5  -5   17.60    2.60
   4  -5   5   25.00    4.30
   4  -5   5   30.40    4.50
   4  -5   5   25.80    3.80
  -4  -5  -5   25.80    3.20
   4   5   5   39.20   10.70
   4   5   5   28.10    2.90
  -4   5  -5   18.80    2.90
   4   5   5   18.50    2.60
   5  -5   5   82.49    9.80
   5  -5   5   90.99   10.50
   5  -5   5   79.69    7.70
  -5  -5  -5   85.59    6.90
  -5   5  -5   87.29    7.10
  -5   5  -5   88.69    7.40
   5   5   5   45.30   15.10
  -5   5  -5   66.99    7.10
  -6  -5  -5   14.40    2.10
  -6  -5  -5   17.50    2.10
  -6  -5  -5   18.80    2.00
   6  -5   5   23.30    3.50
   6   5   5   17.60    2.20
   7  -5   5    0.10    0.70
   7  -5   5    0.50    0.60
  -7  -5  -5    0.50    0.50
  -7  -5  -5    0.20    0.50
  -7  -5  -5    0.30    0.40
   7  -5   5    1.80    1.10
   7  -5   5   -0.20    0.50
   7   5   5    0.80    0.50
  -7   5  -5   -0.40    0.40
  -7   5  -5    0.40    0.80
  -7   5  -5    0.80    0.50
   7   5   5    1.00    0.50
   8  -6  -5    7.20    1.50
  -8  -6   5    6.80    1.10
   7   6  -5   17.30    2.00
  -7   6   5   15.30    2.20
   6  -6  -5    0.40    1.40
   6  -6  -5    2.00    0.90
  -6  -6   5    1.80    0.80
   6   6  -5    1.80    0.80
  -6   6   5    1.90    0.80
  -6   6   5    2.00    1.00
   6   6  -5    2.50    0.90
   6   6  -5   -0.80    1.10
  -6   6   5    1.30    0.60
  -5   6   5  193.68   15.80
   5   6  -5  161.08   13.70
  -5   6   5  174.88   14.30
   4  -6  -5  126.59   10.50
  -4  -6   5  111.79    9.30
   4   6  -5   97.39    9.20
  -4   6   5  103.09    8.90
  -4   6   5  129.29   10.20
   4   6  -5  104.29    9.40
  -4   6   5  118.29    9.90
  -3  -6   5   15.40    2.20
   3  -6  -5   19.20    3.20
   3  -6  -5   13.20    2.60
  -3  -6   5   23.70    3.20
   3   6  -5   19.40    2.50
  -3   6   5   22.50    3.00
  -3   6   5   18.20    2.20
   3   6  -5   24.60    2.50
   3   6  -5   15.70    2.20
  -3   6   5   19.20    2.80
  -2  -6   5  179.98   15.00
   2  -6  -5  207.08   15.80
  -2  -6   5  216.58   16.00
   2   6  -5  202.48   15.30
  -2   6   5  170.18   15.20
  -2   6   5  177.88   15.40
   2   6  -5  193.78   15.20
  -1  -6   5    0.10    1.00
  -1  -6   5    0.30    0.70
   1  -6  -5   -0.40    0.90
  -1  -6   5    0.50    0.80
  -1  -6   5    0.80    0.90
   1  -6  -5   -1.40    1.20
   1  -6  -5   -0.60    0.60
   1  -6  -5    0.20    0.70
   1   6  -5    0.10    0.50
  -1   6   5    3.30   18.10
  -1   6   5   -0.20    1.00
   1   6  -5    0.70    0.70
  -1   6   5   -0.90    0.80
  -1   6   5    0.70    1.40
   1   6  -5    0.70    1.00
  -1   6   5    0.60    0.90
   1   6  -5    0.20    0.70
   1   6  -5    0.40    0.70
   1   6  -5    0.80    0.80
   0  -6   5   32.40    4.00
   0  -6  -5   38.60    4.40
   0  -6   5   35.50    4.30
   0  -6   5   38.70    3.70
   0  -6  -5   34.90    3.40
   0  -6  -5   35.70    4.10
   0  -6   5   31.00    3.70
   0   6   5   65.69   18.90
   0   6  -5   41.30    3.50
   0   6  -5   32.60    3.70
   0   6  -5   35.90    3.50
   0   6  -5   28.10    3.80
   0   6   5   37.00    3.60
   0   6  -5   29.90    3.60
   1  -6   5   57.59    5.70
  -1  -6  -5   47.90    5.50
   1  -6   5   52.29    5.30
  -1  -6  -5   47.10    5.30
   1  -6   5   50.99    5.80
  -1  -6  -5   46.80    4.90
  -1   6  -5   55.09    4.80
  -1   6  -5   59.19    5.20
   1   6   5   40.70   15.90
  -1   6  -5   49.00    5.20
  -1   6  -5   56.69    5.20
  -2  -6  -5   21.60    2.80
  -2  -6  -5   16.00    2.70
   2  -6   5   18.40    3.10
   2  -6   5   17.50    2.50
  -2  -6  -5   17.10    2.30
  -2  -6  -5   21.10    3.00
   2  -6   5   24.90    3.50
   2  -6   5   17.40    2.80
   2   6   5   16.50    2.30
  -2   6  -5   20.60    2.40
   2   6   5   13.30   13.70
  -2   6  -5   21.60    2.70
  -2   6  -5   21.30    2.10
  -3  -6  -5   97.89    8.50
   3  -6   5   83.69    8.30
   3  -6   5   94.09    8.80
   3  -6   5   98.09    9.20
  -3  -6  -5  110.69   10.00
   3  -6   5   87.69    9.00
  -3  -6  -5  104.09    8.10
  -3   6  -5   92.79    8.30
  -3   6  -5   96.79    8.00
  -3   6  -5   98.09    9.30
   3   6   5   86.39   18.60
   4  -6   5   30.90    4.20
   4  -6   5   28.40    3.50
   4  -6   5   33.90    3.90
  -4  -6  -5   21.60    3.00
  -4  -6  -5   26.10    3.20
   4  -6   5   20.60    3.50
  -4  -6  -5   23.90    3.30
  -4   6  -5   31.50    3.40
  -4   6  -5   25.40    3.50
  -4   6  -5   25.00    3.20
  -4   6  -5   29.10    3.30
  -5  -6  -5  367.46   26.90
  -5  -6  -5  357.26   26.00
   5  -6   5  350.56   26.90
   5  -6   5  362.46   26.40
  -5   6  -5  299.97   25.90
  -5   6  -5  342.27   25.70
   6  -6   5   -0.30    0.60
   6  -6   5   -0.20    0.50
  -6  -6  -5    0.00    0.40
   6  -6   5   -0.70    0.60
   6  -6   5    0.20    0.30
  -6  -6  -5   -0.70    0.80
  -6  -6  -5    0.00    0.30
   6   6   5    0.30    0.50
  -6   6  -5    0.70    0.80
  -6   6  -5    0.00    0.50
  -6   6  -5    0.00    0.50
  -7  -7   5    3.30    0.80
   7  -7  -5    4.00    1.00
  -7   7   5    5.10    0.80
   6  -7  -5   11.30    1.90
   6  -7  -5    9.60    1.30
   6   7  -5    7.80    1.30
  -6   7   5   12.50    1.60
   5   7  -5    3.60    0.90
  -5   7   5    3.10    1.10
   5   7  -5    3.30    0.80
  -5   7   5    4.90    1.10
   4   7  -5    9.10    1.40
   4   7  -5   10.00    1.80
   4   7  -5    9.90    1.60
  -3  -7   5    4.40    1.20
   3  -7  -5   10.40    2.10
   3   7  -5    6.30    1.40
  -3   7   5    4.50    1.30
   3   7  -5    9.40    1.30
   2  -7  -5    4.70    1.60
  -2  -7   5    7.80    1.80
   2   7  -5    9.50    1.80
  -2   7   5   10.80    1.80
   2   7  -5    7.80    1.60
   2   7  -5    7.20    1.30
  -1  -7   5   82.79    7.40
   1  -7  -5   96.29    8.30
  -1  -7   5   83.19    8.20
   1   7  -5   96.59    7.90
   1   7  -5   85.49    7.70
   1   7  -5   94.39    7.60
   0  -7   5   38.00    3.80
   0  -7  -5   39.40    4.30
   0  -7   5   42.00    4.50
   0  -7  -5   35.60    4.00
   0  -7   5   34.40    3.80
   0   7  -5   43.60    4.10
   0   7  -5   35.40    3.60
   0   7  -5   41.10    4.00
   0   7  -5   39.30    3.90
   0   7  -5   30.50    3.80
   0   7   5   30.30    3.90
  -1  -7  -5    9.40    2.20
   1  -7   5   20.20    2.90
   1  -7   5   16.60    2.30
   1  -7   5   16.20    1.60
  -1  -7  -5   10.90    2.00
  -1  -7  -5   14.90    1.70
  -1   7  -5   14.20    2.30
   1   7   5   11.10    1.70
  -2  -7  -5    9.30    1.80
  -2  -7  -5    4.90    1.00
   2  -7   5    7.70    1.80
  -2  -7  -5    5.30    1.30
   2  -7   5    8.40    1.70
   2  -7   5    6.70    1.70
   2   7   5    5.30    1.20
  -2   7  -5    8.60    1.60
  -2   7  -5    2.90    1.20
  -2   7  -5    7.30    1.30
  -2   7  -5    5.20    1.30
   3  -7   5   61.99    6.20
  -3   7  -5   67.09    5.90
  -3   7  -5   69.69    6.00
   4  -7   5   39.00    4.10
   4  -7   5   35.00    4.10
   4  -7   5   37.80    4.10
  -4   7  -5   44.10    4.30
  -4   7  -5   33.80    3.60
  -4   7  -5   33.40    3.70
   5  -7   5   14.30    2.00
   5  -7   5   10.50    1.90
  -5  -7  -5   16.10    1.70
   5  -8  -5   29.20    2.80
   5   8  -5   25.40    2.40
  -5   8   5   23.70    2.40
  -4  -8   5    6.00    0.90
   4   8  -5    6.00    1.10
  -3   8   5   51.49    4.50
   3   8  -5   45.50    4.20
  -2  -8   5    5.80    0.90
   2  -8  -5    6.60    1.20
   2   8  -5    8.40    1.30
   2   8  -5    5.50    1.00
   1  -8  -5    1.20    0.70
  -1  -8   5    1.10    0.70
   1  -8  -5    1.40    1.00
  -1   8   5    0.90    0.70
   1   8  -5    3.00    0.90
   1   8  -5    1.00    0.70
   0  -8  -5   38.20    3.80
   0  -8   5   35.00    3.90
   0  -8  -5   36.40    3.50
   0   8  -5   41.60    3.70
   0   8  -5   30.60    3.30
  -1  -8  -5    5.00    1.30
   1  -8   5    4.00    1.00
   1  -8   5    6.60    1.30
  -1   8  -5    7.00    1.10
  -1   8  -5    5.00    1.10
   2  -8   5    2.50    0.80
  -2  -8  -5    3.40    0.90
   2  -8   5    4.50    1.10
  -2   8  -5    2.20    0.80
  -2   8  -5    6.70    1.30
  -2   8  -5    4.10    1.00
  -2   8  -5    5.80    1.20
  -3  -8  -5    5.00    0.80
  -3  -8  -5    4.10    0.90
   3  -8   5    4.60    1.20
   3  -8   5    4.50    0.90
  -3   8  -5    6.40    1.00
 -11   0   6    5.40    1.00
 -10   0   6    7.80    1.50
  10   0  -6   11.40    1.60
  -9   0   6   44.30    5.10
  -9   0   6   49.10    5.00
   9   0  -6   51.99    5.00
  -8   0   6  515.55   41.90
  -8   0   6  598.24   41.40
   8   0  -6  585.34   42.20
   7   0  -6 2289.17  151.58
   7   0  -6 1941.71  151.88
   6   0  -6    4.20    1.20
   6   0  -6    3.30    0.90
   6   0  -6    3.90    1.40
  -6   0   6    2.80    1.10
   6   0  -6    3.20    1.10
  -6   0   6    1.40    1.40
  -6   0   6    2.50    0.80
  -5   0   6 1292.77   89.59
  -5   0   6 1207.58   89.79
   5   0  -6 1203.98   90.09
  -5   0   6 1322.77   90.39
   5   0  -6 1225.18   89.89
  -4   0   6    7.70    1.00
  -4   0   6    5.50    0.80
   4   0  -6    5.40    1.10
   4   0  -6    5.40    0.90
  -3   0   6 6861.31  491.35
  -2   0   6  283.97   21.80
   2   0  -6  336.47   22.20
   2   0  -6  274.27   22.00
  -2   0   6  327.27   24.50
  -1   0   6  458.85   31.20
   1   0  -6  383.16   30.20
   0   0  -6  309.77   22.60
  -1   0  -6  595.64   42.90
  -1   0  -6  593.94   43.00
  -3   0  -6  300.67   24.10
  -3   0  -6  339.37   24.90
  -3   0  -6  360.66   24.30
   4   0   6  927.21   67.69
  -4   0  -6  885.91   66.99
   4   0   6  938.21   67.59
   4   0   6 1007.40   68.79
   4   0   6  956.60   67.79
   4   0   6  930.11   67.99
  -4   0  -6  863.51   66.99
   4   0   6  961.70   67.99
   5   0   6  722.33   52.49
   5   0   6  693.43   52.09
   5   0   6  695.13   52.09
  -5   0  -6  748.33   51.69
   5   0   6  755.02   53.29
  -5   0  -6  709.93   52.59
   5   0   6  735.03   52.29
  -5   0  -6  650.53   51.39
   5   0   6  704.33   52.39
  -6   0  -6 1022.40   67.39
   6   0   6  954.20   68.09
   6   0   6  893.31   67.59
   6   0   6  940.31   67.99
   6   0   6  826.82   68.49
  -7   0  -6  119.49   10.00
   7   0   6  121.39   10.70
   7   0   6  116.99   13.70
   7   0   6  130.59   11.50
  -7   0  -6  141.49   10.40
  -8   0  -6   37.10    3.80
   8   0   6   47.70    5.50
  -8   0  -6   38.60    3.70
   8   0   6   38.80    4.10
   8   0   6   42.20    4.50
  -9   0  -6    0.10    0.30
   9   0   6   -0.10    1.00
   9   0   6   -0.30    0.70
  -9   0  -6    0.00    0.20
   9   0   6   -0.10    0.80
   9   0   6   -0.10    0.40
 -10  -1   6   10.70    1.60
 -10   1   6   13.80    1.80
 -10   1   6   14.50    2.00
  10   1  -6   12.90    1.80
 -10   1   6   11.80    1.80
  -9  -1   6   46.60    4.50
   9  -1  -6   32.70    4.10
   9   1  -6   44.80    4.50
  -9   1   6   39.50    4.30
  -8  -1   6  252.37   19.80
   8  -1  -6  256.47   19.00
  -8  -1   6  236.78   31.70
  -8  -1   6  229.48   19.70
   8   1  -6  284.57   20.10
  -8   1   6  248.38   19.90
  -7  -1   6   40.20    5.00
   7  -1  -6   38.80    3.90
   7  -1  -6   52.19    4.70
  -7  -1   6   38.10    4.50
   7  -1  -6   45.80    4.40
  -7  -1   6   45.40    4.10
   7  -1  -6   38.40    5.10
  -7   1   6   45.50    4.80
  -7   1   6   59.99   19.00
  -7   1   6   46.90    4.80
   7   1  -6   34.90    4.10
  -7   1   6   50.79    4.80
   7   1  -6   34.20    4.10
   7   1  -6   43.10    4.10
  -6  -1   6    1.00    1.60
  -6  -1   6    4.00    0.90
  -6  -1   6    3.20    1.20
   6  -1  -6    3.60    0.90
  -6  -1   6    4.50    1.40
   6  -1  -6    5.30    1.70
  -6  -1   6    4.60    1.30
  -6  -1   6    3.70    1.40
   6  -1  -6    1.40    1.00
   6  -1  -6    3.10    1.00
  -6   1   6    5.40    1.50
  -6   1   6    4.60    1.60
  -6   1   6    3.40   10.30
  -6   1   6    3.20    1.40
   6   1  -6    3.30    1.20
  -6   1   6    2.30    0.80
   6   1  -6    5.00    1.10
   6   1  -6    2.00    0.90
  -5  -1   6   46.30    3.90
   5  -1  -6   54.39    4.50
   5  -1  -6   38.90    4.00
   5  -1  -6   45.30    4.20
  -5  -1   6   46.70    4.30
   5   1  -6   40.90    4.20
  -5   1   6   45.60    4.50
   5   1  -6   43.30    4.10
  -5   1   6   45.20   10.40
  -5   1   6   52.79    3.90
   4  -1  -6  298.97   22.10
  -4  -1   6  302.17   21.80
  -4  -1   6  286.47   21.50
   4  -1  -6  310.57   22.00
   4  -1  -6  280.27   21.80
  -4   1   6  283.07   22.10
  -4   1   6  295.67   26.40
   4   1  -6  307.47   21.80
  -4   1   6  288.37   21.50
  -4   1   6  300.97   21.40
  -3  -1   6  628.94   45.00
   3  -1  -6  657.83   45.50
   3  -1  -6  611.54   45.30
   3   1  -6  641.84   45.30
  -3   1   6  665.33   45.00
   3   1  -6  552.94   44.90
  -3   1   6  634.04   48.70
  -2  -1   6  226.08   18.50
   2  -1  -6  232.58   16.60
   2  -1  -6  209.88   16.50
   2   1  -6  230.28   16.30
  -2   1   6  227.18   19.00
  -2   1   6  211.48   16.10
   1  -1  -6   27.50    2.50
  -1  -1   6   30.70    3.40
   1   1  -6   22.60    2.10
  -1   1   6   35.00    5.90
   0  -1  -6  834.02   60.19
   0  -1  -6  915.51   59.99
   0   1  -6  811.82   59.89
   0   1  -6  783.72   59.89
  -1  -1  -6  784.12   60.39
   1   1   6  926.41   61.09
  -1   1  -6  809.72   60.09
  -2  -1  -6  175.28   12.90
  -2  -1  -6  166.68   13.30
  -2  -1  -6  169.68   12.80
  -2  -1  -6  162.58   13.20
  -2   1  -6  176.88   13.70
   2   1   6  197.78   14.00
  -3  -1  -6  542.25   35.60
  -3  -1  -6  433.26   35.60
  -3  -1  -6  430.96   36.10
  -3  -1  -6  498.35   36.30
   3   1   6  533.75   36.10
  -3   1  -6  524.75   35.40
  -3   1  -6  452.95   35.30
  -3   1  -6  489.75   36.10
   3   1   6  535.05   36.80
   4  -1   6  271.87   19.80
  -4  -1  -6  253.47   18.60
   4  -1   6  257.67   19.60
  -4  -1  -6  237.58   18.50
   4  -1   6  259.37   19.80
   4   1   6  244.08   20.20
  -4   1  -6  244.78   19.20
   4   1   6  255.77   20.80
  -4   1  -6  252.47   18.40
   4   1   6  227.98   19.90
  -5  -1  -6   21.10    2.40
   5  -1   6   15.10    2.80
  -5  -1  -6   22.70    2.80
   5  -1   6   18.90    2.50
  -5  -1  -6   21.20    2.30
  -5  -1  -6   26.50    3.10
  -5  -1  -6   21.10    3.20
   5  -1   6   22.50    2.90
  -5  -1  -6   16.50    2.10
   5  -1   6   21.00    2.90
   5  -1   6   23.00    3.00
   5  -1   6   20.70    2.80
  -5   1  -6   17.90    2.10
   5   1   6   23.60    2.90
   5   1   6   20.50    2.50
   5   1   6   20.60    5.00
  -5   1  -6   16.40    2.10
   5   1   6   22.10    2.90
   5   1   6   17.40    2.70
   5   1   6   22.80    2.80
  -5   1  -6   27.70    3.40
   6  -1   6   10.00    2.10
   6  -1   6   10.50    1.90
  -6  -1  -6   10.40    1.50
   6  -1   6   11.90    2.70
   6  -1   6    7.10    2.10
   6  -1   6   12.80    2.90
  -6  -1  -6    8.70    1.50
   6  -1   6    7.00    2.10
  -6  -1  -6   10.90    1.70
  -6  -1  -6    8.50    1.60
   6   1   6    9.40    1.90
  -6   1  -6    9.10    1.40
   6   1   6    8.70    1.80
   6   1   6    9.10    2.20
   6   1   6    8.80    1.80
   6   1   6   11.00    2.40
   6   1   6    8.10    2.40
   7  -1   6  298.27   24.20
  -7  -1  -6  320.17   24.10
  -7  -1  -6  351.76   24.00
  -7  -1  -6  313.57   24.30
  -7   1  -6  353.66   24.20
   7   1   6  339.87   24.30
   7   1   6  293.97   24.50
   7   1   6  325.87   24.60
  -7   1  -6  299.07   24.00
   7   1   6  347.67   24.40
   7   1   6  278.07   25.30
   8  -1   6   11.60    2.50
   8  -1   6   15.30    2.40
  -8  -1  -6   12.10    1.80
  -8  -1  -6   14.90    2.00
  -8  -1  -6   15.10    2.00
  -8  -1  -6   13.60    1.70
  -8   1  -6   11.40    2.40
   8   1   6   15.40    2.40
  -8   1  -6   14.90    1.80
   8   1   6   18.50    2.60
   9  -1   6    7.90    1.50
  -9  -1  -6    9.80    1.20
   9  -1   6    9.50    1.40
  -9  -1  -6   11.80    1.50
   9  -1   6   14.10    1.80
  -9   1  -6   12.10    1.50
  -9   1  -6    9.00    1.50
  -9   1  -6    9.70    1.20
 -10  -2   6   14.50    1.70
  -9  -2   6    5.70    1.30
   9  -2  -6    3.10    1.10
  -9  -2   6    4.10    1.30
  -9   2   6    5.80    1.50
   9   2  -6    3.00    1.10
  -9   2   6    3.20    1.20
   8  -2  -6  114.49    9.40
  -8   2   6  105.29    8.60
   8   2  -6  107.19    8.80
   8   2  -6   98.29    9.10
  -8   2   6   97.49    9.20
   8   2  -6  105.39    8.70
  -7  -2   6  218.18   15.90
   7  -2  -6  211.78   16.80
   7  -2  -6  210.78   15.90
  -7  -2   6  215.68   16.40
  -7   2   6  176.88   31.60
  -7   2   6  196.38   16.70
   7   2  -6  190.88   15.90
   6  -2  -6  251.77   19.60
  -6  -2   6  223.28   18.50
   6  -2  -6  250.27   18.70
  -6  -2   6  270.27   19.20
  -6  -2   6  253.07   19.10
  -6   2   6  231.48   19.50
  -6   2   6  255.97   18.40
  -6   2   6  258.17   19.70
  -6   2   6  302.97   37.70
  -6   2   6  231.28   18.60
   6   2  -6  243.38   18.70
   5  -2  -6   46.70    5.00
   5  -2  -6   46.70    4.70
   5  -2  -6   59.99    5.10
  -5  -2   6   57.49    5.20
   5  -2  -6   64.59    5.80
  -5  -2   6   60.99    5.20
  -5  -2   6   50.99    4.60
   5  -2  -6   51.29    5.10
  -5  -2   6   54.29    5.10
  -5   2   6   51.59    5.50
  -5   2   6   50.09   13.20
   5   2  -6   62.39    5.20
  -5   2   6   49.00    5.40
  -5   2   6   56.69    5.30
  -5   2   6   52.89    4.50
   5   2  -6   56.39    4.80
   4  -2  -6 1642.84  118.69
  -4  -2   6 1631.94  117.99
   4  -2  -6 1485.85  118.39
  -4   2   6 1685.13  117.99
  -4   2   6 1749.72  118.89
  -4   2   6 1651.63  123.59
   4   2  -6 1707.73  118.49
   3  -2  -6   19.00    2.20
   3  -2  -6   18.20    2.30
   3  -2  -6   22.10    2.20
  -3   2   6   18.80    6.50
   3   2  -6   20.40    2.10
  -3   2   6   21.20    1.90
  -3   2   6   18.70    2.80
   3   2  -6   21.00    2.00
  -2  -2   6  570.24   39.90
   2  -2  -6  545.85   37.80
   2  -2  -6  553.44   38.00
   2  -2  -6  518.25   37.90
  -2   2   6  519.15   41.30
  -2   2   6  488.35   38.10
   2   2  -6  517.75   37.60
  -2   2   6  466.25   37.40
   1  -2  -6   87.49    6.80
  -1  -2   6   75.59    7.70
   1  -2  -6   74.79    6.70
  -1   2   6   84.09    6.30
   1   2  -6   92.09    6.50
  -1   2   6   78.89    9.60
   0  -2  -6   91.19    7.10
   0  -2  -6   79.89    6.70
   0   2   6   81.09    9.10
   0   2   6   86.99    6.40
   0   2   6   84.69    7.10
  -1  -2  -6   16.00    1.90
  -1  -2  -6   18.70    2.20
  -1  -2  -6   22.90    2.10
   1   2   6   21.40    3.90
  -1   2  -6   21.10    1.90
  -2  -2  -6   56.09    4.90
  -2  -2  -6   52.59    4.50
  -2  -2  -6   48.80    4.50
  -2   2  -6   56.39    4.80
   2   2   6   57.89    6.80
   3  -2   6  365.96   27.70
   3  -2   6  374.16   27.00
  -3  -2  -6  319.97   26.20
  -3  -2  -6  347.77   26.30
  -3  -2  -6  398.36   27.10
  -3  -2  -6  340.77   26.40
  -3  -2  -6  349.67   27.00
   3  -2   6  383.06   27.30
  -4  -2  -6   54.79    5.80
   4  -2   6   53.89    6.40
   4  -2   6   69.39    6.00
   4  -2   6   57.79    5.80
  -4  -2  -6   56.29    5.20
  -4  -2  -6   59.69    5.20
   4  -2   6   65.19    6.10
  -4  -2  -6   68.29    6.20
   4  -2   6   62.69    6.10
  -4  -2  -6   71.79    6.20
   4  -2   6   63.29    6.20
   4  -2   6   61.39    5.80
  -4  -2  -6   56.19    5.50
   4   2   6   43.10    7.40
   4   2   6   61.09    5.70
   4   2   6   51.89    6.10
   4   2   6   64.29    5.70
  -4   2  -6   69.49    5.20
  -4   2  -6   66.79    5.90
  -5  -2  -6  448.56   33.30
  -5  -2  -6  409.26   34.30
   5  -2   6  516.15   34.70
   5  -2   6  487.25   37.00
   5  -2   6  456.75   34.40
  -5  -2  -6  460.05   33.70
   5  -2   6  482.75   34.30
  -5  -2  -6  436.96   33.10
  -5  -2  -6  464.45   33.20
  -5   2  -6  486.75   33.20
   5   2   6  411.56   33.70
   5   2   6  439.36   34.10
   5   2   6  462.35   33.50
   5   2   6  396.06   33.40
  -5   2  -6  428.16   32.90
  -6  -2  -6    3.90    1.20
  -6  -2  -6    2.60    1.00
   6  -2   6    1.50    0.90
   6  -2   6    5.20    2.20
   6  -2   6    1.60    1.20
  -6  -2  -6    2.00    0.80
   6  -2   6    2.80    2.30
  -6  -2  -6    1.70    0.90
   6  -2   6    2.50    1.10
   6  -2   6    1.70    1.20
  -6   2  -6    2.20    0.80
   6   2   6    1.30    1.50
   6   2   6    1.50    1.00
  -6   2  -6    1.30    0.90
   6   2   6    2.90    1.00
   6   2   6    3.30    5.80
   6   2   6    2.20    1.50
   6   2   6    1.90    0.90
   7  -2   6  109.69   10.40
  -7  -2  -6  105.49    9.30
   7  -2   6  129.99   10.20
   7  -2   6  122.39   10.00
   7  -2   6  116.39   10.20
   7  -2   6  109.09    9.60
  -7  -2  -6  127.99    9.30
   7  -2   6  124.89    9.60
  -7  -2  -6  130.69    9.70
   7   2   6  107.39    9.40
  -7   2  -6   97.79    9.30
   7   2   6  102.19   10.10
   7   2   6  100.39    9.50
  -7   2  -6  129.59    9.60
   8  -2   6    8.80    1.70
   8  -2   6    6.60    3.20
  -8  -2  -6    7.30    1.30
   8  -2   6   10.70    1.70
  -8  -2  -6   10.50    1.50
  -8  -2  -6   10.70    2.10
  -8  -2  -6    7.70    1.30
   8  -2   6    6.30    1.70
   8   2   6   10.00    1.90
  -8   2  -6    7.90    1.30
  -8   2  -6    6.80    1.40
   8   2   6    9.40    1.20
  -8   2  -6    8.10    1.50
   9  -2   6   20.60    2.30
   9  -2   6   16.30    2.00
   9   2   6   19.00    1.80
  -9   2  -6   18.00    1.90
 -10  -3   6    2.70    0.80
 -10   3   6    3.10    0.80
  10   3  -6    4.70    1.20
  -9  -3   6    8.00    1.60
   9  -3  -6    7.20    1.30
  -9   3   6    6.60    1.40
  -9   3   6    6.30    2.20
  -9   3   6    6.00    1.30
   8  -3  -6  228.98   17.50
  -8   3   6  237.08   17.70
   8   3  -6  197.98   17.60
   8   3  -6  215.38   16.90
  -7  -3   6    0.30    0.60
   7  -3  -6    0.10    1.00
   7  -3  -6   -0.20    1.00
  -7  -3   6   -0.50    1.10
  -7   3   6    0.70    0.90
  -7   3   6   -0.60    0.80
   7   3  -6   -0.40    0.80
  -7   3   6   -0.30    0.90
   7   3  -6   -0.10    0.70
  -7   3   6    0.20    0.90
   7   3  -6    0.60    0.60
  -7   3   6    0.10    0.80
   6  -3  -6  152.68   11.80
  -6  -3   6  140.59   11.60
   6   3  -6  124.49   10.50
   6   3  -6  118.09   10.50
  -6   3   6  125.69   26.30
  -6   3   6  118.79   10.40
   6   3  -6  137.19   11.00
  -6   3   6  129.59   11.40
  -6   3   6  140.89   11.60
  -5  -3   6  232.28   17.50
  -5  -3   6  215.98   17.50
   5  -3  -6  227.48   18.10
   5  -3  -6  196.88   17.40
  -5   3   6  219.98   17.80
  -5   3   6  215.68   16.90
  -5   3   6  252.17   29.80
  -5   3   6  248.88   18.20
  -5   3   6  258.57   18.40
   4  -3  -6   57.29    5.00
   4  -3  -6   52.49    5.00
   4  -3  -6   49.99    5.20
   4  -3  -6   52.79    4.70
  -4   3   6   52.09    5.10
   4   3  -6   43.20    4.30
  -4   3   6   44.60    5.00
   4   3  -6   48.10    4.60
  -4   3   6   44.20   12.40
  -4   3   6   52.19    5.10
   4   3  -6   49.40    4.40
   3  -3  -6    5.20    1.10
   3  -3  -6    5.40    1.20
  -3   3   6   -0.10    7.00
   3   3  -6    5.00    1.00
  -3   3   6    6.00    0.90
   3   3  -6    4.60    0.90
   3   3  -6    5.60    1.20
  -3   3   6    5.20    1.40
  -2  -3   6 2538.35  181.58
   2   3  -6 2255.67  178.88
  -2   3   6 2632.84  183.68
   2   3  -6 2421.66  178.78
  -2   3   6 2695.73  179.48
   1  -3  -6  146.19   10.30
   1  -3  -6  138.29   10.00
  -1  -3   6  132.69   12.10
   1  -3  -6  114.79   10.10
  -1   3   6  128.19   10.40
  -1   3   6  117.39   13.80
  -1   3   6  119.89    9.60
   1   3  -6  124.19    9.80
   0  -3  -6    1.10    0.60
   0  -3  -6    1.00    0.60
   0  -3  -6    0.20    0.50
   0   3   6    1.00    0.50
   0   3  -6    1.10    0.50
   0   3  -6    0.70    0.30
   0   3   6   -5.60    4.30
   0   3   6    0.70    0.70
  -1  -3  -6  841.82   60.09
  -1  -3  -6  776.02   59.79
  -1  -3  -6  850.11   59.69
  -1   3  -6  849.72   59.29
   1   3   6  814.32   62.49
  -2  -3  -6   -0.30    0.90
   2  -3   6    0.30    0.90
  -2  -3  -6    0.40    0.70
  -2  -3  -6    0.20    0.50
   2  -3   6    0.00    0.70
   2  -3   6    0.60    0.60
  -2  -3  -6   -0.30    0.40
   2   3   6    0.10    1.00
  -2   3  -6    0.00    0.60
   2   3   6    0.00    0.70
  -2   3  -6    0.10    0.20
   2   3   6   -4.50    4.30
  -3  -3  -6  114.59   11.00
   3  -3   6  111.59   10.30
   3  -3   6  119.69   10.60
   3  -3   6  136.09   11.60
  -3  -3  -6  134.29   10.40
  -3  -3  -6  118.59   10.60
   3  -3   6  129.09   11.00
  -3  -3  -6  135.49   10.70
   3  -3   6  139.09   11.00
   3  -3   6  129.99   11.00
  -3  -3  -6  123.79   10.00
   3  -3   6  130.39   10.30
  -3   3  -6  125.29    9.80
   3   3   6  132.69   10.30
   3   3   6  129.59   11.10
   3   3   6  109.19   12.60
   3   3   6  128.19   10.20
   3   3   6  135.09   10.00
  -3   3  -6  141.19   10.70
   4  -3   6   38.50    4.20
  -4  -3  -6   36.40    3.70
   4  -3   6   34.90    4.30
  -4  -3  -6   37.20    4.20
   4  -3   6   39.10    3.90
  -4  -3  -6   33.80    3.40
  -4  -3  -6   38.50    4.40
  -4  -3  -6   31.80    3.50
   4  -3   6   37.00    4.70
   4  -3   6   28.40    4.10
   4  -3   6   39.30    4.00
  -4  -3  -6   38.20    4.10
   4  -3   6   36.00    4.60
   4   3   6   33.60    3.80
   4   3   6   40.10    3.60
   4   3   6   32.40    3.50
   4   3   6   27.50    6.40
  -4   3  -6   35.30    5.30
  -4   3  -6   31.30    3.40
   4   3   6   37.20    4.50
   5  -3   6  214.58   18.20
  -5  -3  -6  225.98   17.80
   5  -3   6  246.38   19.20
   5  -3   6  207.98   19.30
  -5  -3  -6  244.18   18.10
  -5  -3  -6  213.58   18.00
  -5  -3  -6  256.67   18.50
   5  -3   6  266.37   18.80
   5  -3   6  262.77   19.20
   5  -3   6  250.67   18.20
   5   3   6  258.17   22.00
   5   3   6  215.58   18.00
   5   3   6  238.58   18.40
  -5   3  -6  229.28   17.90
   5   3   6  212.78   18.90
   6  -3   6   10.30    2.10
  -6  -3  -6    7.90    1.60
   6  -3   6   12.30    3.30
   6  -3   6    6.40    1.90
  -6  -3  -6   11.00    1.60
   6  -3   6    4.30    1.90
   6  -3   6   12.00    2.90
   6  -3   6    6.40    2.00
  -6  -3  -6   10.60    1.70
  -6   3  -6   12.90    2.60
  -6   3  -6    9.40    1.60
  -6   3  -6    8.30    1.30
   6   3   6    7.90    1.70
   6   3   6   10.60    1.90
   6   3   6    7.60    1.70
   6   3   6   10.80    2.50
   6   3   6    9.30    7.80
   7  -3   6  329.87   27.50
   7  -3   6  328.77   27.90
  -7  -3  -6  369.96   27.20
  -7   3  -6  389.66   28.10
   7   3   6  391.56   27.40
  -7   3  -6  396.56   27.60
   8  -3   6   17.00    1.80
  -8  -3  -6   20.60    2.00
   8  -3   6   12.80    2.70
   8  -3   6   14.30    2.20
   8  -3   6   17.20    2.30
  -8  -3  -6   14.90    2.00
  -8  -3  -6   19.10    2.10
  -8   3  -6   16.50    1.90
  -8   3  -6   14.50    1.70
  -9  -4   6    0.30    0.60
   9  -4  -6    1.30    0.80
  -9   4   6    1.20    0.60
   9   4  -6    1.70    0.70
  -8   4   6   94.59    8.40
  -7   4   6  153.28   14.10
   7   4  -6  183.18   13.40
   7   4  -6  184.48   13.60
   7   4  -6  165.78   13.80
  -6  -4   6   47.80    4.90
   6   4  -6   50.99    4.70
   6   4  -6   54.19    5.10
  -6   4   6   45.20    5.30
  -6   4   6   47.10    5.40
   6   4  -6   48.90    4.70
   5  -4  -6    4.00    1.50
   5  -4  -6    4.90    1.30
  -5  -4   6    3.80    1.40
  -5  -4   6    4.60    1.70
   5  -4  -6    5.60    1.40
   5   4  -6    5.50    1.20
  -5   4   6    7.30    1.90
  -5   4   6    3.00    1.50
   5   4  -6    6.70    1.30
   5   4  -6    4.20    1.30
  -5   4   6    9.60    2.10
  -5   4   6   14.70   21.40
  -5   4   6    5.50    1.10
   4  -4  -6  256.17   20.80
   4  -4  -6  280.97   21.50
  -4  -4   6  280.27   20.70
  -4  -4   6  262.17   21.20
   4  -4  -6  272.47   21.90
  -4  -4   6  278.07   20.90
   4   4  -6  258.67   20.50
   4   4  -6  261.47   20.40
  -4   4   6  285.07   20.20
  -4   4   6  279.77   21.30
   4   4  -6  266.37   20.80
  -4   4   6  295.87   21.40
   3  -4  -6   54.49    5.70
   3  -4  -6   74.09    6.80
  -3  -4   6   72.09    5.80
   3  -4  -6   70.79    6.40
  -3  -4   6   69.59    6.00
   3   4  -6   54.29    5.50
  -3   4   6   82.49   15.90
  -3   4   6   62.39    6.10
   3   4  -6   58.79    5.60
  -3   4   6   73.09    5.30
   3   4  -6   59.89    5.40
  -2  -4   6  135.99   11.60
  -2  -4   6  152.08   12.40
   2  -4  -6  157.48   12.00
  -2  -4   6  155.78   12.10
   2  -4  -6  134.09   11.80
   2  -4  -6  147.49   12.30
  -2   4   6  123.29   18.30
  -2   4   6  155.58   13.20
  -2   4   6  148.49   11.30
  -2   4   6  156.48   12.20
   2   4  -6  160.28   11.80
   2   4  -6  148.99   11.50
   2   4  -6  152.98   11.80
  -1  -4   6  522.95   37.60
   1  -4  -6  422.66   35.50
   1  -4  -6  483.85   35.40
  -1  -4   6  454.75   35.90
   1  -4  -6  498.15   35.40
   1   4  -6  509.55   34.90
  -1   4   6  473.05   35.60
  -1   4   6  496.35   40.80
  -1   4   6  474.65   34.70
   1   4  -6  471.75   35.00
   0  -4  -6  865.21   57.79
   0  -4   6  748.13   57.79
   0  -4  -6  732.33   57.79
   0  -4   6  792.52   58.29
   0  -4  -6  829.02   57.69
   0  -4  -6  863.61   57.59
   0   4  -6  691.93   56.69
   0   4   6  800.22   61.89
   0   4  -6  823.42   57.09
   0   4   6  769.52   58.19
  -1  -4  -6   16.50    2.10
  -1  -4  -6   20.90    2.60
   1  -4   6   20.10    4.50
  -1  -4  -6   14.30    3.10
   1  -4   6   20.50    2.70
   1  -4   6   19.10    2.80
   1  -4   6   17.30    2.60
  -1  -4  -6   20.00    2.30
   1   4   6   13.80    6.70
  -1   4  -6   21.80    1.80
  -1   4  -6   18.80    2.20
   1   4   6   20.40    3.10
  -1   4  -6   19.30    2.10
  -2  -4  -6   12.40    1.80
  -2  -4  -6   16.40    2.20
  -2  -4  -6   10.80    1.60
   2  -4   6   13.20    2.40
   2  -4   6   15.20    2.90
  -2  -4  -6   13.50    2.00
   2  -4   6   10.30    2.60
  -2  -4  -6   11.60    2.20
   2  -4   6   11.80    2.40
   2  -4   6   15.30    2.60
   2   4   6   15.80    3.00
  -2   4  -6   13.90    1.70
  -2   4  -6   10.40    1.20
   2   4   6   10.30    1.70
   2   4   6    2.50    5.40
  -2   4  -6   12.40    1.60
   3  -4   6  384.56   29.20
  -3  -4  -6  404.26   28.40
   3  -4   6  419.56   29.40
   3  -4   6  385.96   29.70
   3  -4   6  360.66   28.90
  -3  -4  -6  403.06   28.30
   3  -4   6  398.46   28.90
  -3  -4  -6  411.56   28.10
   3  -4   6  376.76   28.10
   3   4   6  339.67   28.00
   3   4   6  340.97   29.00
   3   4   6  323.47   31.70
  -3   4  -6  355.46   28.00
   4  -4   6   66.89    7.50
   4  -4   6   80.89    7.40
  -4  -4  -6   69.69    6.40
   4  -4   6   83.79    7.90
  -4  -4  -6   73.49    6.80
   4  -4   6   72.79    8.00
   4  -4   6   70.89    7.20
  -4   4  -6   66.89    6.30
   4   4   6   66.29    6.50
   4   4   6   76.99    7.30
   5  -4   6    3.00    1.30
   5  -4   6    3.90    2.00
  -5  -4  -6    1.40    0.80
   5  -4   6    3.40    2.10
   5  -4   6    1.40    3.50
  -5  -4  -6    2.40    0.90
  -5  -4  -6    2.90    1.00
   5  -4   6    2.70    2.70
  -5  -4  -6    1.30    1.00
   5  -4   6    3.60    1.60
   5   4   6    2.70    1.00
   5   4   6    2.00    1.10
  -5   4  -6    1.40    0.80
   5   4   6    2.10    7.00
  -5   4  -6    3.20    0.80
  -6  -4  -6   34.10    3.40
   6  -4   6   24.10    4.10
   6  -4   6   28.30    3.50
  -6  -4  -6   24.20    2.80
   6  -4   6   33.50    3.90
  -6  -4  -6   29.90    3.20
  -6   4  -6   22.00    3.00
   6   4   6   29.10    3.10
  -6   4  -6   28.20    3.20
   6   4   6   24.10    3.10
  -6   4  -6   28.50    2.90
  -7  -4  -6    0.90    0.70
   7  -4   6    3.30    2.40
   7  -4   6   -0.30    1.10
   7  -4   6    1.70    2.00
   7  -4   6    3.20    1.80
   7  -4   6    1.40    0.70
  -7  -4  -6    0.30    0.60
  -7  -4  -6    0.50    0.60
   7  -4   6    0.60    0.60
  -7  -4  -6    0.90    0.60
  -7   4  -6    0.60    0.80
   7   4   6    0.10    0.40
  -7   4  -6    0.60    0.50
   7   4   6    1.80    0.60
  -7   4  -6    0.70    0.70
  -8  -4  -6   34.90    2.90
  -8  -4  -6   27.60    3.10
   8   4   6   36.60    3.00
   8   4   6   29.20    3.20
  -9  -5   6    2.30    0.70
   9  -5  -6    3.00    0.90
   9   5  -6    2.90    0.80
  -9   5   6    1.90    0.80
  -9   5   6    4.40    0.80
  -8   5   6   23.40    2.70
  -8   5   6   21.20    2.90
   8   5  -6   23.30    2.40
  -7  -5   6   17.00    2.30
   7   5  -6   16.00    2.00
   7   5  -6   13.20    1.80
   6  -5  -6   10.00    3.20
   6   5  -6   16.80    2.10
  -6   5   6   19.70    2.90
  -6   5   6   10.10    2.70
   6   5  -6   17.30    2.10
   6   5  -6   12.30    2.20
   5  -5  -6   -0.10    0.70
  -5  -5   6   -0.50    0.70
   5  -5  -6   -2.10    1.20
   5  -5  -6    0.10    1.10
  -5  -5   6   -0.20    0.50
  -5   5   6    0.20    0.70
   5   5  -6    2.10    1.20
  -5   5   6    0.00    0.50
   5   5  -6    0.10    0.60
  -5   5   6    0.00    1.10
  -5   5   6   -0.10    1.00
   5   5  -6   -0.10    0.50
  -4   5   6  492.75   51.89
   4   5  -6  423.66   34.80
  -4   5   6  493.95   37.70
  -4   5   6  501.35   35.80
  -3  -5   6   89.49    7.90
   3  -5  -6   80.99    8.20
  -3  -5   6   74.69    7.20
   3   5  -6   70.59    7.00
   3   5  -6   87.29    7.00
   3   5  -6   81.69    7.20
   3   5  -6   92.29    7.00
  -3   5   6   71.89    7.40
  -3   5   6   89.79    7.80
  -3   5   6   84.79   21.60
  -3   5   6   99.59    7.70
   2  -5  -6  122.09    9.90
  -2  -5   6  119.29   10.00
   2  -5  -6  121.39   10.00
   2  -5  -6  121.19   10.70
  -2  -5   6  106.79   10.20
   2  -5  -6  112.09   10.20
   2   5  -6  109.39    9.70
   2   5  -6  116.99    9.50
  -2   5   6  114.99   10.20
  -2   5   6  131.49   20.60
   2   5  -6  131.59    9.50
  -2   5   6  118.79    9.30
   2   5  -6  134.69   10.10
   1  -5  -6   65.89    5.70
   1  -5  -6   67.19    5.80
   1  -5  -6   63.99    5.40
   1  -5  -6   57.49    6.00
  -1  -5   6   60.89    6.20
  -1  -5   6   57.59    5.30
  -1  -5   6   55.89    5.70
   1  -5  -6   67.49    7.60
   1  -5  -6   57.59    6.40
  -1  -5   6   58.69    5.70
   1   5  -6   53.59    5.20
  -1   5   6   53.39   14.00
   1   5  -6   62.79    5.80
  -1   5   6   58.99    6.10
   1   5  -6   68.89    5.80
   1   5  -6   61.39    5.10
  -1   5   6   57.39    5.90
  -1   5   6   62.79    5.20
   0  -5   6    4.30    1.60
   0  -5   6    4.10    1.50
   0  -5   6    4.80    1.60
   0  -5   6    1.50    1.00
   0  -5  -6    3.70    1.40
   0  -5  -6    3.80    2.10
   0  -5  -6    3.80    1.30
   0  -5  -6    2.40    0.90
   0  -5  -6    3.60    1.10
   0  -5  -6    3.60    1.60
   0   5   6    3.70    1.20
   0   5   6    4.70    9.30
   0   5  -6    3.10    0.80
   0   5  -6    3.40    0.80
   0   5  -6    2.80    0.90
   0   5   6    4.30    1.70
  -1  -5  -6   31.90    3.50
   1  -5   6   30.30    4.00
  -1  -5  -6   35.70    3.80
  -1  -5  -6   34.70    3.40
   1  -5   6   25.60    3.50
  -1  -5  -6   27.30    3.50
   1  -5   6   31.70    3.30
   1  -5   6   24.80    3.50
   1  -5   6   31.60    3.90
   1   5   6   29.30    3.10
   1   5   6   32.20   12.30
  -1   5  -6   31.70    3.30
  -1   5  -6   31.30    2.80
  -1   5  -6   37.00    3.30
   1   5   6   34.00    4.30
  -2  -5  -6    1.40    0.70
   2  -5   6    0.90    1.00
  -2  -5  -6    0.70    0.70
  -2  -5  -6    2.30    1.10
   2  -5   6    1.30    0.80
  -2  -5  -6    1.80    0.80
   2  -5   6    0.30    1.90
   2  -5   6    2.60    2.40
   2   5   6    1.60    1.00
  -2   5  -6    0.10    0.60
   2   5   6    3.50    1.20
  -2   5  -6    0.70    0.70
   2   5   6    1.20    8.50
   3  -5   6   22.90    3.20
  -3  -5  -6   14.50    2.60
   3  -5   6   17.00    3.70
   3  -5   6   18.70    3.80
  -3  -5  -6   15.20    2.20
   3  -5   6   14.40    3.50
   3  -5   6   17.50    3.40
  -3  -5  -6   18.90    2.20
  -3  -5  -6   13.10    2.10
  -3   5  -6   21.00    2.20
  -3   5  -6   19.00    2.40
   3   5   6   27.00    9.80
   3   5   6   14.00    2.10
   4  -5   6    3.40    3.30
   4  -5   6    2.50    2.10
  -4  -5  -6    3.10    1.00
   4  -5   6    7.00    2.60
   4  -5   6    4.00    3.20
  -4  -5  -6    3.60    1.50
   4  -5   6    8.80    2.10
   4  -5   6    5.60    1.90
   4   5   6   -0.70    9.40
  -4   5  -6    6.20    1.20
   4   5   6    4.80    1.20
   5  -5   6   43.20    5.60
  -5  -5  -6   55.09    4.50
   5  -5   6   55.09    5.30
  -5  -5  -6   38.70    4.60
  -5  -5  -6   44.00    4.20
   5   5   6   43.20    4.40
  -5   5  -6   49.50    4.70
  -6  -5  -6   -0.60    0.60
   6  -5   6    0.80    0.60
   6  -5   6    2.10    1.60
  -6  -5  -6   -0.20    0.60
   6  -5   6    1.30    1.70
  -6  -5  -6    0.30    0.50
   6  -5   6    1.00    0.60
  -6  -5  -6    0.00    0.50
  -6   5  -6    0.20    0.80
  -6   5  -6   -0.30    0.60
   6   5   6   -0.10    0.80
  -6   5  -6    0.30    0.50
   6   5   6    0.40    0.50
   7  -5   6    0.20    0.30
   7  -5   6   -0.20    0.90
  -7  -5  -6    0.10    0.40
  -7  -5  -6    0.40    0.30
   7  -5   6    0.00    0.60
   7  -5   6    0.40    0.60
  -7  -5  -6    0.20    0.50
   7   5   6    1.10    0.60
  -7   5  -6    0.20    0.30
   7   5   6    0.10    0.30
   7   5   6   -0.30    0.30
  -7   5  -6   -0.30    0.50
   8  -6  -6    0.60    0.60
  -8  -6   6    0.20    0.40
  -8  -6   6    0.30    0.30
  -8   6   6    0.40    0.40
   8   6  -6    0.30    0.40
  -7  -6   6    1.60    0.70
   7  -6  -6    1.30    0.70
  -7   6   6    1.80    0.70
  -7   6   6    0.30    0.70
  -6  -6   6   17.20    2.20
   6   6  -6   18.80    2.10
  -6   6   6   15.20    2.40
   6   6  -6   17.80    2.20
  -5  -6   6   19.20    2.40
   5   6  -6   15.40    2.30
   5   6  -6   11.40    2.40
   5   6  -6   19.90    2.20
   4  -6  -6   19.80    2.80
   4  -6  -6   19.40    3.10
   4   6  -6   20.30    2.60
  -4   6   6   17.10    2.60
   4   6  -6   15.20    2.20
   3  -6  -6   91.59    8.10
  -3  -6   6   88.79    8.00
  -3   6   6   73.39    7.70
   3   6  -6   96.29    7.40
  -3   6   6   91.49    7.10
   3   6  -6   75.79    7.30
  -2  -6   6   19.80    2.80
  -2  -6   6   30.10    3.00
   2  -6  -6   24.70    3.70
   2  -6  -6   20.90    3.30
  -2  -6   6   26.80    3.50
   2   6  -6   27.90    2.90
   2   6  -6   25.20    2.90
   2   6  -6   28.80    3.30
  -2   6   6   22.70   22.10
  -2   6   6   25.80    2.90
  -2   6   6   24.20    3.20
   2   6  -6   26.90    3.10
   1  -6  -6    7.10    2.20
  -1  -6   6   12.40    1.70
   1  -6  -6   11.00    1.70
  -1  -6   6   10.10    2.30
  -1  -6   6    6.40    1.70
   1  -6  -6    7.80    2.00
  -1  -6   6   10.90    2.00
  -1   6   6   14.30    1.90
   1   6  -6    6.90    1.60
   1   6  -6    8.70    1.80
  -1   6   6    7.60   17.20
   1   6  -6   11.70    1.70
  -1   6   6   11.50    1.90
   1   6  -6   12.90    1.70
   1   6  -6    8.80    2.00
   1   6  -6   10.80    1.70
   0  -6   6    0.60    0.70
   0  -6  -6   -0.40    0.60
   0  -6   6    0.30    0.50
   0  -6  -6    1.00    1.40
   0  -6   6    0.00    0.90
   0  -6  -6    0.40    0.80
   0  -6   6    0.00    0.90
   0  -6   6   -0.20    0.90
   0  -6  -6   -0.10    0.70
   0  -6  -6    0.30    0.70
   0   6  -6   -0.30    0.70
   0   6   6   -7.20   14.60
   0   6   6   -0.10    0.70
   0   6  -6   -1.60    0.60
   0   6  -6    0.40    0.60
   0   6  -6    0.20    1.00
   0   6  -6    0.10    0.50
   1  -6   6   15.50    2.60
  -1  -6  -6    9.60    2.60
   1  -6   6    9.30    2.10
   1  -6   6   15.70    2.80
  -1  -6  -6   13.20    2.40
  -1  -6  -6   16.50    1.90
  -1  -6  -6   13.80    2.40
  -1   6  -6   11.10    2.20
  -1   6  -6   12.00    2.10
  -1   6  -6   12.30    1.60
  -1   6  -6   15.70    1.90
   1   6   6    4.40   13.40
   2  -6   6    4.30    1.30
   2  -6   6    5.70    1.90
  -2  -6  -6    6.80    1.40
  -2  -6  -6    7.30    1.40
  -2  -6  -6    4.10    1.10
   2  -6   6    5.90    1.70
   2  -6   6    3.90    1.50
  -2  -6  -6    6.60    1.60
  -2   6  -6    6.90    1.30
  -2   6  -6    4.60    1.80
  -2   6  -6    5.50    1.30
   2   6   6   -0.60   13.80
   3  -6   6    0.60    1.10
  -3  -6  -6    0.70    0.60
   3  -6   6    0.10    0.80
  -3  -6  -6   -0.40    0.80
  -3  -6  -6    0.20    0.50
   3  -6   6   -0.20    1.20
   3  -6   6    0.50    1.00
  -3  -6  -6    0.00    0.70
   3   6   6    0.30    0.50
   3   6   6   -0.30    0.80
   3   6   6   20.50   14.20
  -3   6  -6    1.60    0.80
  -3   6  -6    0.70    0.70
  -4  -6  -6   81.29    7.20
   4  -6   6   68.29    7.20
  -4  -6  -6   91.49    6.90
   4  -6   6   88.59    8.10
   4  -6   6   79.79    7.60
   4  -6   6   83.29    8.30
  -4   6  -6   81.99    7.20
   5  -6   6   16.10    2.80
   5  -6   6    8.30    1.90
   5  -6   6   13.00    1.90
  -5  -6  -6   10.40    1.40
  -5   6  -6   14.60    1.80
   6  -6   6    7.20    1.40
  -6  -6  -6    7.60    1.00
   6  -6   6    5.50    1.20
  -6  -6  -6    8.90    1.20
   6  -6   6    8.80    1.30
  -6   6  -6    8.60    1.20
   6   6   6    9.90    1.20
   6  -7  -6    4.40    1.20
  -6  -7   6    2.50    0.70
   6   7  -6    2.60    0.70
   5   7  -6    7.10    1.10
   5   7  -6    9.20    1.40
  -5   7   6    5.70    1.40
  -4  -7   6    5.30    1.10
   4  -7  -6    8.60    1.90
   4  -7  -6    7.30    1.50
   4   7  -6    4.50    1.00
   4   7  -6    4.90    1.30
  -4   7   6    7.60    1.50
   4   7  -6    7.20    1.20
  -3  -7   6    1.00    0.70
   3  -7  -6    1.90    1.00
   3  -7  -6    1.50    0.80
  -3   7   6    1.00    0.70
   3   7  -6    2.60    0.70
  -3   7   6    0.50    0.70
   3   7  -6    2.50    1.00
   3   7  -6    2.20    0.70
  -2  -7   6    0.70    0.60
   2  -7  -6   -1.30    1.00
   2  -7  -6    0.80    0.70
  -2  -7   6    0.00    0.70
  -2  -7   6    0.30    0.80
   2   7  -6    0.70    0.60
   2   7  -6    0.00    0.70
   2   7  -6    0.70    0.50
  -2   7   6    1.60    0.90
  -1  -7   6    9.80    2.00
   1  -7  -6    9.40    2.10
  -1  -7   6    8.80    1.20
  -1  -7   6    8.30    1.80
   1   7  -6    7.80    1.40
   1   7  -6    7.60    1.60
  -1   7   6   10.40    1.60
   1   7  -6    5.60    1.60
   0  -7   6   22.30    3.10
   0  -7   6   21.70    2.70
   0  -7  -6   17.00    2.90
   0   7  -6   24.10    3.00
   0   7  -6   18.50    2.80
   0   7  -6   28.50    2.90
   1  -7   6  119.39   10.20
  -1  -7  -6  119.89    9.50
   1  -7   6  135.09   10.90
   1  -7   6  119.69   10.40
  -1   7  -6  136.59   10.20
  -1   7  -6  108.19    9.60
   2  -7   6   17.90    2.80
  -2  -7  -6   18.00    3.40
   2  -7   6   17.90    2.70
   2  -7   6   16.20    2.50
  -2   7  -6   19.30    2.40
  -2   7  -6   21.20    2.30
  -2   7  -6   16.80    2.30
   3  -7   6    0.80    1.00
   3  -7   6    1.40    0.90
   3  -7   6    2.60    0.90
  -3  -7  -6    1.10    0.50
  -3  -7  -6    2.10    0.70
  -3  -7  -6    1.90    1.00
  -3   7  -6    2.50    0.70
  -3   7  -6    2.50    0.70
  -3   7  -6    2.50    0.90
  -4  -7  -6   -0.10    0.60
   4  -7   6   -0.10    0.70
  -4  -7  -6    0.10    0.50
   4  -7   6    0.50    0.50
   4  -7   6    0.10    0.50
  -4   7  -6    0.20    0.30
  -4   7  -6   -0.30    0.60
  -4   7  -6    0.00    0.50
   5  -7   6   16.50    2.10
  -5  -7  -6   22.60    2.10
   5  -7   6   23.00    2.20
  -5   7  -6   16.40    1.90
   4  -8  -6   13.50    1.90
  -4  -8   6   14.70    1.90
  -4   8   6   15.40    1.70
   3  -8  -6    0.00    0.70
  -3  -8   6   -0.40    0.40
   3  -8  -6    0.10    0.70
   3   8  -6    0.10    0.30
   3   8  -6    0.00    0.40
  -3   8   6   -0.20    0.50
   2  -8  -6   17.50    2.10
   2   8  -6   20.10    2.30
   1  -8  -6    0.40    0.60
   1  -8  -6    0.10    0.60
  -1  -8   6    0.60    0.70
   1   8  -6   -0.30    0.40
   1   8  -6    0.30    0.50
   1   8  -6   -0.10    0.70
   0  -8   6   26.50    2.80
   0  -8  -6   34.20    3.20
   0  -8   6   33.00    3.50
   0   8  -6   35.40    3.70
  -1  -8  -6    2.20    0.80
   1  -8   6    1.50    0.60
  -1  -8  -6    2.10    0.60
  -1   8  -6    0.70    0.60
  -1   8  -6    1.40    0.50
  -1   8  -6    1.70    0.70
   2  -8   6    2.60    0.80
  -2  -8  -6    4.90    0.90
   2  -8   6    3.60    0.80
  -2   8  -6    4.30    0.80
  -3  -8  -6   16.40    1.70
  -3   8  -6   16.20    1.70
 -10   0   7   -0.40    0.40
  10   0  -7   -0.20    0.60
 -10   0   7    0.20    0.50
  -9   0   7    0.30    0.70
  -9   0   7   -0.10    0.50
  -9   0   7    0.10    0.60
   9   0  -7    0.20    0.90
  -8   0   7   34.70   20.50
   7   0  -7   -0.10    0.60
   7   0  -7    0.60    0.80
  -7   0   7    0.40    1.80
  -7   0   7   -0.50    1.00
  -7   0   7   -7.90   12.40
  -7   0   7   -0.60    1.00
  -7   0   7    0.90    1.10
   7   0  -7    1.00    1.10
   7   0  -7   -0.90    1.20
   6   0  -7    1.80    0.70
  -6   0   7    3.10    8.90
  -6   0   7   -0.20    0.70
  -6   0   7    1.30    1.00
  -6   0   7    0.10    0.70
   6   0  -7    0.30    0.70
  -6   0   7    1.10    1.40
  -5   0   7   -0.60    0.80
   5   0  -7   -0.80    0.50
   5   0  -7    1.10    0.60
  -5   0   7   -0.40    0.70
  -5   0   7   -0.10    0.90
   5   0  -7    0.20    1.10
  -5   0   7    0.30    0.50
  -5   0   7    5.90    6.40
   4   0  -7    0.50    0.40
   4   0  -7   -0.10    0.40
  -4   0   7    0.30    0.40
   4   0  -7    0.40    0.50
  -4   0   7   -2.10    5.60
   3   0  -7    0.50    0.70
   3   0  -7    0.30    0.50
   3   0  -7    1.10    0.40
  -3   0   7    5.00    4.30
  -2   0   7    4.70    5.10
  -2   0   7   -0.40    2.80
   2   0  -7    0.80    0.40
   1   0  -7    0.10    0.20
  -1   0   7   -1.70    1.80
  -1   0   7   -1.60    2.60
   0   0  -7    0.10    0.20
  -1   0  -7    0.00    0.30
  -1   0  -7   -0.30    0.40
  -2   0  -7   -1.00    0.40
  -2   0  -7    0.70    0.50
  -2   0  -7   -0.40    0.60
   3   0   7    0.00    0.60
   3   0   7    0.80    0.40
   3   0   7   -0.20    0.60
   3   0   7   -0.50    0.70
  -3   0  -7    0.20    0.70
  -3   0  -7    0.10    0.40
   3   0   7    0.10    0.60
   4   0   7    0.70    1.10
  -4   0  -7    0.30    0.70
  -4   0  -7   -0.80    1.10
   4   0   7   -0.40    0.80
   4   0   7    0.60    1.10
   4   0   7    0.60    0.80
  -4   0  -7   -0.50    0.40
   4   0   7   -0.50    0.80
   4   0   7    0.20    0.50
  -4   0  -7   -0.40    0.40
   4   0   7    0.20    0.70
  -4   0  -7    0.40    0.90
  -5   0  -7   -0.20    0.40
   5   0   7    0.00    0.50
  -5   0  -7   -0.20    0.70
   5   0   7   -0.30    0.70
   5   0   7    0.00    1.40
   5   0   7   -0.10    0.70
   5   0   7    0.40    1.00
   5   0   7    0.60    2.30
  -5   0  -7    0.40    0.50
  -6   0  -7    1.60    1.00
   6   0   7    0.00    2.30
  -6   0  -7   -0.20    0.40
   6   0   7    0.10    0.60
   6   0   7   -0.20    0.50
   6   0   7    0.10    0.80
   6   0   7    1.40    2.50
   6   0   7   -0.70    0.90
  -7   0  -7    1.40    0.70
  -7   0  -7   -0.10    0.40
   7   0   7    0.90    2.40
   7   0   7    0.60    1.00
   7   0   7    0.40    0.80
  -7   0  -7    1.80    0.80
   7   0   7   -0.10    1.30
   7   0   7    0.00    0.70
  -8   0  -7   -0.10    0.30
   8   0   7   -0.10    0.70
   8   0   7    0.40    0.40
   8   0   7   -0.20    1.10
   8   0   7    0.30    0.50
  -8   0  -7    0.00    0.60
   8   0   7    2.00    2.50
  -8   0  -7    0.00    0.50
 -10  -1   7    5.70    1.20
  10  -1  -7    3.80    0.90
  10   1  -7    6.00    1.20
 -10   1   7    5.50    1.10
 -10   1   7    3.40    1.00
  -9  -1   7   58.99    6.10
   9  -1  -7   77.09    6.60
  -9   1   7   73.69    6.20
   9   1  -7   64.69    6.30
   8  -1  -7  665.33   43.40
  -8  -1   7  588.64   43.80
   8   1  -7  556.24   43.90
  -8   1   7  472.05   57.19
   7  -1  -7  291.27   21.80
   7   1  -7  261.37   21.70
  -7   1   7  301.97   22.20
  -7   1   7  265.97   32.70
  -6  -1   7   70.39    6.20
  -6  -1   7   61.49    6.00
   6  -1  -7   64.19    6.10
   6  -1  -7   62.59    6.40
   6  -1  -7   74.79    6.30
   6  -1  -7   67.09    5.80
  -6   1   7   65.29    6.20
  -6   1   7   67.19    6.40
  -6   1   7   57.89   14.70
   6   1  -7   64.59    5.70
   6   1  -7   62.59    6.00
   5  -1  -7  250.47   20.60
   5  -1  -7  261.47   20.20
  -5  -1   7  258.67   20.20
   5  -1  -7  285.67   20.40
  -5  -1   7  271.77   20.30
  -5   1   7  279.67   20.60
  -5   1   7  249.78   19.50
  -5   1   7  283.17   20.40
   5   1  -7  268.07   20.10
  -5   1   7  218.78   25.20
  -5   1   7  258.87   20.30
   4  -1  -7   94.19    8.50
   4  -1  -7  110.99    8.80
   4  -1  -7  107.69    8.50
  -4   1   7  102.29   13.40
   4   1  -7  111.49    8.50
  -4   1   7  115.69    8.20
   4   1  -7  103.89    8.60
  -4   1   7  105.59    8.80
   3  -1  -7  812.72   59.69
   3  -1  -7  796.22   58.99
   3  -1  -7  746.43   58.79
  -3  -1   7  888.41   64.69
  -3   1   7  816.12   62.29
  -3   1   7  812.02   58.49
   3   1  -7  863.71   58.69
  -3   1   7  839.52   59.19
   3   1  -7  794.72   58.79
   2  -1  -7  312.17   26.10
  -2  -1   7  394.76   27.80
   2  -1  -7  339.37   26.20
  -2  -1   7  376.16   27.70
   2   1  -7  319.17   25.70
  -2   1   7  392.96   25.80
  -2   1   7  372.46   29.00
   2   1  -7  366.96   26.00
  -2   1   7  373.36   29.80
   1  -1  -7  122.29   10.50
   1   1  -7  142.29   10.10
  -1   1   7  141.09   13.60
  -1   1   7  154.68   12.50
   0  -1  -7   -0.10    0.30
   0  -1  -7   -0.50    0.30
   0   1   7    0.50    2.00
   0   1   7   -2.30    3.60
   0   1  -7    0.10    0.30
   0   1  -7    0.60    0.20
  -1  -1  -7 2156.68  149.49
  -1  -1  -7 2011.70  149.79
   1   1   7 2136.99  150.08
  -1   1  -7 2065.89  149.59
  -2  -1  -7 1226.88   81.29
  -2  -1  -7 1023.70   80.89
  -2   1  -7 1082.59   80.69
  -2   1  -7 1152.08   80.69
  -3  -1  -7   29.50    2.80
   3  -1   7   33.70    3.60
   3  -1   7   36.10    3.70
   3  -1   7   30.40    3.30
  -3  -1  -7   28.10    2.80
   3  -1   7   28.00    3.70
  -3  -1  -7   24.50    3.20
   3  -1   7   33.80    3.30
   3  -1   7   29.20    3.10
   3   1   7   31.40    3.30
  -3   1  -7   24.90    3.10
   3   1   7   31.10    3.20
  -3   1  -7   28.30    3.20
   3   1   7   30.40    3.60
   3   1   7   29.80    3.50
   3   1   7   30.90    3.30
  -4  -1  -7  257.57   18.90
   4  -1   7  254.47   19.50
   4  -1   7  239.78   19.20
   4  -1   7  233.88   19.30
  -4  -1  -7  269.27   19.80
  -4  -1  -7  267.27   19.80
   4  -1   7  269.07   19.90
   4  -1   7  246.28   19.70
   4  -1   7  265.17   20.50
  -4  -1  -7  226.48   18.60
   4   1   7  250.07   19.50
   4   1   7  235.08   19.30
  -4   1  -7  273.67   19.70
   4   1   7  243.68   19.50
   4   1   7  256.87   19.30
  -4   1  -7  240.88   19.40
  -4   1  -7  244.88   18.60
   4   1   7  250.47   19.80
   4   1   7  267.27   19.30
   5  -1   7   12.60    2.20
   5  -1   7   12.50    3.20
  -5  -1  -7   12.60    1.60
  -5  -1  -7   14.30    2.40
  -5  -1  -7   11.20    1.70
   5  -1   7   13.10    2.40
   5  -1   7   13.20    2.90
   5  -1   7   12.50    2.90
   5  -1   7   10.60    2.20
   5   1   7   11.10    3.50
   5   1   7    9.20    1.90
  -5   1  -7   12.30    1.60
   5   1   7   14.00    2.10
   5   1   7    8.60    2.00
  -5   1  -7   10.40    1.50
   5   1   7   13.00    2.40
   5   1   7   12.30    2.40
   5   1   7   11.60    2.50
   6  -1   7  166.18   12.80
  -6  -1  -7  146.49   12.30
   6  -1   7  160.98   13.00
  -6  -1  -7  165.38   12.30
   6  -1   7  152.38   13.10
  -6  -1  -7  162.68   12.10
   6  -1   7  150.48   13.50
   6  -1   7  159.18   12.70
   6  -1   7  137.89   12.60
  -6   1  -7  136.39   11.80
   6   1   7  166.38   12.90
  -6   1  -7  162.48   12.20
   6   1   7  149.19   13.40
   6   1   7  157.38   12.50
   6   1   7  145.69   12.70
   6   1   7  152.18   12.50
   7  -1   7  110.19    9.40
  -7  -1  -7  100.49    8.50
  -7  -1  -7   95.39    8.60
   7   1   7  100.99    8.90
   7   1   7  115.09    9.20
   7   1   7  111.29    9.80
   7   1   7  108.29    9.10
  -7   1  -7  112.09    8.50
   8  -1   7   13.00    1.70
  -8  -1  -7   11.90    1.70
   8  -1   7   15.50    2.20
   8  -1   7    8.90    2.60
  -8   1  -7   14.80    1.60
   8   1   7    6.30    2.50
   8   1   7    9.60    1.90
  10  -2  -7    3.00    0.90
 -10   2   7    1.50    0.70
  -9  -2   7    7.50    1.60
  -9  -2   7    8.90    2.30
   9  -2  -7   11.40    1.80
   9   2  -7   11.70    1.80
  -9   2   7    9.80    1.60
  -9   2   7    8.40    1.60
  -8  -2   7   72.59    6.60
   8   2  -7   73.39    7.00
  -8   2   7   74.99    7.00
   7  -2  -7  160.08   11.80
  -7  -2   7  135.29   11.80
  -7  -2   7  138.29   11.40
   7   2  -7  146.19   11.50
  -7   2   7  163.28   12.50
   7   2  -7  129.39   11.70
  -7   2   7  165.48   34.00
   6  -2  -7  322.07   23.90
  -6  -2   7  299.17   23.10
  -6  -2   7  292.27   23.00
  -6   2   7  279.97   23.50
  -6   2   7  228.08   31.40
   6   2  -7  319.27   23.30
   6   2  -7  291.37   22.70
  -6   2   7  310.07   22.40
  -6   2   7  332.97   23.60
  -5  -2   7    4.70    1.20
  -5  -2   7    3.20    1.20
   5  -2  -7    2.60    1.40
   5  -2  -7    3.50    1.20
   5  -2  -7    3.30    0.90
   5  -2  -7    2.70    0.90
   5  -2  -7    4.60    1.30
  -5   2   7    2.80    9.90
  -5   2   7    3.10    1.30
  -5   2   7    2.80    1.20
   5   2  -7    4.70    1.30
   5   2  -7    2.70    0.80
  -5   2   7    3.40    0.90
   4  -2  -7  221.28   16.30
   4  -2  -7  210.88   16.00
   4  -2  -7  189.78   16.20
   4   2  -7  222.18   15.80
   4   2  -7  197.98   16.00
  -4   2   7  229.78   15.60
  -4   2   7  197.88   21.60
  -4   2   7  199.68   16.50
   3  -2  -7 2682.63  190.98
   3  -2  -7 2418.56  190.98
  -3   2   7 2796.52  191.38
  -3   2   7 2791.82  195.58
   3   2  -7 2405.26  190.78
   3   2  -7 2951.60  190.78
  -2  -2   7  417.76   30.20
   2  -2  -7  410.76   28.40
   2  -2  -7  358.56   28.50
   2  -2  -7  367.16   28.60
  -2   2   7  403.56   28.80
  -2   2   7  398.36   32.20
   2   2  -7  360.36   28.10
  -2   2   7  396.36   28.00
   1  -2  -7    2.20    0.70
   1  -2  -7    2.80    0.70
   1  -2  -7    1.60    0.60
  -1   2   7    0.00    3.30
  -1   2   7    2.30    0.90
  -1   2   7    2.40    0.80
   1   2  -7    2.90    0.60
   0  -2  -7   86.49    6.80
   0  -2  -7   85.59    6.50
   0   2  -7   70.79    5.80
   0   2   7   78.09    6.80
   0   2   7   95.59    9.40
  -1  -2  -7 1428.96  113.69
  -1  -2  -7 1664.43  114.29
  -1  -2  -7 1621.34  113.69
  -1   2  -7 1671.73  113.89
   1   2   7 1555.54  115.39
  -2  -2  -7   20.40    2.40
  -2  -2  -7   17.90    2.00
  -2  -2  -7   18.20    2.00
  -2   2  -7   13.10    1.80
   2   2   7   11.20    3.80
  -2   2  -7   19.60    2.20
   3  -2   7  431.66   33.80
   3  -2   7  461.35   32.80
   3  -2   7  448.86   33.30
   3  -2   7  428.26   33.30
  -3  -2  -7  480.65   33.30
   3  -2   7  401.66   33.10
  -3  -2  -7  467.45   32.70
   3  -2   7  466.35   33.40
   3  -2   7  440.16   33.10
  -3  -2  -7  427.66   32.50
   3   2   7  428.86   33.30
  -3   2  -7  456.05   33.00
   3   2   7  429.96   32.60
   3   2   7  475.05   32.80
   3   2   7  407.26   32.70
   3   2   7  465.15   33.00
  -3   2  -7  417.06   31.90
  -4  -2  -7   27.00    3.10
  -4  -2  -7   29.00    3.70
   4  -2   7   31.60    3.80
  -4  -2  -7   29.80    3.30
  -4  -2  -7   32.90    3.10
   4  -2   7   30.50    3.80
   4  -2   7   32.00    3.60
  -4  -2  -7   29.50    3.60
   4  -2   7   28.30    4.10
   4  -2   7   30.30    3.90
   4  -2   7   33.90    3.80
   4  -2   7   32.90    4.00
  -4  -2  -7   32.60    3.80
  -4   2  -7   34.80    3.70
   4   2   7   27.50    3.10
   4   2   7   32.50    3.50
   4   2   7   30.40    4.00
  -4   2  -7   25.80    2.80
   4   2   7   34.30    5.70
   4   2   7   23.20    3.20
   5  -2   7  130.29   11.50
   5  -2   7  125.09   10.50
   5  -2   7  130.39   10.40
   5  -2   7  123.59   10.60
   5  -2   7  124.19   10.40
   5  -2   7  133.39   11.00
  -5  -2  -7  130.29   10.10
  -5  -2  -7  127.89   10.00
  -5  -2  -7  127.69    9.90
   5   2   7  100.29   14.70
   5   2   7  111.19   10.10
  -5   2  -7  123.49    9.70
   5   2   7  109.89   10.00
   5   2   7  118.69   10.40
   5   2   7  100.09   10.60
  -5   2  -7  139.49   10.50
   6  -2   7  102.19    8.80
  -6  -2  -7   92.49    8.00
   6   2   7  106.99    8.20
   6   2   7   93.99    8.30
   6   2   7   88.89    8.50
  -6   2  -7   79.89    7.60
  -6   2  -7   96.79    7.60
  -7  -2  -7   27.40    3.80
   7  -2   7   32.20    3.40
   7  -2   7   34.50    3.80
  -7  -2  -7   23.30    3.30
  -7  -2  -7   30.90    3.00
  -7  -2  -7   33.00    3.20
   7  -2   7   25.80    4.10
  -7   2  -7   30.30    3.20
   7   2   7   36.60    3.70
  -7   2  -7   30.40    2.90
  -7   2  -7   32.80    3.20
   7   2   7   23.10    3.20
   8  -2   7    3.30    1.00
   8  -2   7    1.40    1.10
  -8  -2  -7    2.60    0.80
   8  -2   7    4.00    2.30
   8  -2   7    1.40    0.90
  -8   2  -7    0.90    0.70
   8   2   7    2.40    0.70
   8   2   7    2.00    1.20
   8   2   7    4.00    0.80
   8   2   7    2.20    0.70
  -8   2  -7    2.50    0.90
   8   2   7    5.00    1.20
  10  -3  -7    0.60    0.60
 -10  -3   7    0.00    0.40
 -10   3   7    0.30    0.40
  10   3  -7    0.00    0.50
 -10   3   7    0.10    0.40
   9  -3  -7    7.50    1.40
  -9  -3   7    9.70    1.60
  -9   3   7    7.90    1.80
   9   3  -7   10.70    1.70
  -8  -3   7   42.10    4.00
  -8  -3   7   46.80    4.60
  -8   3   7   48.70    4.90
   8   3  -7   46.10    4.90
  -8   3   7   47.30    4.80
  -7  -3   7  145.49   12.00
   7   3  -7  155.18   11.80
   7   3  -7  159.48   12.20
  -7   3   7  161.88   11.60
  -7   3   7  132.09   12.30
  -7   3   7  125.69   12.30
  -7   3   7  156.58   12.90
   6  -3  -7   33.60    4.20
  -6  -3   7   33.50    3.60
   6  -3  -7   26.00    3.30
  -6  -3   7   32.60    3.60
  -6   3   7    6.40   20.50
   6   3  -7   25.20    3.10
   6   3  -7   34.40    3.40
  -6   3   7   32.50    3.10
  -6   3   7   34.20    4.00
   5  -3  -7    4.40    1.20
  -5  -3   7    7.30    1.70
   5  -3  -7    7.30    1.70
   5  -3  -7    9.60    2.60
  -5  -3   7    6.50    1.50
   5  -3  -7    8.60    1.90
   5  -3  -7    8.10    2.00
  -5   3   7    7.70    1.20
  -5   3   7    7.30    1.80
   5   3  -7    5.10    1.20
  -5   3   7    8.60    2.10
   5   3  -7    4.50    1.30
  -5   3   7    8.20    1.90
  -5   3   7    7.60   14.00
   4  -3  -7   75.09    6.40
   4  -3  -7   71.99    6.20
  -4  -3   7   63.29    6.10
   4  -3  -7   65.59    6.60
   4  -3  -7   69.59    6.30
  -4  -3   7   66.39    6.30
   4   3  -7   68.69    7.40
  -4   3   7   62.79   14.10
  -4   3   7   61.49    6.40
   4   3  -7   62.29    5.70
  -4   3   7   70.39    5.60
  -4   3   7   75.69    6.60
  -3  -3   7  122.29   10.30
   3  -3  -7  117.09   10.00
   3  -3  -7  132.79   10.30
   3  -3  -7  139.69   10.60
   3  -3  -7  142.49   10.50
   3  -3  -7  116.59   10.60
   3   3  -7  137.39    9.80
  -3   3   7  134.39   10.60
   3   3  -7  107.19    9.80
  -3   3   7  121.79   16.30
  -3   3   7  124.39    9.60
  -3   3   7  116.69   10.40
   2  -3  -7   37.30    3.60
  -2  -3   7   45.00    8.10
   2  -3  -7   40.60    3.90
  -2   3   7   34.30    8.80
  -2   3   7   40.00    4.10
   2   3  -7   31.70    3.40
  -2   3   7   39.40    3.30
   2   3  -7   40.40    3.40
   1  -3  -7   45.30    4.50
   1  -3  -7   43.70    4.40
   1  -3  -7   51.09    4.40
  -1   3   7   52.09    8.80
   1   3  -7   46.40    4.10
  -1   3   7   54.39    4.80
   0  -3  -7  316.37   24.10
   0  -3  -7  330.27   23.90
   0   3   7  325.97   27.30
   0   3  -7  317.17   23.60
   0   3   7  330.47   24.50
  -1  -3  -7  282.17   20.40
  -1  -3  -7  273.57   20.00
   1  -3   7  267.37   20.90
   1  -3   7  264.17   20.60
  -1  -3  -7  248.98   19.80
   1   3   7  299.97   21.00
   1   3   7  236.58   22.40
  -1   3  -7  261.87   19.40
   1   3   7  249.88   20.20
  -2  -3  -7  777.42   56.69
   2  -3   7  776.22   56.79
   2  -3   7  836.32   57.39
   2  -3   7  810.92   56.09
  -2  -3  -7  741.93   55.89
   2  -3   7  671.13   56.89
   2  -3   7  802.62   56.89
  -2  -3  -7  822.92   56.69
  -2  -3  -7  746.13   56.29
   2  -3   7  800.52   56.59
  -2   3  -7  721.93   55.49
   2   3   7  710.53   55.99
   2   3   7  836.72   57.29
   3  -3   7   16.80    2.90
   3  -3   7   18.00    2.90
   3  -3   7   19.40    2.90
  -3  -3  -7   12.40    1.90
  -3  -3  -7   14.20    1.90
  -3  -3  -7   17.70    3.80
   3  -3   7   19.00    2.80
   3  -3   7   17.30    2.50
   3  -3   7   17.90    3.30
   3  -3   7   17.20    2.40
  -3  -3  -7   15.20    2.30
  -3  -3  -7   18.70    2.70
  -3   3  -7   14.40    1.80
   3   3   7   12.50    5.30
  -3   3  -7   18.20    2.60
   3   3   7   18.20    3.30
   3   3   7   16.40    2.40
  -4  -3  -7  142.49   11.60
   4  -3   7  156.48   12.30
   4  -3   7  149.99   13.10
   4  -3   7  155.48   11.90
   4  -3   7  148.29   12.50
  -4  -3  -7  128.69   11.60
   4  -3   7  151.78   12.50
  -4  -3  -7  139.19   11.40
   4  -3   7  159.08   12.60
  -4   3  -7  153.98   11.30
   4   3   7  137.59   11.80
   4   3   7  146.09   12.50
   4   3   7  133.09   11.60
   4   3   7  120.79   14.00
  -5  -3  -7   17.40    2.30
  -5  -3  -7   21.10    2.50
  -5  -3  -7   20.30    2.40
   5  -3   7   19.00    3.00
   5  -3   7   19.60    3.30
   5  -3   7   18.10    2.90
   5  -3   7   20.70    3.00
  -5  -3  -7   22.10    2.70
   5  -3   7   23.50    2.90
   5  -3   7   21.40    3.70
   5  -3   7   25.90    3.80
   5   3   7   22.90    7.30
   5   3   7   19.60    2.70
   5   3   7   17.40    3.10
   5   3   7   15.10    2.50
   5   3   7   17.50    2.50
   5   3   7   21.70    2.70
  -5   3  -7   17.40    2.20
  -6  -3  -7   59.79    5.30
   6  -3   7   54.99    5.40
  -6  -3  -7   60.39    5.00
  -6  -3  -7   55.79    5.20
  -6  -3  -7   47.00    4.90
   6  -3   7   57.49    5.60
   6   3   7   57.99    5.30
  -6   3  -7   46.10    4.60
   6   3   7   57.49    5.50
   7  -3   7    8.20    1.80
   7  -3   7    9.30    2.00
  -7  -3  -7    7.80    1.40
   7  -3   7    5.70    2.10
  -7  -3  -7    6.90    1.20
   7  -3   7   12.60    3.10
  -7  -3  -7    9.70    1.60
   7   3   7    6.90    1.20
   7   3   7    6.10    1.30
  -7   3  -7    9.50    1.60
   7   3   7    5.00    1.30
  -7   3  -7    7.80    1.50
   7   3   7    9.30    1.80
  -7   3  -7    8.20    1.20
   8  -3   7    4.60    1.20
  -8  -3  -7    6.60    1.20
  -8   3  -7    5.60    0.90
  -8   3  -7    6.10    1.00
  -9  -4   7   34.30    3.30
  -9   4   7   38.40    3.60
  -9   4   7   31.60    3.20
  -8  -4   7    1.80    0.80
   8  -4  -7    3.30    1.40
   8  -4  -7    1.20    0.90
  -8   4   7    3.30    1.10
   8   4  -7    1.50    0.70
   8   4  -7    1.80    0.80
   7   4  -7   47.80    4.70
   7   4  -7   56.79    5.20
  -6  -4   7    4.20    1.20
   6  -4  -7    4.40    1.20
   6  -4  -7    3.70    1.50
  -6  -4   7    3.40    1.20
   6   4  -7    5.40    1.20
  -6   4   7    2.70    1.40
  -6   4   7   -2.60   20.90
  -6   4   7    3.10    1.20
   6   4  -7    2.40    1.00
  -6   4   7    1.70    1.40
  -5  -4   7   39.40    4.30
  -5  -4   7   44.70    4.40
   5  -4  -7   38.90    5.30
   5  -4  -7   47.50    4.50
   5   4  -7   39.90    4.50
  -5   4   7   36.90    5.30
  -5   4   7   49.20    4.90
  -5   4   7   21.20   21.00
   4  -4  -7  111.19    8.90
   4  -4  -7  111.29    9.00
  -4  -4   7   94.59    8.60
  -4  -4   7   93.49    8.40
  -4  -4   7  101.09    9.00
   4  -4  -7   91.49    8.40
   4  -4  -7  106.69    9.80
   4   4  -7  110.29    8.70
  -4   4   7  101.59    9.10
   4   4  -7   88.69    8.20
  -4   4   7  111.39    9.10
  -4   4   7  103.39    8.10
  -4   4   7  103.59   20.00
   3  -4  -7  112.09   10.90
  -3  -4   7   85.89    8.40
   3  -4  -7  101.49    9.00
  -3  -4   7   98.49    8.90
   3  -4  -7   93.99    8.60
   3  -4  -7  117.19    8.90
   3  -4  -7   89.89    8.20
  -3   4   7  101.69   17.00
   3   4  -7   94.79    8.00
   3   4  -7   93.49    8.20
  -3   4   7  106.59    9.00
  -3   4   7  106.69    7.90
   3   4  -7  112.69    8.50
   2  -4  -7  112.59    9.60
   2  -4  -7  116.39   10.20
  -2  -4   7  112.59   10.10
   2  -4  -7  136.49   10.20
   2  -4  -7  123.19    9.90
  -2  -4   7  122.29   10.00
   2   4  -7  117.69    9.30
   2   4  -7  115.19   10.90
  -2   4   7  122.09   10.20
  -2   4   7  104.69    9.50
  -2   4   7  135.59   16.60
  -1  -4   7   78.29    6.30
   1  -4  -7   52.99    6.30
  -1  -4   7   66.99    6.10
   1  -4  -7   60.99    6.20
  -1  -4   7   70.49    6.50
   1  -4  -7   70.19    5.70
   1  -4  -7   59.19    5.90
  -1  -4   7   64.89    6.00
   1  -4  -7   75.49    6.20
  -1   4   7   62.69    6.20
   1   4  -7   58.79    5.50
  -1   4   7   79.49   12.90
   1   4  -7   62.29    5.20
   1   4  -7   65.09    5.40
   0  -4   7  381.46   28.50
   0  -4   7  362.76   28.00
   0  -4   7  375.46   28.00
   0  -4   7  399.76   28.20
   0  -4  -7  347.37   28.00
   0  -4  -7  357.26   27.80
   0  -4  -7  392.56   28.00
   0   4  -7  349.37   27.20
   0   4   7  412.96   28.70
   0   4   7  335.27   31.70
   0   4   7  401.56   27.50
   0   4  -7  334.57   26.80
   0   4  -7  358.06   27.10
   1  -4   7   45.90    5.00
   1  -4   7   40.40    4.70
  -1  -4  -7   46.50    4.50
   1  -4   7   39.80    5.00
  -1  -4  -7   37.50    4.20
  -1  -4  -7   53.39    4.90
  -1  -4  -7   48.30    4.30
   1  -4   7   46.90    4.70
  -1  -4  -7   43.90    4.70
   1  -4   7   52.99    4.50
   1   4   7   41.20    8.90
   1   4   7   45.90    5.30
  -1   4  -7   44.50    4.10
  -2  -4  -7  280.37   20.40
   2  -4   7  279.37   20.90
   2  -4   7  246.38   20.80
   2  -4   7  265.47   20.60
   2  -4   7  250.97   21.30
   2  -4   7  285.17   21.20
  -2  -4  -7  268.87   20.00
  -2  -4  -7  260.97   20.70
  -2  -4  -7  292.47   20.30
   2   4   7  293.17   21.40
   2   4   7  267.77   19.90
   2   4   7  241.48   20.10
  -2   4  -7  250.07   19.80
   2   4   7  220.58   23.20
  -3  -4  -7  105.09    9.80
   3  -4   7  122.39   10.20
  -3  -4  -7  127.19    9.70
   3  -4   7  117.69   10.40
  -3  -4  -7   95.29    9.30
   3  -4   7  121.39   10.40
   3  -4   7  114.69   10.80
   3   4   7  118.89    9.40
  -3   4  -7  117.69    9.20
   3   4   7  109.49   13.30
   4  -4   7  103.69   10.00
  -4  -4  -7  127.49    9.70
   4  -4   7  101.39   10.60
  -4  -4  -7  103.09   10.00
   4  -4   7  127.99   10.60
   4  -4   7  134.39   11.30
   4  -4   7  134.69   10.90
  -4  -4  -7  131.39   10.00
   4   4   7  132.49   14.90
   4   4   7  128.59   10.90
  -4   4  -7  122.29    9.50
   4   4   7  121.09   10.10
  -4   4  -7  103.79   10.90
  -5  -4  -7  106.69    8.90
   5  -4   7  118.29    9.70
   5  -4   7   90.59    9.70
   5  -4   7  129.79   11.10
  -5   4  -7   96.69    9.80
  -5   4  -7  105.39    8.80
   5   4   7  112.89   13.70
  -6  -4  -7  103.19    7.60
   6  -4   7   82.39    7.90
  -6  -4  -7   80.79    7.50
   6  -4   7   92.09    9.00
   6  -4   7  107.29    8.40
   6  -4   7   94.99    8.60
   6  -4   7   93.49    8.70
  -6  -4  -7   89.19    7.70
  -6   4  -7   99.69    7.50
   6   4   7   88.09    7.90
   6   4   7   89.29    7.70
  -6   4  -7   95.09    7.80
   7  -4   7   24.10    3.20
  -7  -4  -7   25.70    2.50
   7  -4   7   24.10    2.90
  -7  -4  -7   21.10    2.40
  -7   4  -7   29.20    2.50
  -7   4  -7   26.30    2.60
  -8  -5   7    1.70    0.70
   8  -5  -7    3.00    0.90
  -8  -5   7    2.10    0.80
  -8   5   7    2.40    0.90
   8   5  -7    3.00    0.70
  -8   5   7    3.90    1.00
  -7  -5   7    9.40    1.60
   7  -5  -7    9.40    2.20
   7   5  -7    9.70    1.40
  -7   5   7    7.20    1.60
  -6  -5   7   11.00    1.80
   6  -5  -7   11.60    2.90
   6   5  -7   10.20    2.00
  -6   5   7    8.30    2.00
   5  -5  -7   11.80    2.50
  -5  -5   7    8.80    1.70
   5  -5  -7    6.30    1.40
   5  -5  -7    7.20    2.10
  -5  -5   7    7.00    1.40
   5   5  -7    5.50    1.30
   5   5  -7    5.70    1.60
  -5   5   7    7.40    1.80
  -5   5   7    8.80    2.00
   4  -5  -7    0.90    1.30
  -4  -5   7    1.00    0.80
   4  -5  -7    0.30    1.20
  -4  -5   7    0.60    0.80
   4  -5  -7   -0.20    0.70
   4  -5  -7   -1.30    1.10
   4  -5  -7    0.00    0.70
  -4   5   7    0.40    0.60
  -4   5   7   -4.80   22.10
  -4   5   7    0.80    0.90
   4   5  -7    0.20    0.60
  -4   5   7   -0.30    0.90
   4   5  -7   -0.10    0.60
   4   5  -7   -0.50    0.80
   4   5  -7   -0.10    0.60
   3  -5  -7    6.40    1.90
   3  -5  -7    3.60    1.20
  -3  -5   7    5.70    1.50
   3  -5  -7    4.50    1.40
   3  -5  -7    6.70    1.80
  -3  -5   7    6.30    1.60
   3   5  -7    6.10    1.40
   3   5  -7    5.10    1.20
  -3   5   7    6.80    1.70
  -3   5   7    2.20   15.90
   3   5  -7    6.10    1.20
  -3   5   7    7.30    1.40
   3   5  -7    7.30    1.60
   2  -5  -7    2.50    1.40
  -2  -5   7    1.60    1.10
   2  -5  -7    0.60    1.30
  -2  -5   7    0.40    1.20
   2  -5  -7    0.20    0.90
  -2  -5   7    2.60    1.00
  -2  -5   7    2.30    1.50
   2  -5  -7    1.60    1.00
   2   5  -7    1.90    0.70
  -2   5   7   -0.80    0.90
  -2   5   7   -0.50   12.20
   2   5  -7    1.50    0.80
  -2   5   7    2.30    1.30
  -2   5   7    1.30    1.10
   2   5  -7    1.80    0.80
  -2   5   7    0.30    1.50
   2   5  -7    1.70    0.70
   1  -5  -7    8.70    2.50
   1  -5  -7   11.00    1.90
   1  -5  -7    6.90    2.60
  -1  -5   7    6.30    1.80
  -1  -5   7   10.50    3.20
   1  -5  -7    9.70    1.50
  -1  -5   7    8.70    1.90
   1  -5  -7   10.50    2.90
   1   5  -7    7.80    1.40
  -1   5   7   -2.50   10.50
   1   5  -7    8.00    1.50
   1   5  -7    6.30    1.20
   1   5  -7    6.90    1.70
  -1   5   7    4.70    1.60
   0  -5   7   75.79    7.60
   0  -5  -7   82.99    7.80
   0  -5   7   87.39    7.80
   0   5  -7   95.49    7.40
   0   5  -7   81.29    6.70
   0   5   7  119.99   16.40
   1  -5   7   93.99    8.60
   1  -5   7   72.69    8.80
   1  -5   7   80.09    8.00
   1  -5   7   87.69    7.90
   1  -5   7   93.19    8.20
  -1  -5  -7   88.99    7.50
   1   5   7   95.89    8.60
  -1   5  -7   79.59    7.00
   1   5   7   99.59   14.80
  -2  -5  -7    0.60    0.60
  -2  -5  -7    0.60    0.70
   2  -5   7    2.40    2.20
   2  -5   7    1.10    1.10
  -2  -5  -7    1.30    0.90
   2  -5   7    0.40    1.00
  -2  -5  -7    0.90    0.70
   2  -5   7    1.40    1.70
   2  -5   7   -1.40    2.50
   2   5   7   -0.50    1.10
   2   5   7    8.80    8.80
  -2   5  -7    0.60    0.80
  -2   5  -7    1.00    0.70
  -3  -5  -7   15.90    2.40
   3  -5   7    8.20    3.20
   3  -5   7   18.00    2.80
   3  -5   7   15.90    3.30
  -3  -5  -7   11.20    1.90
   3  -5   7   15.60    3.10
  -3  -5  -7   11.40    1.90
   3  -5   7   11.40    3.70
   3   5   7   27.80    9.70
   3   5   7   12.60    1.90
  -3   5  -7   10.10    1.60
  -3   5  -7   14.30    2.00
  -4  -5  -7   21.70    2.70
   4  -5   7   30.40    3.80
   4  -5   7   30.50    4.80
   4  -5   7   34.20    4.30
  -4  -5  -7   32.70    3.10
   4  -5   7   35.20    5.20
  -4  -5  -7   21.70    3.10
   4  -5   7   21.00    3.50
   4   5   7   21.20    9.60
   4   5   7   29.70    3.20
  -4   5  -7   24.10    2.90
   5  -5   7   19.20    3.10
  -5  -5  -7   12.60    1.80
   5  -5   7   21.10    3.40
   5  -5   7   17.40    3.30
  -5  -5  -7   15.00    2.00
  -5  -5  -7   17.70    1.90
   5  -5   7   11.70    2.20
   5  -5   7   15.10    2.50
  -5   5  -7   15.90    1.90
  -5   5  -7   11.90    2.00
   5   5   7   12.00    2.00
   6  -5   7   20.60    2.90
  -6  -5  -7   29.80    2.60
   6  -5   7   22.90    3.20
  -6  -5  -7   30.50    2.80
  -6  -5  -7   21.20    2.50
   6  -5   7   23.90    3.00
   6   5   7   22.00    2.50
  -6   5  -7   26.70    2.50
  -6   5  -7   26.40    2.60
   6   5   7   24.70    2.70
   7  -5   7   10.70    1.80
  -7  -5  -7    9.30    1.00
   7  -5   7    6.10    1.10
   7   5   7    6.10    0.90
   7   5   7    8.30    1.20
  -7  -6   7   71.79    5.60
  -7   6   7   62.99    5.60
  -7   6   7   63.69    5.90
   6   6  -7   59.99    5.10
  -6   6   7   65.69    5.60
  -6   6   7   52.19    5.60
   5  -6  -7   24.70    3.40
   5   6  -7   17.20    2.40
  -5   6   7   16.60    2.60
   5   6  -7   24.70    2.50
   4  -6  -7  325.67   24.40
  -4   6   7  277.07   24.10
   4   6  -7  337.07   23.60
  -3  -6   7   60.89    5.50
  -3  -6   7   68.29    6.40
   3   6  -7   65.79    5.70
   3   6  -7   62.99    5.90
   3   6  -7   58.29    5.50
  -3   6   7   78.69   33.80
   2  -6  -7  948.51   68.09
  -2   6   7  976.60   68.79
  -2   6   7  839.72   78.39
   1  -6  -7    1.60    1.10
  -1  -6   7    2.00    1.10
  -1  -6   7    1.80    0.90
   1  -6  -7    1.90    1.80
  -1  -6   7    2.70    1.10
   1  -6  -7    0.90    0.70
   1  -6  -7    2.20    1.10
  -1  -6   7    2.70    1.00
   1  -6  -7    1.80    1.00
   1   6  -7    0.50    0.80
   1   6  -7    1.70    0.80
  -1   6   7    0.80    1.00
   1   6  -7    1.60    0.90
  -1   6   7   11.60   16.10
   1   6  -7    1.30    0.60
   0  -6   7    3.40    1.40
   0  -6   7    8.50    1.80
   0  -6  -7    3.30    1.80
   0  -6  -7    3.80    1.20
   0  -6   7    7.10    1.60
   0  -6  -7    3.00    1.10
   0  -6   7    6.20    1.80
   0  -6  -7    5.80    1.20
   0   6   7  -15.50   17.80
   0   6  -7    8.20    1.50
   0   6  -7    6.20    1.30
  -1  -6  -7  124.29   11.70
   1  -6   7  142.29   12.10
  -1  -6  -7  136.39   11.20
  -1   6  -7  162.18   12.20
   1   6   7  132.09   19.70
  -1   6  -7  157.68   11.30
  -1   6  -7  140.89   11.50
  -2  -6  -7  130.19   12.00
  -2  -6  -7  171.38   13.00
   2  -6   7  163.98   13.70
  -2   6  -7  165.88   12.60
  -3  -6  -7   -0.30    0.50
  -3  -6  -7    0.00    0.60
   3  -6   7    0.70    0.80
   3  -6   7    0.40    0.50
   3  -6   7    0.40    0.90
  -3  -6  -7    0.90    0.50
   3  -6   7   -0.70    1.70
  -3  -6  -7    0.00    0.50
  -3   6  -7    0.30    0.50
  -3   6  -7   -0.20    0.70
   3   6   7    0.10    0.60
  -3   6  -7    0.00    0.50
   4  -6   7    5.70    1.40
   4  -6   7    4.10    1.30
   4  -6   7    2.60    1.90
   4  -6   7    4.80    1.30
  -4  -6  -7    3.20    0.80
  -4   6  -7    3.40    0.90
  -4   6  -7    3.20    0.80
  -4   6  -7    2.20    0.90
   5  -6   7    2.00    0.80
   5  -6   7    1.20    0.60
  -5  -6  -7    0.60    0.50
   5  -6   7    0.40    0.80
  -5  -6  -7    1.70    0.50
  -5  -6  -7    1.70    0.70
   5  -6   7    1.20    1.00
   5   6   7    1.20    0.90
  -5   6  -7    1.10    0.50
  -5   6  -7    1.80    0.70
   6  -6   7    5.50    1.10
   6  -6   7    4.10    0.80
  -6   6  -7    5.10    0.70
  -6  -7   7   23.20    2.30
  -6   7   7   19.90    2.30
  -5  -7   7    8.50    1.10
   5  -7  -7    9.50    1.40
  -5   7   7    9.40    1.50
   5   7  -7    6.70    1.10
   5   7  -7    9.80    1.30
  -4  -7   7   27.90    2.40
   4   7  -7   20.60    2.70
  -4   7   7   23.10    2.90
   3  -7  -7    0.10    0.70
   3  -7  -7    2.50    1.30
  -3   7   7    1.50    0.80
   3   7  -7    1.40    0.60
   3   7  -7    1.00    0.60
   3   7  -7    1.40    0.70
   2  -7  -7   19.30    2.90
  -2  -7   7   24.00    3.00
  -2  -7   7   24.10    3.10
  -2   7   7   27.30    2.80
   2   7  -7   28.20    3.10
   2   7  -7   24.30    2.60
   1  -7  -7   16.30    1.80
  -1  -7   7   13.30    2.00
   1   7  -7   16.80    2.20
   1   7  -7   17.70    2.00
   0  -7   7   35.30    4.10
   0  -7   7   24.10    3.20
   0  -7   7   33.50    3.30
   0   7  -7   31.70    3.20
   0   7  -7   29.00    3.00
   1  -7   7    1.90    0.90
   1  -7   7    1.80    1.20
  -1  -7  -7    3.50    1.10
  -1  -7  -7    2.00    0.70
  -1  -7  -7    1.90    1.30
   1  -7   7    2.20    0.80
  -1   7  -7    1.50    0.70
  -1   7  -7    1.30    0.80
  -1   7  -7    1.90    0.80
  -1   7  -7    1.70    0.60
   2  -7   7    0.30    0.60
  -2  -7  -7   -1.50    1.30
  -2  -7  -7   -0.40    0.70
  -2  -7  -7    0.20    0.70
   2  -7   7   -0.10    0.30
   2  -7   7    0.30    0.80
   2   7   7    0.10    0.30
  -2   7  -7   -0.50    0.50
  -2   7  -7   -0.60    0.50
  -2   7  -7   -0.30    0.40
   3  -7   7   16.30    2.10
   3  -7   7   16.40    2.30
   3  -7   7   16.00    2.30
  -3  -7  -7   13.20    1.50
  -3  -7  -7   11.60    1.70
  -3   7  -7   15.90    1.70
  -3   7  -7   16.90    2.00
  -3   7  -7   14.00    1.80
   3   7   7   13.40    1.60
   4  -7   7    0.20    0.50
   4  -7   7    0.30    0.50
   4  -7   7   -0.10    0.40
  -4  -7  -7    0.40    0.40
  -4   7  -7    0.20    0.40
  -4   7  -7   -0.20    0.40
   4  -8  -7   52.39    4.60
  -4  -8   7   48.30    4.40
   3  -8  -7   21.20    2.20
   3  -8  -7   16.30    2.30
  -3  -8   7   19.50    2.60
   2  -8  -7   15.20    1.70
  -2  -8   7   13.50    1.70
   1  -8  -7    1.60    0.90
   1  -8  -7    0.50    0.50
   1   8  -7    0.00    0.30
   1   8  -7    0.40    0.30
   0  -8  -7   15.10    1.80
   0  -8   7   10.50    1.70
   0  -8   7   13.10    1.40
   0   8  -7   11.40    1.40
  -1  -8  -7    0.60    0.50
   1  -8   7    1.20    0.50
   1  -8   7    0.90    0.60
  -1  -8  -7    0.80    0.90
  -1   8  -7    0.60    0.40
   1   8   7    0.50    0.40
  -1   8  -7    0.60    0.40
  -2  -8  -7    0.90    0.40
   2  -8   7    0.80    0.40
   2  -8   7    0.20    0.40
  -2   8  -7    0.50    0.30
  10   0  -8    1.60    0.60
 -10   0   8    0.00    0.60
  -9   0   8    9.70    1.70
  -9   0   8    8.60    1.60
   9   0  -8   10.70    1.90
  -8   0   8  832.02   69.09
   8   0  -8  725.53   58.79
   8   0  -8  817.62   58.59
   8   0  -8  766.22   58.29
  -8   0   8  876.91   58.79
   7   0  -8   23.00    2.60
   7   0  -8   25.70    3.00
  -7   0   8   24.70    3.20
   7   0  -8   21.50    3.30
  -7   0   8   15.40   18.70
   7   0  -8   25.20    3.10
  -7   0   8   17.50    2.70
  -6   0   8   -2.40    1.80
  -6   0   8    0.90    1.10
   6   0  -8    0.40    0.70
   6   0  -8    0.30    0.80
  -6   0   8    0.50    1.10
  -6   0   8    7.60    9.20
   6   0  -8    0.30    0.60
  -6   0   8    0.00    0.60
   6   0  -8    0.60    1.20
  -5   0   8   22.00    2.60
  -5   0   8   17.90    7.70
  -5   0   8   21.70    2.70
   5   0  -8   17.20    2.30
   5   0  -8   23.10    2.60
  -5   0   8   20.60    2.80
   4   0  -8   12.60    1.60
  -4   0   8   14.70    2.10
  -4   0   8   10.60    5.50
   4   0  -8   11.90    1.80
   4   0  -8   13.20    1.70
  -4   0   8   12.00    2.00
   3   0  -8    1.00    0.50
   3   0  -8    1.80    0.70
  -3   0   8    5.30    4.50
   3   0  -8    0.90    0.60
  -2   0   8  163.38   15.20
   2   0  -8  162.98   12.70
  -2   0   8  185.38   15.00
  -1   0   8  222.98   17.60
   1   0  -8  245.58   17.20
  -1   0   8  226.98   17.80
   0   0  -8 2520.05  162.88
   0   0  -8 2044.10  163.18
   2   0   8 1152.68   79.39
   2   0   8 1091.19   79.09
  -2   0  -8  969.70   78.29
   2   0   8 1146.19   79.19
   2   0   8 1118.49   79.09
  -3   0  -8   42.80    4.50
   3   0   8   41.50    4.20
   3   0   8   44.60    4.30
  -3   0  -8   43.50    3.80
   3   0   8   45.50    4.50
   3   0   8   40.10    4.90
   3   0   8   46.20    4.40
   3   0   8   45.50    4.60
   4   0   8  147.79   12.00
   4   0   8  142.19   11.70
   4   0   8  153.08   11.60
  -4   0  -8  135.59   11.90
   4   0   8  146.79   11.70
   4   0   8  120.49   12.20
   4   0   8  161.48   12.10
  -4   0  -8  133.19   10.90
  -5   0  -8  271.17   18.90
   5   0   8  261.47   20.00
   5   0   8  247.28   20.50
   5   0   8  219.78   19.40
   5   0   8  253.47   19.90
   5   0   8  260.47   19.50
   6   0   8   35.60    4.90
  -6   0  -8   21.10    2.70
   6   0   8   21.20    3.10
   6   0   8   27.70    4.60
   6   0   8   30.30    3.60
  -6   0  -8   28.70    2.70
   7   0   8   12.20    2.50
   7   0   8   15.40    2.10
  -7   0  -8   16.10    2.00
   7   0   8   22.00    3.30
  -7   0  -8   18.60    2.00
  -7   0  -8   21.10    2.20
   7   0   8   13.40    2.20
   8   0   8    4.10    1.10
   8   0   8    2.30    1.70
  -8   0  -8    4.20    0.70
   8   0   8    1.20    0.60
  -8   0  -8    3.00    1.00
   8   0   8    2.20    1.50
   8   0   8    1.30    0.60
 -10  -1   8    4.90    1.10
  10  -1  -8    4.30    1.00
 -10   1   8    5.20    1.10
  -9  -1   8    2.60    0.90
   9  -1  -8    3.60    1.00
   9   1  -8    2.80    1.10
   9   1  -8    4.10    1.10
  -9   1   8    3.50    1.00
   8  -1  -8    7.80    1.90
   8  -1  -8   12.40    2.40
  -8  -1   8   13.00    2.00
  -8  -1   8    7.80    1.90
  -8  -1   8  -13.40   31.20
   8   1  -8    9.10    2.00
   8   1  -8    8.90    2.00
   8   1  -8   10.10    1.50
  -8   1   8    8.20    1.80
  -8   1   8   14.60   24.50
   8   1  -8   11.60    2.00
  -8   1   8   12.40    2.10
  -8   1   8    6.40    2.00
   7  -1  -8   19.50    2.40
   7  -1  -8   14.70    2.50
  -7  -1   8   16.60   12.20
  -7  -1   8   23.70    3.00
  -7   1   8   11.70   14.70
   7   1  -8   17.60    2.60
   7   1  -8   19.10    2.70
  -7   1   8   21.60    2.90
   7   1  -8   21.60    2.60
   7   1  -8   21.10    3.10
  -7   1   8   15.20    2.70
  -7   1   8   24.30    3.00
  -6  -1   8  474.55   35.90
  -6  -1   8  426.26   35.70
   6  -1  -8  517.85   36.00
  -6  -1   8  504.45   42.10
   6  -1  -8  494.75   36.40
   6   1  -8  508.15   36.20
  -6   1   8  468.15   43.20
  -6   1   8  491.45   36.00
  -6   1   8  452.75   36.00
   6   1  -8  476.45   35.40
   5  -1  -8   34.50    4.10
   5  -1  -8   37.00    3.50
   5  -1  -8   34.90    3.80
  -5  -1   8   32.90    3.60
  -5  -1   8   33.70    3.70
  -5  -1   8   32.80    8.50
   5  -1  -8   26.00    4.20
   5  -1  -8   29.30    3.30
  -5   1   8   34.20    3.80
  -5   1   8   34.00    3.60
  -5   1   8   35.80    4.00
  -5   1   8   43.20   10.40
   5   1  -8   32.90    3.50
   5   1  -8   27.90    3.20
   4  -1  -8   85.59    7.60
  -4  -1   8   89.19   11.40
   4  -1  -8   94.59    7.90
  -4  -1   8   82.09    7.70
  -4  -1   8   97.99    8.00
   4  -1  -8   83.29    7.50
  -4   1   8   95.29    8.10
  -4   1   8   97.09    8.00
  -4   1   8  101.79   12.90
  -4   1   8   98.39    8.00
   4   1  -8  101.39    7.80
   4   1  -8   95.19    7.50
  -3  -1   8  567.54   42.50
   3  -1  -8  596.74   39.10
   3  -1  -8  482.35   39.10
  -3  -1   8  583.34   41.70
   3  -1  -8  466.45   38.90
  -3   1   8  514.45   39.20
   3   1  -8  496.05   38.90
  -3   1   8  537.95   42.50
   3   1  -8  596.74   38.90
   2  -1  -8  201.48   15.50
   2  -1  -8  221.38   15.50
  -2  -1   8  228.68   16.70
   2  -1  -8  178.28   15.40
  -2   1   8  201.38   18.00
   1  -1  -8  759.52   59.99
   1  -1  -8  731.83   59.69
  -1   1   8  829.62   61.49
  -1   1   8  875.31   60.69
   1   1  -8  887.61   59.49
  -1   1   8  911.71   61.79
   0  -1  -8  744.53   55.79
   0   1   8  796.72   56.19
  -1  -1  -8    1.30    0.80
  -1  -1  -8    2.00    0.70
   1   1   8    2.20    1.00
  -1   1  -8    2.10    0.60
   1   1   8    1.70    1.20
  -1   1  -8    1.30    0.60
   2  -1   8   13.40    1.90
  -2  -1  -8   12.80    1.90
   2  -1   8   14.20    2.10
   2  -1   8   12.70    1.80
  -2  -1  -8   11.70    1.50
   2  -1   8   16.00    2.10
   2  -1   8   12.60    2.70
   2  -1   8   15.00    1.90
  -2   1  -8    9.80    1.70
   2   1   8   14.10    2.10
   2   1   8   12.30    1.90
   2   1   8   15.70    1.90
   2   1   8   12.70    1.90
  -2   1  -8   10.10    1.70
  -3  -1  -8   71.89    6.80
   3  -1   8   79.69    6.90
   3  -1   8   75.59    6.50
   3  -1   8   76.39    7.30
  -3  -1  -8   67.79    5.90
   3  -1   8   76.09    6.40
   3  -1   8   71.69    6.80
   3  -1   8   63.79    6.60
   3  -1   8   71.29    6.50
   3   1   8   76.19    7.00
   3   1   8   75.19    6.60
   3   1   8   74.29    6.40
  -3   1  -8   62.19    5.50
  -3   1  -8   68.69    6.40
   3   1   8   78.39    7.30
   3   1   8   73.99    6.40
   3   1   8   73.69    6.60
   3   1   8   76.89    6.50
  -4  -1  -8    2.10    0.80
   4  -1   8    3.00    1.90
   4  -1   8    4.10    2.70
   4  -1   8    3.40    1.30
   4  -1   8    2.50    1.40
   4  -1   8    1.70    1.60
   4  -1   8    5.40    1.60
   4  -1   8    5.10    1.90
  -4  -1  -8    4.30    1.00
   4  -1   8    4.50    2.00
   4   1   8    2.40    1.00
   4   1   8    3.20    1.20
   4   1   8    4.80    2.20
  -4   1  -8    3.10    0.90
   4   1   8    5.90    2.20
   4   1   8    3.90    1.80
   4   1   8    4.80    1.70
   4   1   8    4.10    1.40
  -4   1  -8    3.10    1.70
  -4   1  -8    4.00    1.20
   5  -1   8    4.00    1.30
   5  -1   8    5.20    1.30
   5  -1   8    4.00    1.40
  -5  -1  -8    4.10    1.40
   5  -1   8    3.20    2.20
   5  -1   8    3.00    1.20
  -5  -1  -8    4.40    0.90
   5  -1   8    4.80    2.20
  -5  -1  -8    3.70    0.90
   5   1   8    0.80    2.40
  -5   1  -8    3.10    0.90
   5   1   8    3.00    2.50
   5   1   8    3.00    1.60
   5   1   8    3.30    1.10
   5   1   8    4.70    1.40
   5   1   8    2.70    0.90
  -5   1  -8    2.90    0.90
   5   1   8    3.10    1.50
   6  -1   8   18.80    2.80
  -6  -1  -8   16.00    2.20
   6  -1   8   12.90    2.60
  -6  -1  -8   21.40    2.40
   6  -1   8   22.30    3.20
   6  -1   8   16.60    3.50
   6  -1   8   19.00    3.60
   6   1   8   18.10    2.30
  -6   1  -8   16.30    2.00
   6   1   8   14.40    3.10
   6   1   8   16.20    3.30
   6   1   8   13.80    2.30
   6   1   8   17.80    2.60
   7  -1   8   14.00    2.90
   7  -1   8   10.50    2.00
   7  -1   8   11.90    2.30
  -7  -1  -8    6.50    1.30
  -7  -1  -8    8.60    1.50
   7  -1   8    9.20    1.70
   7  -1   8    9.80    1.90
  -7   1  -8   10.70    1.50
   7   1   8   10.50    1.90
   7   1   8    6.90    1.40
  -7   1  -8   11.60    1.40
   7   1   8    6.10    2.60
   7   1   8    6.20    1.40
  -7   1  -8    9.20    1.50
   8  -1   8   22.00    2.70
   8  -1   8   18.10    2.30
   8  -1   8   22.50    2.90
   8  -1   8   21.80    2.20
  -8  -1  -8   19.50    2.00
   8  -1   8   18.10    2.60
   8   1   8   24.10    2.70
   8   1   8   19.80    2.30
   8   1   8   21.10    2.40
   8   1   8   20.80    2.10
  -8   1  -8   24.30    2.20
 -10  -2   8   33.50    3.00
  10  -2  -8   33.00    2.90
  10   2  -8   25.90    2.90
  -9  -2   8    8.70    1.60
   9  -2  -8   10.50    1.90
  -9   2   8   12.60    1.70
   9   2  -8   15.30    1.70
  -8  -2   8    2.60    1.10
   8  -2  -8    4.90    1.10
  -8  -2   8   19.50   17.00
   8  -2  -8    3.10    1.40
  -8   2   8    4.90    1.40
  -8   2   8    4.70    1.40
   8   2  -8    5.20    1.40
   8   2  -8    2.40    1.20
   8   2  -8    5.90    1.40
   7  -2  -8  154.08   13.40
  -7  -2   8  150.58   12.80
   7  -2  -8  168.58   12.60
  -7  -2   8  153.68   12.90
  -7   2   8  169.58   13.40
  -7   2   8  176.78   13.30
  -7   2   8  125.29   26.30
   7   2  -8  142.79   12.50
   7   2  -8  163.48   13.00
  -6  -2   8    7.40    1.60
   6  -2  -8    5.20    1.90
  -6  -2   8    5.90    1.40
   6  -2  -8    4.20    1.10
   6  -2  -8    4.80    1.40
   6  -2  -8    3.70    1.40
   6   2  -8    5.70    1.20
   6   2  -8    5.20    1.40
  -6   2   8    5.60    1.60
  -6   2   8    3.40    1.40
  -6   2   8   13.10   13.90
  -6   2   8    6.30    1.80
   5  -2  -8  141.79   12.40
   5  -2  -8  166.18   12.40
   5  -2  -8  131.69   11.60
  -5  -2   8  132.19   12.10
   5  -2  -8  155.18   12.20
  -5  -2   8  150.08   12.00
  -5  -2   8  153.68   12.00
   5  -2  -8  168.68   12.10
   5   2  -8  135.89   11.80
  -5   2   8  150.58   12.30
  -5   2   8  155.68   19.80
  -5   2   8  143.39   12.30
  -4  -2   8  239.88   18.30
   4  -2  -8  224.58   17.90
   4  -2  -8  245.18   18.10
  -4   2   8  254.07   18.60
  -4   2   8  217.28   18.30
  -4   2   8  246.98   31.20
  -3  -2   8   39.80    4.20
   3  -2  -8   34.30    3.70
   3  -2  -8   43.10    4.20
   3  -2  -8   52.39    5.30
  -3   2   8   42.50    4.20
  -3   2   8   40.10    9.10
  -3   2   8   39.90    4.10
   3   2  -8   35.80    3.70
   3   2  -8   45.80    3.70
   2  -2  -8  526.95   38.50
   2  -2  -8  552.44   38.30
  -2  -2   8  568.84   39.00
   2  -2  -8  493.55   38.50
  -2  -2   8  595.74   39.00
   2   2  -8  498.65   37.90
  -2   2   8  512.95   38.60
   2   2  -8  460.05   37.90
  -2   2   8  532.15   42.00
   1  -2  -8  137.09   11.50
   1  -2  -8  137.79   11.10
  -1   2   8  152.38   14.10
   1   2  -8  151.18   10.90
  -1   2   8  150.58   11.60
   0  -2  -8    2.90    1.00
   0  -2  -8    3.90    0.90
   0  -2  -8    2.80    0.80
   0   2   8    3.40    3.50
   0   2   8   -1.70    8.20
   0   2  -8    2.60    0.80
  -1  -2  -8   22.10    2.30
  -1  -2  -8   19.50    2.30
   1  -2   8   22.10    2.80
  -1  -2  -8   22.40    2.70
   1   2   8   24.30    4.10
   1   2   8    8.30   13.60
   1   2   8   22.80    2.50
  -2  -2  -8  887.81   68.69
   2  -2   8  928.51   69.19
  -2  -2  -8  960.70   69.39
  -2  -2  -8  930.51   68.59
   2  -2   8  944.91   69.99
   2  -2   8  930.31   69.39
   2  -2   8  999.30   69.29
   2   2   8  900.21   69.49
   2   2   8  980.90   69.19
   2   2   8 1005.90   68.99
   2   2   8  983.80   69.09
   2   2   8  968.50   69.69
  -3  -2  -8    2.30    0.80
  -3  -2  -8    1.30    0.60
   3  -2   8    1.90    1.20
   3  -2   8    3.90    1.60
   3  -2   8    1.80    1.10
   3  -2   8    2.90    1.10
   3  -2   8    1.20    1.20
   3  -2   8    4.60    1.60
  -3   2  -8    1.10    1.20
   3   2   8    2.50    1.10
   3   2   8    3.80    2.40
   3   2   8    1.30    0.90
   3   2   8    2.10    1.00
  -3   2  -8   -0.30    0.90
   3   2   8    1.00    3.10
   4  -2   8   18.50    2.50
   4  -2   8   15.10    2.80
   4  -2   8   15.40    2.50
   4  -2   8   16.10    2.80
  -4  -2  -8   15.00    1.90
  -4  -2  -8    9.80    2.30
  -4  -2  -8   14.90    2.00
   4  -2   8   14.20    2.60
   4  -2   8   13.70    2.90
   4  -2   8   15.40    3.00
   4   2   8   14.10    3.60
   4   2   8   15.10    2.30
   4   2   8   14.20    2.40
   4   2   8   18.20    2.90
   4   2   8   11.20    2.10
  -4   2  -8   14.30    1.70
   4   2   8   15.40    2.30
   4   2   8   11.40    2.20
   5  -2   8  194.48   16.40
   5  -2   8  221.68   16.80
  -5  -2  -8  230.38   16.10
  -5  -2  -8  205.58   16.00
   5  -2   8  229.68   17.10
   5  -2   8  181.98   16.30
   5  -2   8  208.48   17.40
  -5  -2  -8  183.58   16.00
   5  -2   8  213.08   16.90
  -5   2  -8  190.08   15.60
   5   2   8  221.38   16.40
   5   2   8  189.08   16.10
   5   2   8  212.48   16.60
   5   2   8  228.98   17.30
   6  -2   8  176.68   14.70
   6  -2   8  175.68   15.10
  -6  -2  -8  184.28   14.30
   6  -2   8  175.58   14.60
   6  -2   8  202.18   16.20
  -6   2  -8  180.78   14.00
  -6   2  -8  190.28   14.20
   6   2   8  198.58   14.50
   6   2   8  179.38   14.70
  -7  -2  -8   15.00    1.70
  -7  -2  -8   10.20    1.60
  -7  -2  -8   14.90    1.70
   7  -2   8   13.50    2.90
   7  -2   8   15.70    2.40
  -7  -2  -8   16.60    2.00
  -7   2  -8   13.00    1.80
   7   2   8    9.40    2.10
  -7   2  -8   11.60    1.50
   7   2   8   13.30    1.80
   8  -2   8    0.50    0.50
  -8  -2  -8    1.10    0.40
   8  -2   8    0.30    0.80
   8  -2   8   -0.40    0.90
   8  -2   8    0.50    1.20
   8  -2   8    2.90    1.20
  -8  -2  -8    0.80    0.30
   8   2   8   -0.20    0.60
   8   2   8    0.60    0.40
   8   2   8    0.30    0.50
  -8   2  -8    0.80    0.60
   8   2   8    0.80    0.50
  10  -3  -8    3.30    0.90
  10   3  -8    2.80    0.80
   9  -3  -8    1.00    0.80
  -9   3   8    0.70    0.70
   9   3  -8    1.70    1.00
  -9   3   8    0.80    0.60
  -9   3   8    0.50    0.70
   9   3  -8    0.60    0.80
  -8  -3   8   31.90    2.90
  -8   3   8   30.70    3.60
   8   3  -8   34.10    3.60
   8   3  -8   35.10    3.80
   8   3  -8   38.30    4.00
  -8   3   8   36.90    4.00
   7  -3  -8    0.90    0.90
  -7  -3   8    2.10    1.10
  -7  -3   8    4.40    1.20
   7  -3  -8    4.90    1.50
   7  -3  -8    1.80    0.80
   7   3  -8    1.50    1.00
  -7   3   8    3.00    1.20
  -7   3   8   -0.20   25.40
  -7   3   8    4.70    1.50
  -7   3   8    1.40    1.10
   7   3  -8    2.30    0.80
   6  -3  -8    0.40    0.70
   6  -3  -8    2.70    1.30
   6  -3  -8    0.80    1.20
  -6  -3   8    0.00    0.70
  -6  -3   8    0.40    0.60
   6  -3  -8    0.50    1.00
   6   3  -8    1.60    0.70
  -6   3   8    0.50    1.00
  -6   3   8   -2.10   18.10
  -6   3   8    0.80    0.90
   6   3  -8    0.80    0.80
  -6   3   8    1.70    1.20
  -5  -3   8   67.19    6.70
   5  -3  -8   66.29    6.50
  -5  -3   8   78.49    6.80
   5  -3  -8   76.29    7.00
  -5   3   8   90.09    7.50
  -5   3   8   72.79   17.20
   5   3  -8   74.69    6.40
   4  -3  -8   34.30    3.70
  -4  -3   8   29.00    3.40
   4  -3  -8   33.40    3.50
   4  -3  -8   33.60    3.40
   4  -3  -8   30.80    4.00
   4  -3  -8   35.00    3.80
  -4  -3   8   28.10    3.20
  -4   3   8   30.10    3.70
   4   3  -8   29.60    3.30
   4   3  -8   24.20    2.90
  -4   3   8   33.70    3.80
  -4   3   8   22.50   10.90
  -3  -3   8   11.50    2.00
  -3  -3   8    6.50    1.50
   3  -3  -8    7.60    1.50
  -3  -3   8    9.30    1.70
   3  -3  -8   11.80    1.80
   3  -3  -8    9.10    2.00
   3  -3  -8   10.10    1.80
  -3  -3   8    7.70   10.20
   3   3  -8    8.20    1.40
  -3   3   8    9.40    1.90
  -3   3   8   18.60    9.10
   3   3  -8    7.50    1.40
   2  -3  -8   10.90    1.90
  -2  -3   8    9.00    3.60
   2  -3  -8   10.10    1.90
   2  -3  -8    8.80    1.70
  -2  -3   8    8.70    1.80
   2  -3  -8    8.40    1.60
   2  -3  -8   11.60    2.40
  -2  -3   8   10.70    2.20
   2   3  -8   10.20    1.40
  -2   3   8   11.70    2.10
   2   3  -8    8.20    1.30
   1  -3  -8  452.65   30.80
   1  -3  -8  376.46   30.70
   1  -3  -8  385.96   30.40
   1  -3  -8  439.36   30.70
  -1  -3   8  398.26   31.00
  -1  -3   8  418.76   31.00
  -1   3   8  384.86   30.60
  -1   3   8  439.36   31.10
   1   3  -8  401.56   29.90
   0  -3  -8    7.70    1.50
   0  -3  -8   10.80    1.80
   0  -3  -8   10.00    1.80
   0  -3   8   10.60    1.90
   0  -3  -8   12.60    2.30
   0  -3   8   10.80    2.10
   0  -3   8   10.60    2.30
   0   3   8    9.80    4.80
   0   3  -8    9.10    1.30
   0   3   8   10.90    2.40
  -1  -3  -8  247.98   19.60
  -1  -3  -8  248.38   20.10
   1  -3   8  269.57   20.30
  -1  -3  -8  247.88   19.40
   1  -3   8  280.17   20.70
   1  -3   8  255.77   19.90
  -1  -3  -8  287.57   20.30
  -1  -3  -8  253.27   20.20
   1  -3   8  258.57   19.50
   1  -3   8  251.97   20.50
   1   3   8  250.57   19.60
   1   3   8  255.47   22.00
   1   3   8  276.77   19.90
   2  -3   8   14.80    2.60
  -2  -3  -8   12.00    1.80
  -2  -3  -8   11.20    1.60
   2  -3   8   13.20    2.00
   2  -3   8   13.00    2.40
  -2  -3  -8   12.90    2.20
   2  -3   8   10.20    2.40
   2  -3   8   13.30    1.90
  -2  -3  -8   13.80    2.80
  -2  -3  -8   14.10    2.20
   2  -3   8    8.20    2.10
   2  -3   8   12.80    2.80
  -2   3  -8    8.90    1.90
   2   3   8   15.60    2.00
   2   3   8   15.60    3.40
   2   3   8    6.80    4.90
   3  -3   8   -1.10    1.90
   3  -3   8   -0.30    0.60
  -3  -3  -8    0.40    0.60
  -3  -3  -8    0.50    0.90
   3  -3   8   -1.10    1.10
   3  -3   8   -0.10    0.60
   3  -3   8   -0.60    1.50
  -3  -3  -8    1.00    1.20
  -3  -3  -8   -0.10    0.50
   3  -3   8   -0.90    2.60
   3  -3   8   -0.20    0.90
   3   3   8   -1.90    4.40
   3   3   8    3.30    1.90
  -3   3  -8   -0.90    1.30
   3   3   8    0.30    0.40
  -3   3  -8    0.40    0.50
   4  -3   8   29.70    4.40
   4  -3   8   32.50    4.20
   4  -3   8   26.90    3.50
  -4  -3  -8   28.70    3.20
   4  -3   8   26.60    3.80
  -4  -3  -8   26.40    2.90
   4  -3   8   24.50    3.50
  -4  -3  -8   24.60    3.30
  -4  -3  -8   30.00    3.20
   4  -3   8   25.00    3.60
   4  -3   8   23.00    3.50
   4   3   8   29.90    3.20
   4   3   8   30.70    4.40
   4   3   8   26.80    3.00
   4   3   8   26.30    3.30
   4   3   8   34.10    6.30
   5  -3   8    2.40    1.20
  -5  -3  -8    2.40    1.00
   5  -3   8    3.50    1.80
  -5  -3  -8    3.60    1.10
   5  -3   8    3.50    2.10
   5  -3   8    2.20    1.70
   5  -3   8    2.90    1.70
  -5  -3  -8    0.80    0.80
  -5  -3  -8    2.00    0.80
   5   3   8    0.40    1.50
   5   3   8    2.10    1.00
   5   3   8    1.20    1.30
  -5   3  -8    1.70    1.10
   5   3   8    2.00    1.00
   5   3   8    1.30    1.20
  -5   3  -8    1.50    0.60
   6  -3   8   19.20    2.90
  -6  -3  -8   14.50    2.20
   6  -3   8   16.10    2.90
  -6  -3  -8   18.20    2.10
  -6  -3  -8   18.00    2.20
   6   3   8   15.40    2.20
   6   3   8   22.00    2.90
   6   3   8   16.30    2.30
   6   3   8   18.70    2.30
  -6   3  -8   21.10    2.10
  -6   3  -8   21.50    2.20
  -7  -3  -8    7.20    1.30
  -7  -3  -8    7.20    1.10
   7  -3   8    5.50    1.40
   7  -3   8    6.00    1.60
   7  -3   8    4.70    1.50
   7  -3   8    8.30    2.00
   7   3   8    5.30    1.30
   7   3   8    4.60    1.00
  -7   3  -8    5.70    0.90
   9  -4  -8    1.00    0.70
   9  -4  -8    1.70    0.80
  -9  -4   8    2.20    0.70
  -9   4   8    0.50    0.60
  -9   4   8    1.30    0.70
   9   4  -8    0.40    0.60
   8  -4  -8    5.20    1.80
  -8  -4   8    9.40    1.30
   8  -4  -8   10.90    2.30
   8   4  -8    7.40    1.90
   8   4  -8    8.00    1.30
   8   4  -8    7.10    1.60
  -7  -4   8  121.49   11.00
   7  -4  -8  143.79   11.80
   7   4  -8  153.88   11.60
  -6  -4   8  103.19    8.90
   6  -4  -8  121.29   10.10
   6  -4  -8  101.69   10.10
  -6  -4   8   92.59    8.80
  -6   4   8  119.29    9.80
   6   4  -8  110.29    9.30
   6   4  -8  107.59    8.80
  -6   4   8   77.89   22.20
  -5  -4   8    1.00    0.80
   5  -4  -8    2.10    0.90
  -5  -4   8    0.50    0.80
   5  -4  -8    1.50    1.40
   5  -4  -8    1.00    1.30
   5  -4  -8    0.80    1.00
   5  -4  -8    0.20    0.80
   5   4  -8    0.20    0.80
  -5   4   8  -13.50   17.50
   5   4  -8    0.10    0.80
  -5   4   8   -0.10    0.90
   5   4  -8    0.70    0.70
  -5   4   8   -0.50    1.00
  -4  -4   8   11.60    3.10
  -4  -4   8   13.90    2.10
  -4  -4   8   17.50    2.20
   4  -4  -8   11.70    1.90
   4  -4  -8   11.00    2.30
   4  -4  -8   12.50    2.20
   4  -4  -8   16.20    3.10
   4  -4  -8   12.60    3.30
   4   4  -8   16.10    2.30
  -4   4   8   16.50   17.00
  -4   4   8   17.30    4.20
   4   4  -8   11.60    1.80
  -4   4   8   18.80    2.70
  -3  -4   8  339.07   25.00
   3  -4  -8  362.76   25.40
  -3  -4   8  349.37   25.70
   3  -4  -8  347.27   26.10
  -3   4   8  333.67   25.40
  -3   4   8  311.37   32.10
  -3   4   8  355.26   26.10
   3   4  -8  281.57   25.00
  -2  -4   8    9.00    1.90
  -2  -4   8   10.60    2.10
   2  -4  -8   10.00    2.30
   2  -4  -8    6.80    1.60
   2  -4  -8    7.50    1.60
   2  -4  -8    9.10    1.60
   2  -4  -8    7.90    1.70
  -2  -4   8    6.60    2.90
  -2  -4   8   10.00    1.40
   2   4  -8    6.70    1.20
  -2   4   8    6.80    2.10
   2   4  -8    8.90    1.30
  -2   4   8    6.30    9.20
  -2   4   8    9.00    2.20
   2   4  -8    6.70    1.30
   1  -4  -8    1.40    1.00
   1  -4  -8   -0.50    1.60
   1  -4  -8    1.20    0.80
  -1  -4   8    1.20    1.10
  -1  -4   8    0.20    1.20
  -1  -4   8    3.90    1.30
   1  -4  -8    1.00    0.90
   1  -4  -8    2.30    1.30
  -1  -4   8    1.60    0.80
   1   4  -8    0.40    0.60
  -1   4   8   -6.30    7.20
  -1   4   8    0.70    0.60
  -1   4   8    0.70    1.40
   1   4  -8    1.90    0.60
   0  -4   8   74.49    6.60
   0  -4  -8   57.89    6.00
   0  -4   8   63.79    6.60
   0  -4  -8   75.59    6.60
   0  -4   8   61.49    6.10
   0  -4  -8   55.39    5.90
   0  -4   8   74.19    6.40
   0  -4   8   65.09    6.30
   0   4   8   69.89   12.00
   0   4   8   58.99    6.70
   0   4  -8   71.09    5.60
  -1  -4  -8  424.36   32.90
   1  -4   8  464.35   32.80
   1  -4   8  379.36   33.20
  -1  -4  -8  400.66   32.30
  -1  -4  -8  441.46   32.30
   1  -4   8  465.85   33.30
  -1  -4  -8  488.85   32.80
   1  -4   8  453.25   33.00
   1  -4   8  393.46   32.50
   1   4   8  423.96   32.20
   1   4   8  468.35   32.60
   1   4   8  419.06   36.10
   1   4   8  456.85   33.60
   2  -4   8  254.37   20.10
  -2  -4  -8  242.78   20.40
  -2  -4  -8  257.37   19.90
   2  -4   8  285.27   20.50
   2  -4   8  227.78   20.30
  -2  -4  -8  242.78   20.00
   2  -4   8  289.87   21.00
   2  -4   8  280.27   21.30
  -2  -4  -8  225.18   20.20
   2  -4   8  287.87   20.90
   2   4   8  288.07   21.20
   2   4   8  287.07   24.00
  -3  -4  -8   61.99    5.60
   3  -4   8   56.29    6.70
  -3  -4  -8   60.69    6.00
   3  -4   8   65.79    6.50
   3  -4   8   66.19    6.30
   3  -4   8   60.29    6.50
  -3  -4  -8   58.89    5.40
   3  -4   8   53.49    5.70
  -3  -4  -8   62.39    5.70
   3  -4   8   66.39    7.00
   3   4   8   60.99    5.90
   3   4   8   69.79    6.70
   3   4   8   66.59   10.30
  -3   4  -8   55.79    5.40
   3   4   8   61.49    5.60
   4  -4   8   19.40    3.60
  -4  -4  -8   20.10    2.40
   4  -4   8   27.60    5.60
   4  -4   8   29.00    4.10
  -4  -4  -8   17.50    2.50
  -4  -4  -8   17.40    2.80
   4  -4   8   18.10    3.60
   4  -4   8   24.00    3.30
  -4  -4  -8   27.30    3.90
   4  -4   8   16.90    3.40
   4   4   8   23.70    7.40
   4   4   8   26.70    3.50
  -4   4  -8   25.00    2.40
   4   4   8   19.40    3.50
   4   4   8   18.40    2.40
  -4   4  -8   21.90    2.40
   5  -4   8    0.80    1.50
   5  -4   8    0.70    0.90
  -5  -4  -8    0.70    0.60
   5  -4   8    5.50    2.30
   5  -4   8    0.80    2.60
  -5  -4  -8    0.60    0.60
  -5  -4  -8   -0.10    0.60
  -5  -4  -8    0.00    0.60
   5  -4   8   -0.30    1.00
  -5   4  -8    0.00    0.70
  -5   4  -8    0.60    0.80
   5   4   8   -0.20    0.80
   5   4   8    0.30    0.50
   5   4   8    0.60    0.70
   6  -4   8  106.29    9.00
   6  -4   8   94.49    8.30
   6  -4   8  104.69    9.10
   7  -4   8    1.10    1.20
  -7  -4  -8    3.30    0.70
  -7  -4  -8    3.00    0.70
  -7  -4  -8    3.10    0.70
   7  -4   8    2.50    1.10
   7   4   8    3.80    0.80
   7   4   8    4.20    0.90
   8  -5  -8   17.10    2.50
   8  -5  -8   19.40    2.10
   8   5  -8   20.80    2.00
  -8   5   8   22.50    2.50
  -7  -5   8    0.50    0.60
   7  -5  -8    0.40    0.50
   7  -5  -8   -0.30    1.00
  -7  -5   8    0.80    0.60
   7   5  -8    0.40    0.40
   7   5  -8    1.00    1.00
  -7   5   8    1.10    0.70
  -7   5   8    0.10    0.60
  -6  -5   8   18.20    2.30
   6  -5  -8   20.40    3.40
   6  -5  -8   18.90    3.00
   6   5  -8   20.40    2.70
  -5  -5   8    1.90    0.80
   5  -5  -8    4.00    2.20
   5  -5  -8    1.40    1.70
   5  -5  -8    0.20    0.60
   5   5  -8    0.40    0.60
  -5   5   8  -35.20   29.30
  -5   5   8   -0.40    0.80
  -5   5   8    2.40    0.90
   5   5  -8    1.70    0.70
   5   5  -8    2.00    0.90
   4  -5  -8  228.08   16.50
   4  -5  -8  183.78   17.50
  -4   5   8  143.69   29.60
   4   5  -8  231.68   16.50
   4   5  -8  216.38   16.40
  -3  -5   8   70.89    6.20
   3  -5  -8   59.09    6.10
  -3  -5   8   63.99    5.80
   3  -5  -8   56.69    5.70
   3   5  -8   52.49    5.10
  -3   5   8   50.49    5.40
   3   5  -8   59.09    5.50
  -3   5   8   43.90   17.90
  -2  -5   8  114.19   10.30
  -2  -5   8  114.49    9.30
   2  -5  -8  115.89    9.90
  -2  -5   8  137.29   10.80
  -2   5   8  139.59   10.80
  -2   5   8  120.99   19.60
   2   5  -8  112.09    9.60
   2   5  -8  129.69   10.00
   1  -5  -8  495.45   34.60
   1  -5  -8  422.66   34.70
  -1  -5   8  440.56   34.60
  -1  -5   8  488.45   35.10
   1  -5  -8  479.05   34.20
  -1  -5   8  468.45   34.40
   1  -5  -8  417.66   34.20
  -1   5   8  531.95   42.90
   1   5  -8  421.56   33.40
   1   5  -8  509.05   34.50
   1   5  -8  448.16   34.00
   0  -5  -8   17.30    2.30
   0  -5  -8   12.40    2.20
   0  -5   8   14.60    2.30
   0  -5   8   11.90    2.40
   0  -5  -8   12.60    2.20
   0  -5   8   16.20    2.80
   0  -5   8   13.80    2.80
   0  -5  -8   14.50    2.00
   0   5   8   10.00    2.60
   0   5  -8   13.00    1.70
   0   5   8    9.90    9.80
   0   5  -8   16.80    2.00
   1  -5   8   52.09    5.90
  -1  -5  -8   62.29    5.40
   1  -5   8   66.39    5.50
  -1  -5  -8   54.59    5.80
  -1   5  -8   55.99    4.90
   1   5   8   49.99    5.00
   1   5   8   50.49    6.10
   1   5   8   90.39   12.80
  -1   5  -8   55.89    5.10
   2  -5   8    3.20    1.50
  -2  -5  -8    2.20    1.00
   2  -5   8    2.50    1.40
   2  -5   8    1.70    1.70
  -2  -5  -8    3.10    1.20
  -2  -5  -8    2.30    0.90
   2  -5   8   -0.20    2.30
   2  -5   8    4.60    2.30
  -2  -5  -8    2.90    1.00
   2   5   8    4.60    8.30
   2   5   8    2.60    1.50
  -2   5  -8    2.30    0.90
  -2   5  -8    3.70    0.90
   3  -5   8    2.10    1.10
   3  -5   8    2.30    1.70
  -3  -5  -8    3.00    0.90
  -3  -5  -8    3.90    1.00
  -3  -5  -8    1.20    1.00
   3  -5   8    5.10    3.30
   3  -5   8    3.20    2.80
   3  -5   8    3.20    2.80
  -3  -5  -8    1.90    1.00
   3   5   8    3.40    9.80
   3   5   8    2.80    0.70
  -3   5  -8    2.90    1.00
   3   5   8    2.80    0.90
  -3   5  -8    4.40    1.30
   4  -5   8  146.29   12.40
   4   5   8  154.68   12.00
  -4   5  -8  156.68   11.70
  -4   5  -8  134.39   11.40
  -5  -5  -8   30.60    2.90
  -5  -5  -8   27.30    3.00
   5  -5   8   26.80    3.70
  -5  -5  -8   30.90    2.80
   5  -5   8   23.20    3.80
   5  -5   8   34.90    3.50
   5   5   8   32.00    3.20
  -5   5  -8   24.20    2.60
   5   5   8   33.60    3.40
  -5   5  -8   22.20    3.10
   6  -5   8   69.79    6.00
   6   5   8   65.19    5.60
   6   5   8   72.19    5.90
   6   5   8   65.29    5.60
  -7  -6   8   25.30    2.20
  -7   6   8   20.80    2.10
   7   6  -8   22.70    2.40
  -6  -6   8    9.00    1.90
  -6  -6   8    6.40    1.10
   6  -6  -8    7.80    1.80
  -6   6   8    5.60    1.30
  -5  -6   8   32.00    3.40
   5  -6  -8   40.10    4.50
   5  -6  -8   43.40    4.30
   5   6  -8   33.70    3.50
  -5   6   8   37.00    3.60
   5   6  -8   40.50    4.00
   4  -6  -8   40.40    3.70
   4   6  -8   48.00    4.40
   4   6  -8   36.90    4.10
   3  -6  -8    0.00    0.60
  -3  -6   8    0.50    0.70
   3  -6  -8    0.00    0.80
  -3  -6   8    0.30    0.60
  -3  -6   8    0.70    1.00
  -3  -6   8    0.20    0.70
   3  -6  -8    0.60    1.20
  -3   6   8    0.50    0.90
   3   6  -8    1.00    0.60
  -3   6   8    0.90    0.90
   3   6  -8    0.60    0.60
   3   6  -8    0.10    0.80
  -2  -6   8   13.90    2.80
  -2  -6   8   19.90    2.60
  -2  -6   8   23.20    3.00
   2  -6  -8   19.70    4.30
  -2   6   8   42.10   18.30
  -2   6   8   19.60    2.40
   2   6  -8   16.70    2.30
   2   6  -8   19.90    2.20
  -1  -6   8    2.30    1.00
  -1  -6   8    1.80    1.10
   1  -6  -8    2.60    1.50
   1  -6  -8    1.20    1.40
  -1  -6   8    4.00    2.00
  -1  -6   8    0.80    1.00
   1  -6  -8    3.10    1.40
   1  -6  -8    2.70    0.90
  -1   6   8    9.20   15.90
  -1   6   8    3.90    0.80
   1   6  -8    2.60    0.80
   1   6  -8    1.90    0.90
   0  -6  -8    5.50    1.30
   0  -6  -8    4.50    1.30
   0  -6   8   11.90    2.30
   0  -6  -8    9.80    1.90
   0  -6   8    6.10    1.60
   0  -6  -8    7.10    1.50
   0  -6   8    7.50    1.70
   0  -6   8    6.20    1.60
   0   6  -8    9.10    1.30
   0   6  -8    5.10    1.30
   0   6  -8    7.90    1.50
   0   6   8   19.20   14.10
   0   6  -8    8.20    1.50
  -1  -6  -8   20.30    2.20
  -1  -6  -8   20.00    2.30
  -1  -6  -8   16.40    2.20
   1  -6   8   14.10    2.90
   1  -6   8   13.90    2.40
   1  -6   8   14.20    2.60
  -1   6  -8   16.60    2.40
  -1   6  -8   14.10    2.20
  -1   6  -8   15.30    2.00
  -2  -6  -8    7.30    1.50
   2  -6   8   11.40    2.50
  -2  -6  -8    6.90    1.50
   2  -6   8   13.40    2.50
  -2  -6  -8    8.20    1.30
  -2   6  -8    9.00    1.30
   3  -6   8    6.90    2.00
  -3  -6  -8    5.50    1.30
   3  -6   8    9.70    2.20
  -3  -6  -8    5.50    1.10
  -3  -6  -8    7.40    1.20
  -3   6  -8    4.50    1.20
  -3   6  -8    6.60    1.10
   4  -6   8   48.60    4.70
   4  -6   8   40.70    4.20
   4  -6   8   40.60    4.50
   4   6   8   36.80    3.70
  -4   6  -8   42.80    3.60
  -5  -6  -8    4.60    1.00
   5  -6   8    7.00    1.30
   5  -6   8    6.30    0.90
   5   6   8    3.90    0.90
   6  -7  -8    8.60    1.40
   5  -7  -8   10.30    1.90
  -5  -7   8    7.10    1.60
   4  -7  -8   -0.30    0.90
   4  -7  -8    0.30    0.60
  -4  -7   8   -1.00    0.60
   4   7  -8   -0.40    0.40
   4   7  -8    0.00    1.00
   4   7  -8    0.40    0.40
  -3  -7   8   25.60    2.40
   3  -7  -8   23.70    3.00
  -3   7   8   21.10    2.30
   2  -7  -8    1.00    1.10
   2  -7  -8    2.90    1.10
  -2  -7   8   -0.30    0.70
  -2  -7   8    1.70    0.90
  -2  -7   8    0.50    0.60
   2   7  -8    2.00    0.60
   2   7  -8    0.90    0.60
   2   7  -8    2.20    0.90
  -1  -7   8   27.50    3.40
  -1  -7   8   30.80    3.20
   1  -7  -8   29.90    2.80
   1   7  -8   31.70    3.20
   1   7  -8   32.20    3.00
   0  -7  -8    7.50    1.50
   0  -7   8    3.90    1.10
   0  -7  -8    6.80    1.10
   0  -7   8    3.90    1.20
   0   7  -8    4.90    0.90
   0   7  -8    4.80    1.10
  -1  -7  -8   10.50    1.60
   1  -7   8    8.80    1.60
  -1  -7  -8    8.30    1.10
   1  -7   8   10.50    2.40
   1  -7   8    7.00    1.40
  -1   7  -8    8.50    1.20
  -1   7  -8    5.50    1.30
   2  -7   8    0.10    0.40
  -2  -7  -8    0.30    0.40
  -2  -7  -8   -0.10    0.40
   2  -7   8    0.30    0.50
   2  -7   8    0.20    0.40
  -2   7  -8    0.40    0.40
   2   7   8    0.30    0.30
  -2   7  -8    0.20    0.40
  -2   7  -8    0.40    0.60
  -2   7  -8   -0.20    0.30
   3  -7   8    8.10    1.50
   3  -7   8    6.80    1.40
  -3  -7  -8   11.50    1.50
  -3   7  -8   11.90    1.30
  -3   7  -8   10.90    1.20
  -3   7  -8    7.30    1.10
   3  -8  -8   10.20    1.20
   3  -8  -8   12.60    1.60
   3   8  -8   11.40    1.20
   2  -8  -8    0.20    0.50
   2  -8  -8    0.50    0.50
  -2  -8   8    0.90    0.50
   2   8  -8    0.80    0.30
   1   8  -8   10.80    1.30
   0  -8  -8   36.20    3.40
 -10   0   9    0.10    0.30
  10   0  -9    0.10    0.40
  -9   0   9   -0.60    0.60
   9   0  -9    0.20    0.70
   9   0  -9    0.30    0.80
   8   0  -9   -0.10    1.00
  -8   0   9    0.60    0.90
   8   0  -9   -0.50    0.60
  -8   0   9   -3.20   18.40
   8   0  -9    0.20    0.80
  -7   0   9   -0.10    1.10
   7   0  -9   -0.30    0.90
  -7   0   9    0.90    1.20
   7   0  -9    0.10    1.20
   7   0  -9   -0.60    0.50
   7   0  -9    0.60    0.90
  -7   0   9    4.70   13.10
   6   0  -9    0.10    0.90
  -6   0   9    0.20    1.20
   6   0  -9    0.00    0.70
  -6   0   9    0.20    0.90
  -6   0   9   -0.50    0.90
  -6   0   9    1.00    9.70
   6   0  -9    0.10    0.50
   6   0  -9   -0.60    0.50
  -5   0   9    2.10    1.20
  -5   0   9    0.30    1.20
  -5   0   9   -7.20    7.00
  -4   0   9   -5.10    5.10
   4   0  -9    0.40    0.60
   3   0  -9   -0.60    0.50
  -3   0   9   -0.20    1.00
   3   0  -9    0.40    0.50
  -3   0   9    0.10    0.70
  -3   0   9   -1.10    4.50
   3   0  -9    0.00    0.50
  -2   0   9    2.80    3.10
  -2   0   9    2.60    4.70
   2   0  -9    2.40    0.80
   1   0  -9   -0.20    0.40
   1   0  -9    0.20    0.50
   1   0   9   -0.30    0.70
   1   0   9    1.00    0.70
  -1   0  -9    0.00    0.40
   1   0   9   -0.70    0.70
  -1   0  -9   -0.40    0.60
  -2   0  -9   -0.60    0.70
   2   0   9    1.10    1.00
   2   0   9    0.00    0.50
   2   0   9    0.00    0.80
   2   0   9    0.00    0.60
   2   0   9    0.00    0.60
   3   0   9   -0.20    0.80
   3   0   9    0.60    0.80
   3   0   9   -0.40    0.70
  -3   0  -9    1.00    0.60
   3   0   9    0.20    0.50
  -3   0  -9   -0.80    1.00
   3   0   9    0.20    1.30
   3   0   9   -0.50    0.70
   4   0   9   -0.30    1.00
   4   0   9    0.70    0.70
   4   0   9    0.50    1.40
   4   0   9   -0.80    1.00
   4   0   9    1.00    2.30
   4   0   9    0.00    0.70
  -4   0  -9    0.00    0.30
   4   0   9    0.00    0.80
   5   0   9    0.30    0.70
   5   0   9   -0.10    1.80
   5   0   9    0.60    0.70
   5   0   9    0.10    0.90
  -5   0  -9    0.20    0.60
   5   0   9    0.60    1.70
   5   0   9    0.10    0.80
  -5   0  -9    0.00    0.50
   5   0   9   -0.50    2.80
   6   0   9    0.00    0.50
  -6   0  -9    0.60    0.70
  -6   0  -9   -0.10    0.40
   6   0   9    1.50    1.90
   6   0   9    1.60    1.90
   6   0   9   -0.80    0.70
   6   0   9   -0.40    0.60
   6   0   9    0.10    0.80
  -6   0  -9   -0.10    0.80
  -7   0  -9    0.20    0.40
   7   0   9    0.80    0.70
  -7   0  -9    0.10    0.50
   7   0   9    0.80    1.40
   7   0   9    0.10    0.40
  -7   0  -9    0.10    0.50
   7   0   9    0.40    0.40
 -10  -1   9    7.80    1.20
  10   1  -9    8.40    1.30
 -10   1   9    6.60    1.10
   9  -1  -9    9.40    1.60
  -9  -1   9    9.10    1.50
  -9   1   9    6.30    1.50
   9   1  -9    8.00    1.20
   8  -1  -9    9.20    2.30
   8  -1  -9   11.20    2.30
   8   1  -9   13.60    2.10
   8   1  -9   15.40    2.30
  -8   1   9   18.00    2.60
   7  -1  -9   44.20    5.60
  -7  -1   9   43.80    4.60
   7  -1  -9   49.40    4.70
  -7  -1   9   63.89   15.30
   7  -1  -9   50.39    4.40
   7  -1  -9   34.90    4.70
  -7   1   9   45.00    4.80
   7   1  -9   35.10    4.50
  -7   1   9   24.30   16.30
   7   1  -9   44.70    4.30
  -6  -1   9   39.00   11.60
   6  -1  -9   58.19    5.30
  -6  -1   9   42.20    5.20
   6  -1  -9   55.49    4.80
   6  -1  -9   58.59    5.30
  -6  -1   9   47.70    4.90
  -6  -1   9   57.59    5.20
   6  -1  -9   39.70    5.20
   6   1  -9   40.20    4.80
  -6   1   9   49.70    5.30
  -6   1   9   82.99   15.60
  -6   1   9   46.40    4.90
   6   1  -9   43.60    5.20
  -5  -1   9  131.99   16.40
   5  -1  -9  125.69   11.80
  -5  -1   9  147.69   11.90
   5  -1  -9  144.69   11.60
  -5  -1   9  162.88   12.00
   5  -1  -9  153.48   11.70
   5  -1  -9  156.38   12.10
   5  -1  -9  148.09   12.40
  -5  -1   9  138.19   11.80
   5   1  -9  141.59   11.50
   5   1  -9  131.09   11.70
   5   1  -9  140.19   12.20
  -5   1   9  163.08   12.10
  -5   1   9  134.89   11.80
  -5   1   9  148.39   18.40
  -5   1   9  153.88   12.10
   4  -1  -9    0.50    0.70
   4  -1  -9   -0.40    1.70
   4  -1  -9    1.20    1.10
  -4  -1   9    0.00    0.60
  -4  -1   9    0.30    0.80
   4  -1  -9    1.10    0.90
  -4  -1   9    1.20    5.90
   4  -1  -9    0.80    0.70
  -4   1   9   -0.10    0.70
   4   1  -9    0.00    0.80
   4   1  -9    1.00    0.60
  -4   1   9   -4.20    7.50
  -4   1   9    0.60    0.80
  -4   1   9    0.50    0.70
   3  -1  -9  358.46   29.80
  -3  -1   9  408.16   30.60
  -3  -1   9  405.36   30.20
  -3  -1   9  378.46   32.70
  -3  -1   9  463.55   32.30
   3  -1  -9  405.16   30.10
   3  -1  -9  423.16   30.00
  -3   1   9  417.66   30.20
  -3   1   9  406.06   30.50
   3   1  -9  442.36   29.80
  -3   1   9  410.06   30.10
  -3   1   9  396.36   30.10
   3   1  -9  363.76   29.80
  -2  -1   9  183.88   14.60
  -2  -1   9  189.88   14.10
  -2  -1   9  198.68   14.90
   2  -1  -9  169.58   14.20
   2  -1  -9  184.38   14.20
  -2  -1   9  182.28   14.00
   2  -1  -9  175.58   14.30
  -2   1   9  182.98   14.40
  -2   1   9  205.98   17.20
   2   1  -9  198.48   14.20
   1  -1  -9   11.30    1.50
   1  -1  -9   11.00    1.70
   1  -1  -9   12.30    1.60
  -1   1   9   21.70    5.40
  -1   1   9   13.80    3.60
   1   1  -9   11.20    1.40
   0  -1  -9    2.20    1.40
   0  -1  -9    1.80    0.90
   0  -1  -9    4.10    0.90
   0   1   9    2.80    0.80
   0   1  -9    1.30    0.80
   0   1   9    6.20    1.20
  -1  -1  -9  318.87   25.80
   1  -1   9  338.97   26.00
  -1  -1  -9  328.57   25.30
   1  -1   9  345.67   25.90
   1  -1   9  349.96   25.80
   1  -1   9  350.16   26.10
   1  -1   9  320.17   26.00
   1   1   9  357.46   25.90
   1   1   9  380.86   26.50
   1   1   9  344.17   25.80
   1   1   9  353.96   26.00
   1   1   9  311.17   25.70
   1   1   9  384.76   26.40
  -2  -1  -9   60.19    5.60
   2  -1   9   55.19    5.10
   2  -1   9   61.89    5.50
   2  -1   9   52.19    5.40
  -2  -1  -9   55.69    4.80
  -2  -1  -9   57.99    4.90
   2  -1   9   45.30    5.40
   2  -1   9   55.69    5.90
   2  -1   9   61.29    5.50
   2  -1   9   57.89    5.30
   2  -1   9   52.99    5.50
   2   1   9   50.19    5.10
   2   1   9   58.09    5.30
   2   1   9   55.19    5.40
   2   1   9   58.09    5.70
   2   1   9   50.99    5.80
   2   1   9   61.19    5.50
   2   1   9   65.49    5.40
  -3  -1  -9   33.00    3.30
   3  -1   9   36.50    3.80
   3  -1   9   39.60    3.90
   3  -1   9   36.40    4.10
   3  -1   9   34.00    3.60
   3  -1   9   33.70    3.80
   3  -1   9   32.60    3.90
  -3  -1  -9   36.40    4.10
   3  -1   9   30.60    4.30
   3   1   9   29.80    3.50
   3   1   9   28.60    4.20
   3   1   9   36.30    3.70
   3   1   9   38.00    4.50
   3   1   9   34.70    3.90
   3   1   9   34.40    3.80
   3   1   9   33.70    3.70
   4  -1   9   -0.10    0.90
   4  -1   9    1.10    1.50
   4  -1   9   -0.10    0.70
  -4  -1  -9    0.30    0.50
   4  -1   9    1.50    0.90
   4  -1   9   -2.00    1.50
  -4  -1  -9    0.30    0.50
   4  -1   9   -1.50    1.30
   4  -1   9   -0.50    0.80
   4   1   9    0.00    0.80
   4   1   9   -0.30    0.60
   4   1   9    1.40    2.10
   4   1   9    0.60    1.10
   4   1   9    0.90    0.70
  -4   1  -9    0.40    0.60
   4   1   9    0.50    0.80
   4   1   9    1.90    0.90
   5  -1   9  133.49   12.50
   5  -1   9  139.79   12.20
   5  -1   9  147.19   11.80
   5  -1   9  158.58   12.60
  -5  -1  -9  149.39   11.20
  -5  -1  -9  139.09   11.00
  -5  -1  -9  132.19   11.20
   5   1   9  143.19   11.60
   5   1   9  155.28   11.90
   5   1   9  119.99   11.60
  -5   1  -9  157.78   11.00
  -5   1  -9  135.09   11.00
   5   1   9  133.39   11.40
  -6  -1  -9  103.59    7.70
   6  -1   9   81.79    8.40
   6  -1   9   75.79    7.80
   6   1   9   92.29    8.00
   6   1   9   86.99    7.90
   6   1   9  106.79    8.70
  -6   1  -9   90.09    7.20
   7  -1   9    0.10    1.40
  -7  -1  -9   -0.50    0.70
   7  -1   9    0.40    0.60
   7  -1   9    0.70    0.70
   7  -1   9    0.00    0.60
  -7  -1  -9    0.10    0.40
  -7  -1  -9    0.00    0.20
   7   1   9    2.20    1.60
  -7   1  -9   -1.10    0.50
  -7   1  -9    0.10    0.40
   7   1   9   -0.20    0.40
   7   1   9   -0.30    0.30
   7   1   9    0.10    0.30
   7   1   9    0.00    0.80
 -10  -2   9    6.20    1.00
  10  -2  -9    6.50    1.00
  10   2  -9    6.00    1.10
  -9  -2   9   17.20    2.20
   9   2  -9   19.70    2.00
   8   2  -9   38.90    4.20
  -8   2   9   32.70    3.90
   8   2  -9   33.00    3.60
   7  -2  -9  166.38   13.80
  -7  -2   9  152.38   13.70
   7  -2  -9  170.78   14.00
  -7   2   9  194.08   14.40
   7   2  -9  180.98   14.30
   7   2  -9  184.78   13.70
  -7   2   9  162.98   14.10
  -6  -2   9   10.80    2.00
   6  -2  -9    6.30    1.50
   6  -2  -9    5.50    1.50
   6  -2  -9    7.80    2.10
   6  -2  -9    7.90    1.90
  -6  -2   9    9.40    9.00
  -6   2   9   11.10    2.20
  -6   2   9   -8.70   13.60
   6   2  -9    9.60    1.70
  -6   2   9   12.50    2.40
   6   2  -9    9.20    1.90
  -5  -2   9  105.69    9.30
   5  -2  -9  116.69    9.10
  -5  -2   9   99.19    9.00
  -5  -2   9  101.69   15.10
   5  -2  -9  115.69    9.00
   5  -2  -9  116.19    9.90
   5  -2  -9   95.59    9.20
  -5  -2   9   97.59    8.90
  -5   2   9  105.09    9.30
  -5   2   9   88.59   16.60
  -5   2   9  110.49    9.40
   5   2  -9  105.39    9.00
   4  -2  -9   52.19    5.20
   4  -2  -9   60.59    5.40
   4  -2  -9   54.39    5.80
  -4  -2   9   64.19    5.30
   4  -2  -9   61.79    5.70
  -4  -2   9   52.99    5.40
  -4   2   9   49.90    5.40
   4   2  -9   58.69    5.30
   4   2  -9   54.59    5.00
  -4   2   9   63.59   13.00
  -4   2   9   58.09    5.60
   3  -2  -9  353.26   24.50
  -3  -2   9  320.27   24.50
   3  -2  -9  348.37   26.50
   3  -2  -9  313.47   25.80
  -3  -2   9  302.67   26.50
   3  -2  -9  333.87   25.80
  -3  -2   9  349.47   25.90
  -3  -2   9  304.57   23.90
  -3  -2   9  328.17   25.00
  -3   2   9  300.47   24.30
  -3   2   9  329.07   24.70
   3   2  -9  298.47   24.00
  -3   2   9  287.47   28.50
   3   2  -9  345.17   23.90
   2  -2  -9    3.70    1.10
   2  -2  -9    2.80    1.00
   2  -2  -9    5.70    1.80
  -2  -2   9    4.20    1.20
   2   2  -9    5.20    1.00
   2   2  -9    4.30    0.90
  -2   2   9    3.80    5.60
   1  -2  -9  315.37   21.90
  -1  -2   9  293.87   22.90
   1  -2  -9  249.68   21.40
   1  -2  -9  281.47   21.30
  -1   2   9  300.37   23.70
   1   2  -9  285.07   21.00
  -1   2   9  286.17   23.90
   0  -2   9  461.85   33.30
   0  -2   9  458.55   33.50
   0  -2   9  451.55   33.20
   0  -2   9  391.56   33.20
   0  -2  -9  442.16   32.50
   0  -2  -9  480.45   33.20
   0  -2   9  466.05   32.70
   0   2   9  396.86   33.90
   0   2   9  434.56   32.90
   0   2   9  445.26   32.80
  -1  -2  -9   23.70    2.90
   1  -2   9   19.20    2.40
   1  -2   9   23.90    2.80
   1  -2   9   24.40    2.70
   1  -2   9   21.00    3.10
   1  -2   9   28.00    2.90
   1  -2   9   19.00    2.80
   1  -2   9   21.20    2.90
   1  -2   9   21.80    2.90
  -1  -2  -9   27.50    2.60
   1   2   9   19.90    3.90
   1   2   9   28.10    3.30
   1   2   9   25.10    2.70
   1   2   9   32.50    7.20
   1   2   9   19.40    2.70
   2  -2   9    0.80    1.00
  -2  -2  -9    0.00    1.00
  -2  -2  -9   -0.70    0.50
   2  -2   9   -0.80    0.80
   2  -2   9    0.00    0.70
   2  -2   9   -0.30    0.90
   2  -2   9    0.00    0.80
   2  -2   9    0.40    0.60
   2   2   9    0.10    0.70
   2   2   9    0.50    0.60
   2   2   9    1.60    1.50
   3  -2   9  103.99    8.50
   3  -2   9   87.29    9.20
   3  -2   9   96.39    8.20
   3  -2   9   95.59    8.30
  -3  -2  -9   95.09    8.00
   3  -2   9   94.19    8.80
   3  -2   9  117.59    8.90
   3   2   9   86.29    8.40
   3   2   9  113.59    8.70
   3   2   9   78.69   10.80
   3   2   9  101.59    8.30
   3   2   9   94.09    8.30
   4  -2   9    1.10    1.00
   4  -2   9    1.40    2.70
   4  -2   9    6.50    2.70
  -4  -2  -9    2.20    1.10
  -4  -2  -9    1.90    0.70
   4  -2   9    3.00    1.30
   4  -2   9    2.10    1.10
   4  -2   9    2.70    1.20
   4  -2   9    0.60    1.10
  -4  -2  -9    1.90    1.00
   4   2   9    3.10    1.20
   4   2   9    2.70    1.10
   4   2   9    1.70    0.90
   4   2   9    1.90    1.00
   4   2   9    2.10    1.40
   4   2   9    1.40    2.20
   4   2   9    1.40    1.30
  -5  -2  -9    7.50    1.50
   5  -2   9    7.30    2.00
   5  -2   9   13.00    2.70
   5  -2   9    9.60    1.80
   5  -2   9    9.90    2.00
   5  -2   9   10.30    2.60
   5  -2   9    8.80    2.50
  -5  -2  -9   10.30    1.50
   5  -2   9    6.80    1.90
   5   2   9    5.30    1.50
   5   2   9    8.90    1.80
  -5   2  -9    9.90    1.30
   5   2   9    8.20    1.80
   5   2   9    2.70    2.90
   5   2   9    6.10    1.60
   5   2   9   10.40    2.40
   6  -2   9   20.10    2.70
   6  -2   9   17.70    2.90
   6  -2   9   22.90    3.30
   6  -2   9   16.80    2.70
  -6  -2  -9   24.50    2.50
   6   2   9   25.20    2.80
   6   2   9   20.90    2.70
   6   2   9   19.10    2.50
   6   2   9   18.70    2.70
  -6   2  -9   20.80    2.20
  -6   2  -9   17.30    2.60
   6   2   9   19.80    2.80
   7  -2   9    1.60    0.80
   7  -2   9    0.60    0.90
   7  -2   9    6.30    1.90
   7  -2   9    1.00    0.60
  -7  -2  -9    2.70    0.60
  -7  -2  -9    2.30    0.60
  -7  -2  -9    3.80    1.40
  -7   2  -9    2.00    0.50
   7   2   9    1.10    0.60
   7   2   9    2.00    1.80
   7   2   9    0.90    0.50
   7   2   9    2.50    0.90
   9  -3  -9   22.40    2.60
  -9   3   9   28.40    2.80
  -8  -3   9   42.70    3.60
   7  -3  -9   29.80    3.30
  -7  -3   9   30.50    3.30
  -7  -3   9   39.80   15.90
  -7  -3   9   33.20    3.30
  -7   3   9   27.50    3.60
   7   3  -9   33.70    3.70
  -7   3   9   29.40    3.80
   7   3  -9   28.10    3.20
  -6  -3   9   94.79    8.30
  -6  -3   9   90.29    8.50
  -6   3   9   90.09    8.30
   6   3  -9  111.19    8.30
  -6   3   9   97.19   22.80
  -6   3   9   98.09    8.80
  -5  -3   9   15.70    2.50
   5  -3  -9   23.40    3.00
   5  -3  -9   26.50    3.10
   5  -3  -9   15.90    3.00
  -5  -3   9   22.90    2.70
  -5  -3   9   18.60    2.70
   5  -3  -9   24.70    3.20
  -5   3   9   14.70    3.40
   5   3  -9   19.80    2.40
  -5   3   9   22.90    3.20
  -5   3   9   17.50    3.80
   5   3  -9   22.60    2.80
  -5   3   9   23.50   17.10
   4  -3  -9  162.68   13.10
   4  -3  -9  150.18   12.10
  -4  -3   9  141.39   12.40
   4  -3  -9  142.69   12.00
   4  -3  -9  140.59   11.70
   4  -3  -9  152.48   11.90
  -4  -3   9  127.99   11.70
   4   3  -9  128.39   11.20
  -4   3   9  156.28   20.90
   4   3  -9  154.78   11.80
  -3  -3   9   35.70    7.00
  -3  -3   9   29.80    5.50
  -3  -3   9   36.90    4.30
   3  -3  -9   39.50    4.20
   3  -3  -9   28.10    3.50
   3  -3  -9   39.10    4.10
   3  -3  -9   30.50    4.00
   3  -3  -9   40.40    5.40
  -3  -3   9   33.10    3.80
  -3  -3   9   32.10    3.70
   3   3  -9   29.30    3.20
  -3   3   9   42.40   10.70
   3   3  -9   35.20    3.50
  -3   3   9   39.50    3.90
  -3   3   9   37.60    4.10
  -2  -3   9  189.38   15.20
  -2  -3   9  201.28   15.60
   2  -3  -9  186.68   15.10
  -2  -3   9  172.98   15.00
   2  -3  -9  191.68   15.30
  -2   3   9  205.08   20.00
   2   3  -9  173.78   14.30
  -2   3   9  191.28   15.10
  -2   3   9  205.28   15.40
   2   3  -9  184.18   14.50
  -1  -3   9  330.67   24.70
  -1  -3   9  275.57   24.30
   1  -3  -9  348.17   24.20
   1  -3  -9  313.87   24.40
   1  -3  -9  300.87   23.80
  -1  -3   9  355.16   24.50
  -1   3   9  312.87   27.30
   1   3  -9  349.96   23.50
  -1   3   9  275.47   24.40
   0  -3   9   37.90    4.00
   0  -3  -9   38.80    4.20
   0  -3   9   34.80    4.00
   0  -3  -9   33.20    3.60
   0  -3  -9   28.70    3.30
   0  -3   9   33.30    3.60
   0  -3   9   37.50    4.20
   0   3   9   43.30    4.60
   0   3   9   28.20    6.20
   0   3  -9   30.60    3.00
   0   3   9   34.00    3.70
   1  -3   9  385.86   30.00
   1  -3   9  407.06   29.70
   1  -3   9  456.85   30.80
   1  -3   9  409.56   30.40
  -1  -3  -9  434.76   29.70
  -1  -3  -9  372.16   30.00
   1  -3   9  419.66   29.90
  -1  -3  -9  377.76   29.80
  -1  -3  -9  399.26   30.30
   1  -3   9  397.66   30.20
   1  -3   9  430.76   30.40
   1  -3   9  411.96   30.90
   1   3   9  375.16   31.70
   1   3   9  352.66   29.80
   1   3   9  399.16   29.90
   1   3   9  388.26   30.80
   2  -3   9   13.60    2.50
  -2  -3  -9    6.40    1.30
  -2  -3  -9   10.40    2.60
   2  -3   9    9.20    1.90
   2  -3   9   16.90    4.30
  -2  -3  -9    7.90    2.90
   2  -3   9   10.20    2.40
   2  -3   9    7.20    1.80
   2  -3   9    7.60    2.10
   2  -3   9    7.80    2.00
  -2  -3  -9    8.40    1.40
   2   3   9    7.90    1.70
   2   3   9   10.00    1.50
   2   3   9   14.00    3.50
   2   3   9    7.50    1.80
   2   3   9    8.40    4.20
  -3  -3  -9   98.89    8.30
   3  -3   9  103.09    8.60
   3  -3   9   96.89    8.60
  -3  -3  -9  111.59    8.70
   3  -3   9   97.09    9.10
  -3  -3  -9   90.29    8.60
   3   3   9  117.89    9.90
   3   3   9  100.29    8.30
   3   3   9   86.09    8.40
   3   3   9  102.19    8.80
   4  -3   9  292.17   22.40
   4  -3   9  274.97   22.90
  -4  -3  -9  316.17   22.40
   4  -3   9  286.67   23.10
   4  -3   9  275.27   22.90
   4  -3   9  296.57   22.50
   4  -3   9  282.37   23.70
   4   3   9  323.17   22.80
   4   3   9  265.77   23.10
   4   3   9  316.37   22.70
   4   3   9  323.87   22.90
   4   3   9  280.97   22.40
   5  -3   9   18.90    2.40
   5  -3   9   24.00    3.90
   5  -3   9   21.90    3.50
  -5  -3  -9   18.40    2.20
  -5  -3  -9   17.00    2.20
  -5  -3  -9   17.10    2.10
   5   3   9   15.00    2.30
   5   3   9   14.30    2.40
   5   3   9   15.60    2.30
  -5   3  -9   13.20    1.80
   5   3   9   17.60    2.40
   6  -3   9    0.60    0.90
  -6  -3  -9    0.40    0.50
  -6  -3  -9    0.20    0.70
  -6  -3  -9    1.00    0.60
   6  -3   9   -0.20    0.70
  -6  -3  -9    1.30    0.60
   6  -3   9    0.20    0.40
  -6   3  -9    0.30    0.60
   6   3   9    0.70    1.40
   6   3   9    0.80    0.60
   6   3   9    0.80    0.90
   6   3   9    0.20    0.50
   7  -3   9    7.90    1.60
   7  -3   9    7.80    1.50
   7  -3   9    9.00    1.70
   7   3   9    4.60    1.00
   7   3   9    5.90    0.90
   7   3   9    3.90    0.90
  -9  -4   9    3.20    0.70
   9  -4  -9    3.70    0.90
   9   4  -9    2.80    0.80
  -9   4   9    2.70    0.70
  -8  -4   9   29.50    3.00
  -8   4   9   35.20    3.60
   8   4  -9   37.60    3.20
   8   4  -9   29.90    3.20
   7  -4  -9   29.50    3.30
   7  -4  -9   25.00    3.90
  -7   4   9   36.60    3.90
   7   4  -9   35.90    3.70
   6  -4  -9   18.40    2.50
  -6  -4   9   18.70    2.80
   6  -4  -9   15.90    3.70
  -6  -4   9   26.10    2.80
   6   4  -9   23.60    2.60
  -6   4   9   41.10   27.00
  -5  -4   9    1.60    0.70
   5  -4  -9    1.60    1.00
   5  -4  -9    0.50    0.80
   5  -4  -9    1.60    1.20
   5  -4  -9    0.70    1.20
   5  -4  -9    1.90    2.10
  -5  -4   9    0.70    0.80
  -5  -4   9    2.20    1.10
  -5   4   9    2.80    1.40
  -5   4   9    1.00    1.40
   5   4  -9    2.30    0.90
   5   4  -9    1.80    0.80
  -5   4   9    6.90   17.50
   4  -4  -9   78.19    7.10
  -4  -4   9   81.89    7.40
  -4   4   9   58.49   17.10
  -4   4   9   87.39    7.80
   3  -4  -9  175.18   13.40
  -3  -4   9  165.28   13.90
   3  -4  -9  167.08   13.40
   3  -4  -9  143.09   13.40
  -3  -4   9  146.59   13.00
  -3   4   9  181.78   21.80
   3   4  -9  167.48   12.50
   2  -4  -9    1.20    0.90
   2  -4  -9   -0.40    1.20
  -2  -4   9   -0.60    1.00
   2  -4  -9    1.70    0.90
   2  -4  -9    0.30    1.00
  -2  -4   9    0.90    0.80
  -2   4   9   -6.70    8.60
   2   4  -9    1.00    0.60
  -2   4   9    1.20    1.00
  -2   4   9    1.10    2.20
   2   4  -9    0.70    0.60
   2   4  -9    0.60    0.60
  -1  -4   9   62.79    6.40
   1  -4  -9   72.09    7.80
   1  -4  -9   60.89    6.10
   1  -4  -9   72.19    6.00
  -1  -4   9   54.19    8.20
  -1  -4   9   67.59    6.40
   1  -4  -9   66.09    6.30
   1   4  -9   68.99    5.70
  -1   4   9   68.19    6.90
  -1   4   9   50.99   10.70
   1   4  -9   58.59    5.40
  -1   4   9   80.89    9.10
   0  -4  -9   76.69    6.50
   0  -4  -9   85.79    7.40
   0  -4   9   70.29    8.60
   0  -4   9   67.09    6.80
   0  -4  -9   67.19    6.70
   0   4   9   91.19    6.90
   0   4   9   71.69    6.30
   0   4   9   65.69    7.40
   1  -4   9  105.79    9.00
  -1  -4  -9   86.09    8.10
  -1  -4  -9   89.09    8.30
   1  -4   9   91.89    8.40
   1  -4   9  110.99    8.60
  -1  -4  -9   90.39    8.00
   1   4   9   89.29    9.10
   1   4   9  100.39   12.00
  -1   4  -9  100.89    7.80
   1   4   9  109.19    8.40
   2  -4   9    3.40    1.40
   2  -4   9    3.60    1.50
   2  -4   9    1.90    2.10
  -2  -4  -9    1.40    0.80
   2  -4   9    1.70    2.60
   2  -4   9    2.90    2.70
  -2  -4  -9    2.00    0.90
  -2  -4  -9    1.20    1.20
  -2  -4  -9    4.60    1.40
   2   4   9    7.70    6.50
   2   4   9    7.10    2.10
   2   4   9    0.80    0.90
  -2   4  -9    1.20    1.00
   3  -4   9   13.90    2.70
  -3  -4  -9   14.50    2.10
  -3  -4  -9   14.40    1.90
   3  -4   9   19.30    3.20
   3  -4   9   12.80    2.40
   3  -4   9   19.00    3.10
   3  -4   9   10.70    2.90
   3  -4   9    9.70    3.50
  -3  -4  -9   14.90    2.00
   3  -4   9   15.30    3.10
   3   4   9    9.30    6.20
   3   4   9   12.90    3.20
  -3   4  -9   13.60    1.80
   3   4   9    9.60    2.40
   3   4   9    9.60    2.00
  -4  -4  -9    2.40    1.10
   4  -4   9    5.10    2.00
  -4  -4  -9    5.40    1.30
   4  -4   9    2.40    1.30
  -4  -4  -9    4.50    1.10
   4  -4   9    6.90    2.00
   4  -4   9    4.90    1.30
  -4  -4  -9    5.70    1.30
   4  -4   9    8.10    2.70
   4  -4   9    8.40    2.40
   4   4   9    3.40    1.20
   4   4   9    7.00    1.40
   4   4   9    2.90    1.00
   4   4   9    1.10    1.30
  -4   4  -9    3.80    1.00
   5  -4   9   13.70    3.00
   5  -4   9   19.00    3.20
   5  -4   9   14.50    2.00
   5   4   9   11.40    1.70
   5   4   9   12.70    1.90
  -5   4  -9   11.60    1.50
   5   4   9   14.10    1.70
  -6  -4  -9   20.90    2.20
   6  -4   9   23.40    2.80
   6  -4   9   25.40    2.30
   6  -4   9   21.60    2.80
  -6  -4  -9   17.80    2.10
  -6  -4  -9   24.20    2.30
   6   4   9   18.70    2.30
  -8  -5   9    4.50    0.70
  -8  -5   9    4.80    0.70
   8   5  -9    4.40    0.90
  -8   5   9    3.40    0.90
  -7  -5   9    2.70    0.80
   7  -5  -9    2.90    0.90
  -7  -5   9    4.20    1.00
   7  -5  -9    2.00    1.20
   7   5  -9    2.60    0.80
  -7   5   9    2.80    1.00
   7   5  -9    1.10    1.00
  -6  -5   9   29.00    3.30
  -6  -5   9   25.10    2.80
   6   5  -9   28.60    3.30
  -6   5   9   26.50    3.40
  -5  -5   9    6.70    1.40
  -5  -5   9    6.50    1.30
   5  -5  -9    8.00    1.50
   5  -5  -9    8.30    1.40
   5  -5  -9    5.30    1.80
  -5  -5   9    5.20    1.80
   5  -5  -9    7.30    2.00
  -5   5   9   12.10    2.30
   5   5  -9    6.50    1.30
   5   5  -9    8.20    1.60
  -5   5   9    9.30    1.70
  -4  -5   9   17.50    2.70
   4  -5  -9   11.80    3.50
  -4  -5   9   20.30    2.10
   4  -5  -9   15.60    2.10
  -4  -5   9   22.40    3.30
   4  -5  -9   16.80    2.90
  -4   5   9    0.10   20.10
   4   5  -9   14.30    2.00
   4   5  -9   16.00    2.30
   3  -5  -9  167.58   14.20
  -3  -5   9  169.68   14.10
  -3  -5   9  180.38   14.40
   3  -5  -9  159.58   17.00
  -3   5   9  203.58   26.50
   3   5  -9  196.48   14.10
  -2  -5   9  141.89   12.00
   2  -5  -9  133.09   11.90
  -2  -5   9  120.99   11.50
  -2  -5   9  136.29   11.60
   2  -5  -9  147.69   11.60
  -2   5   9  141.89   11.90
   2   5  -9  144.19   10.90
  -2   5   9  101.49   18.90
  -2   5   9  132.29   11.60
   2   5  -9  155.28   11.30
   1  -5  -9   51.29    5.00
  -1  -5   9   40.60    4.70
   1  -5  -9   40.20    4.50
   1  -5  -9   45.20    4.40
  -1  -5   9   45.10    4.90
  -1  -5   9   43.10    4.70
   1  -5  -9   42.60    4.50
   1   5  -9   49.00    4.10
  -1   5   9   49.10   12.40
   1   5  -9   45.60    4.20
  -1   5   9   43.30    3.90
  -1   5   9   35.20    4.20
   0  -5  -9   94.49    8.10
   0  -5  -9   95.89    7.90
   0  -5   9   88.59    8.30
   0  -5   9  104.09    9.10
   0  -5   9   87.89    8.20
   0   5   9  107.79   15.40
   0   5  -9   91.59    7.70
   0   5  -9   98.79    7.60
   1  -5   9    0.40    1.20
   1  -5   9    2.40    1.40
  -1  -5  -9    1.90    1.20
   1  -5   9    1.40    1.00
  -1  -5  -9    1.00    0.80
  -1  -5  -9    0.50    0.70
   1  -5   9    1.20    1.00
  -1   5  -9    0.00    0.60
   1   5   9   -3.00    9.90
  -1   5  -9    0.10    0.60
   1   5   9    0.10    1.00
   1   5   9    1.10    1.10
   2  -5   9   94.39    8.50
  -2  -5  -9   96.99    7.90
  -2  -5  -9   85.09    7.30
   2  -5   9   84.69    8.00
  -2  -5  -9   70.19    7.20
  -2   5  -9   85.59    7.00
   2   5   9   80.79    7.50
   2   5   9   83.39    7.10
   2   5   9   98.89   12.90
  -3  -5  -9    0.70    0.60
   3  -5   9    1.10    0.90
   3  -5   9    4.80    3.10
  -3  -5  -9    0.40    0.40
  -3  -5  -9    1.40    0.70
   3  -5   9    1.20    2.30
  -3  -5  -9   -0.30    0.70
   3  -5   9    0.40    1.00
   3  -5   9    1.50    1.70
   3   5   9    1.00    0.80
  -3   5  -9    0.00    0.60
  -3   5  -9    0.80    0.60
   3   5   9   -0.20    0.50
  -4  -5  -9   15.50    1.90
   4  -5   9    8.40    4.00
  -4  -5  -9    9.80    1.60
   4  -5   9   13.50    2.60
   4  -5   9    8.30    2.70
   4  -5   9   17.20    2.30
   4   5   9   16.40    2.60
   4   5   9   16.50    2.10
  -4   5  -9   11.90    1.60
   5  -5   9   22.10    2.40
   5  -5   9   17.20    2.60
  -5  -5  -9   18.60    2.00
   5  -5   9   19.60    2.70
  -5  -5  -9   21.00    2.10
   5  -5   9   17.60    2.40
   5   5   9   17.50    2.20
  -7  -6   9   11.60    1.40
   7  -6  -9   10.40    1.50
  -7   6   9    7.40    1.50
  -6  -6   9   23.00    1.80
  -6  -6   9   17.20    2.30
   6  -6  -9   21.80    2.80
   6   6  -9   17.20    2.00
  -5  -6   9    3.60    1.30
  -5   6   9    4.50    1.20
   5   6  -9    4.70    1.20
   4  -6  -9   37.00    3.90
  -4  -6   9   36.60    4.30
   4  -6  -9   22.10    3.90
  -4   6   9   28.20    3.60
   4   6  -9   33.30    3.40
   4   6  -9   26.20    2.90
   3  -6  -9    4.40    1.40
   3  -6  -9    3.70    1.60
  -3  -6   9    2.90    0.90
  -3  -6   9    3.10    1.10
  -3  -6   9    3.80    1.20
   3   6  -9    2.90    0.80
   3   6  -9    3.90    1.00
  -2  -6   9   21.30    2.80
  -2  -6   9   17.30    2.60
   2  -6  -9   14.70    2.60
  -2  -6   9   17.60    2.40
   2   6  -9   18.90    2.10
   2   6  -9   16.60    2.20
  -1  -6   9  488.15   36.40
  -1  -6   9  437.36   36.00
   1   6  -9  508.95   35.70
   1   6  -9  502.85   35.40
   0  -6   9   47.10    4.60
   0  -6  -9   50.59    4.50
   0  -6  -9   56.19    5.60
   0  -6   9   45.40    4.50
   0  -6   9   44.20    5.10
   0  -6   9   43.40    4.90
   0  -6  -9   44.80    4.50
   0   6  -9   54.29    4.60
   0   6  -9   48.10    4.20
   1  -6   9    2.50    1.20
  -1  -6  -9    1.20    0.70
   1  -6   9    2.90    1.10
  -1  -6  -9    1.20    0.70
  -1  -6  -9    0.90    0.80
   1  -6   9    2.10    1.30
  -1   6  -9    1.40    0.80
  -1   6  -9    1.50    0.70
  -1   6  -9    2.80    0.70
  -1   6  -9    0.60    0.60
  -2  -6  -9    4.50    1.30
   2  -6   9    5.70    1.80
  -2  -6  -9    5.60    1.10
   2  -6   9    9.00    2.00
  -2  -6  -9    5.80    1.20
   2  -6   9    6.90    1.60
  -2  -6  -9    5.50    1.20
  -2   6  -9    8.90    1.50
   2   6   9    7.90    1.50
   3  -6   9   53.89    5.20
   3  -6   9   52.59    5.60
  -3   6  -9   49.30    4.40
   3   6   9   58.79    4.90
   4  -6   9    9.30    1.80
   4   6   9    9.90    1.40
   4   6   9    7.80    1.10
   5  -7  -9    0.70    1.00
   5  -7  -9    0.30    0.50
  -5  -7   9    0.40    0.50
   5   7  -9    0.30    0.50
  -5   7   9    0.30    0.30
  -4  -7   9    1.70    0.90
   4  -7  -9    1.40    0.80
  -4   7   9    2.20    0.60
   3  -7  -9    0.90    0.60
  -3  -7   9    0.30    0.30
   3  -7  -9   -0.30    0.80
  -3  -7   9   -0.50    0.40
  -3   7   9   -0.80    0.50
   3   7  -9    0.90    0.80
  -2  -7   9    7.40    1.30
   2   7  -9    8.40    1.40
   2   7  -9   10.00    1.30
  -1  -7   9   21.40    2.20
   1  -7  -9   16.30    1.80
   1   7  -9   20.30    2.20
   0  -7  -9   35.40    3.80
   0  -7  -9   39.90    3.30
   1  -7   9   35.70    3.70
   1   7   9   26.30    2.90
   2  -7   9    3.20    1.10
   2  -7   9    3.00    1.00
   2  -7   9    4.40    1.00
  -2  -7  -9    4.20    0.90
  -2  -7  -9    5.00    1.00
  -2   7  -9    3.60    0.70
   2   7   9    2.30    0.60
  10   0 -10   66.29    5.30
 -10   0  10   56.79    5.10
  -9   0  10  124.39    9.30
   9   0 -10  102.29    8.60
   8   0 -10    3.90    1.00
   8   0 -10    5.00    1.50
   8   0 -10    3.60    1.20
   7   0 -10  738.43   50.29
   7   0 -10  691.03   51.19
  -7   0  10  636.04   50.69
   6   0 -10  346.37   29.00
   6   0 -10  423.26   29.70
  -6   0  10  398.86   36.30
  -6   0  10  392.06   29.40
  -6   0  10  394.46   29.50
   5   0 -10  409.06   30.70
  -5   0  10  399.06   32.30
  -5   0  10  395.16   30.80
   5   0 -10  454.35   31.20
  -5   0  10  437.16   36.90
   5   0 -10  393.26   31.40
   4   0 -10    3.00    1.00
   4   0 -10    1.20    0.70
  -4   0  10    1.10    0.80
   4   0 -10    1.40    1.50
  -4   0  10   -1.30    5.40
   3   0 -10  462.35   36.40
  -3   0  10  478.45   36.20
  -3   0  10  500.65   36.60
  -3   0  10  541.85   38.80
  -3   0  10  508.05   37.10
   3   0 -10  493.35   36.30
   2   0 -10  557.04   44.70
  -2   0  10  651.33   45.50
  -2   0  10  587.34   44.20
   2   0 -10  664.13   44.70
  -1   0  10  298.17   24.50
  -1   0  10  333.07   24.60
  -1   0  10  324.97   24.50
   1   0 -10  324.97   24.10
  -1   0  10  349.37   25.30
  -1   0  10  329.07   24.50
   0   0  10  696.53   52.59
   0   0  10  764.32   53.39
   0   0  10  737.23   52.49
   0   0  10  762.12   52.59
   0   0  10  704.83   52.39
   0   0  10  742.13   52.79
   0   0 -10  639.24   51.89
   1   0  10   72.29    6.50
  -1   0 -10   73.09    6.50
   1   0  10   74.59    7.00
   1   0  10   65.59    6.60
   1   0  10   74.99    6.50
   1   0  10   79.69    6.80
   1   0  10   75.89    6.60
   2   0  10  139.89   11.90
   2   0  10  148.09   11.70
   2   0  10  153.78   12.10
   2   0  10  134.49   12.00
   2   0  10  147.09   12.00
  -2   0 -10  128.69   10.90
   2   0  10  154.38   11.70
  -2   0 -10  148.99   11.90
   3   0  10   24.60    3.50
   3   0  10   25.40    2.90
   3   0  10   22.00    3.00
  -3   0 -10   21.50    2.30
   3   0  10   23.50    2.90
   3   0  10   22.30    3.00
   3   0  10   20.30    2.80
   3   0  10   20.80    3.30
   4   0  10  259.77   18.30
   4   0  10  244.38   18.20
   4   0  10  216.08   17.80
   4   0  10  206.88   17.90
  -4   0 -10  205.08   17.00
   4   0  10  245.98   17.90
  -5   0 -10    1.10    0.80
   5   0  10    0.10    0.70
   5   0  10    2.30    2.30
  -5   0 -10    0.80    0.70
   5   0  10    1.20    2.00
   5   0  10    1.20    0.90
   5   0  10    0.90    1.00
   5   0  10   -0.10    0.70
  -6   0 -10    1.80    0.80
   6   0  10    4.20    1.20
   6   0  10    6.20    2.20
  -6   0 -10    1.80    0.70
   6   0  10    2.30    0.90
   6   0  10    0.70    0.80
   6   0  10    2.90    1.00
   7   0  10   21.70    2.60
   7   0  10   26.20    2.70
   7   0  10   20.80    2.60
  10  -1 -10    0.20    0.50
 -10  -1  10    0.10    0.40
  10   1 -10    0.40    0.50
 -10   1  10    0.80    0.40
   9  -1 -10    5.70    1.40
  -9  -1  10    6.50    1.30
   8  -1 -10   20.50    2.50
   8  -1 -10   25.30    2.50
   8  -1 -10   21.60    2.90
   8  -1 -10   18.30    2.90
   8   1 -10   21.80    2.40
   8   1 -10   16.70    2.80
   8   1 -10   20.40    2.60
   8   1 -10   22.90    2.80
   7  -1 -10   72.09    6.80
   7  -1 -10   63.99    7.00
   7  -1 -10   80.89    7.00
  -7  -1  10   94.39   19.60
  -7   1  10   68.29    6.50
   7   1 -10   68.29    6.30
   7   1 -10   79.59    6.90
  -7   1  10   81.59   22.60
   6  -1 -10    8.20    1.90
  -6  -1  10    9.30    1.90
   6  -1 -10    6.80    1.80
   6  -1 -10    8.70    2.20
  -6  -1  10    2.60    9.50
   6  -1 -10   10.90    1.70
  -6  -1  10    6.20    1.70
  -6   1  10   24.30   12.40
  -6   1  10    9.70    2.10
  -6   1  10    7.60    1.90
   6   1 -10    9.50    1.70
   6   1 -10    8.70    2.10
  -5  -1  10   23.60    3.20
  -5  -1  10   26.20    4.90
   5  -1 -10   27.70    4.30
   5  -1 -10   32.90    3.70
   5  -1 -10   31.30    3.70
  -5  -1  10   45.90   10.30
   5  -1 -10   30.10    3.20
  -5   1  10   23.70    3.20
   5   1 -10   26.30    3.30
  -5   1  10   25.90    3.20
   5   1 -10   27.40    3.10
  -5   1  10   28.30    9.50
  -5   1  10   33.90    3.50
   4  -1 -10  165.88   13.70
  -4  -1  10  172.08   13.90
  -4  -1  10  208.88   17.40
   4  -1 -10  186.18   14.20
   4  -1 -10  171.48   13.30
  -4  -1  10  173.98   13.60
   4  -1 -10  172.38   13.40
  -4   1  10  170.68   13.50
  -4   1  10  145.79   13.30
  -4   1  10  201.08   19.70
   4   1 -10  151.38   13.80
  -4   1  10  183.08   13.70
  -4   1  10  150.08   13.40
   4   1 -10  180.48   13.30
  -3  -1  10   89.59    9.20
  -3  -1  10   95.89    9.60
   3  -1 -10  102.39    8.30
   3  -1 -10   93.59    8.60
   3  -1 -10  100.59    8.20
  -3  -1  10  105.09    8.50
  -3  -1  10   91.89    8.60
   3  -1 -10   92.79    8.30
  -3  -1  10   96.39   10.20
   3  -1 -10  106.79   10.40
  -3   1  10  102.69    8.60
  -3   1  10   91.89   11.40
  -3   1  10  104.59    8.40
  -3   1  10   98.49    8.20
  -2  -1  10   60.19    5.80
   2  -1 -10   57.69    5.40
  -2  -1  10   71.39    6.30
   2  -1 -10   67.49    5.70
   2  -1 -10   59.09    7.00
  -2  -1  10   67.29    5.60
   2   1 -10   61.89    5.50
  -2   1  10   64.19    8.30
  -2   1  10   50.99   10.10
  -2   1  10   70.89    6.20
  -2   1  10   59.99    5.70
   2   1 -10   58.79    5.30
   1  -1 -10  102.49    8.60
  -1  -1  10  103.69    8.60
  -1  -1  10  116.39    9.10
   1  -1 -10  104.69    8.80
   1  -1 -10   91.69    8.30
  -1  -1  10  114.39    9.40
  -1   1  10  103.39    8.20
   1   1 -10  110.09    8.40
  -1   1  10  120.79    9.50
  -1   1  10   98.89    8.70
  -1   1  10   98.79    8.70
   0  -1  10   32.80    3.40
   0  -1  10   34.90    3.50
   0  -1  10   33.20    3.80
   0  -1 -10   33.40    3.50
   0  -1 -10   30.70    3.60
   0  -1  10   42.00    4.60
   0   1  10   29.70    3.70
   0   1  10   36.60    3.70
   0   1  10   35.50    3.60
   0   1  10   30.70    3.40
   0   1  10   34.10    4.30
   0   1  10   37.10    4.00
   0   1 -10   30.30    2.90
   1  -1  10   73.49    6.50
  -1  -1 -10   64.79    6.00
   1  -1  10   76.69    6.70
   1  -1  10   66.39    6.60
   1  -1  10   77.29    6.90
  -1  -1 -10   80.99    6.80
   1  -1  10   77.19    6.40
   1  -1  10   69.99    6.30
   1  -1  10   68.89    6.90
   1   1  10   71.29    6.60
   1   1  10   67.29    6.90
   1   1  10   69.29    6.40
   1   1  10   74.19    6.50
   1   1  10   82.59    6.60
   1   1  10   69.69    6.60
   2  -1  10    5.40    1.90
   2  -1  10    6.10    1.90
   2  -1  10    6.30    1.60
  -2  -1 -10    6.50    1.10
   2  -1  10   11.70    2.20
  -2  -1 -10    6.50    1.20
   2  -1  10    5.30    1.60
   2  -1  10    9.30    1.90
   2   1  10    7.60    2.00
   2   1  10   10.00    2.60
   2   1  10    6.30    1.90
   2   1  10    8.80    1.70
   2   1  10    5.80    1.60
   3  -1  10    4.40    1.50
   3  -1  10    5.30    1.50
  -3  -1 -10    6.00    1.20
   3  -1  10    6.10    1.60
   3  -1  10    5.90    1.70
   3  -1  10    1.60    1.50
  -3  -1 -10    5.10    1.10
   3  -1  10    3.60    1.30
   3  -1  10    5.80    1.80
   3  -1  10    6.00    1.60
   3   1  10    4.30    1.40
   3   1  10    5.10    1.40
   3   1  10    3.30    1.20
   3   1  10    2.60    1.50
   3   1  10    6.90    2.40
   3   1  10    4.50    1.30
   3   1  10    4.80    1.40
   4  -1  10    0.10    0.60
  -4  -1 -10   -1.00    0.60
   4  -1  10    0.00    1.10
  -4  -1 -10    0.00    0.50
   4  -1  10    2.20    1.40
   4  -1  10   -0.10    1.70
   4  -1  10   -0.50    0.50
   4  -1  10   -0.60    0.80
   4  -1  10    0.70    2.50
   4   1  10    0.60    2.90
   4   1  10    0.20    0.60
   4   1  10    0.30    1.00
   4   1  10    1.40    1.10
   4   1  10   -0.30    0.50
   4   1  10   -0.10    1.00
   4   1  10   -0.50    0.40
  -4   1 -10   -0.10    0.60
   5  -1  10   55.89    6.30
  -5  -1 -10   73.09    5.60
   5  -1  10   64.39    6.20
  -5  -1 -10   58.79    5.20
   5  -1  10   62.79    5.90
  -5  -1 -10   53.19    5.30
   5  -1  10   63.39    6.00
   5   1  10   68.09    6.10
  -5   1 -10   56.59    5.10
   5   1  10   67.39    6.00
   5   1  10   60.99    6.00
   5   1  10   64.39    6.10
   6  -1  10    5.40    1.40
  -6  -1 -10    5.30    1.00
   6  -1  10    5.40    1.70
   6  -1  10    9.40    2.00
  -6  -1 -10    4.40    0.90
   6  -1  10    6.50    1.30
   6   1  10    6.60    1.90
   6   1  10    5.50    1.40
   6   1  10    6.50    2.30
  -6   1 -10    4.60    0.90
   6   1  10    3.90    1.00
   6   1  10    3.80    1.10
   6   1  10    4.90    1.20
  -6   1 -10    3.40    0.90
  -7  -1 -10    0.90    0.50
   7  -1  10    1.50    1.30
   7  -1  10    0.70    0.70
  -7  -1 -10    0.70    0.30
   7  -1  10    0.70    0.50
   7  -1  10    1.60    0.60
   7   1  10    0.80    0.90
   7   1  10    0.20    0.50
   7   1  10    0.30    0.40
   7   1  10    1.80    1.40
   7   1  10    0.80    0.40
  -9  -2  10    1.90    0.60
   9  -2 -10    1.90    0.90
  -9   2  10    2.70    1.00
   9   2 -10    2.80    0.70
  -9   2  10    4.40    1.00
   8  -2 -10    1.10    1.00
  -8  -2  10    2.10    0.80
   8  -2 -10    1.40    0.70
   8  -2 -10   -0.10    0.90
   8   2 -10    1.60    0.70
  -8   2  10    0.60    0.80
   8   2 -10    1.60    1.00
   8   2 -10    1.80    0.80
  -8   2  10    1.50    0.80
   8   2 -10    1.30    0.80
   7  -2 -10   16.20    2.30
  -7  -2  10   10.30   12.40
   7  -2 -10   12.40    2.30
  -7  -2  10   15.10    1.40
   7   2 -10   15.70    2.10
  -7   2  10   15.10    2.40
  -7   2  10   11.20    2.20
   7   2 -10   14.20    2.30
  -7   2  10   23.10   19.60
   6  -2 -10    1.00    0.70
   6  -2 -10    0.00    0.90
  -6  -2  10   -1.80    9.20
   6  -2 -10    2.00    1.00
  -6  -2  10    0.60    0.80
   6  -2 -10    0.70    1.30
  -6  -2  10    1.60    0.90
   6   2 -10    2.10    1.20
  -6   2  10    0.60    0.70
  -6   2  10   13.30   14.30
  -6   2  10    0.60    1.10
   5  -2 -10    4.60    1.30
   5  -2 -10    6.50    1.60
   5  -2 -10    5.00    1.30
   5  -2 -10    6.00    1.80
  -5  -2  10    6.60    1.50
   5   2 -10    4.10    1.30
  -5   2  10    5.80    1.50
   5   2 -10    3.90    1.10
  -5   2  10    3.20    1.60
   4  -2 -10   97.69    9.60
  -4  -2  10  108.49    9.10
  -4  -2  10  112.49   10.00
   4  -2 -10  118.49   10.10
   4  -2 -10  112.59    9.40
  -4  -2  10  130.39   11.50
  -4  -2  10  126.09   12.40
   4  -2 -10  114.29    9.50
  -4   2  10  125.79   16.20
   4   2 -10  103.09    9.00
  -4   2  10  122.59    9.80
  -3  -2  10   20.80    2.10
   3  -2 -10   17.40    2.70
   3  -2 -10   14.60    2.70
   3  -2 -10   15.30    2.20
  -3  -2  10   20.20    2.80
   3  -2 -10   15.10    2.40
  -3  -2  10   16.20    2.50
   3  -2 -10   19.10    2.40
   3   2 -10   17.40    2.30
  -3   2  10   17.40    2.40
   3   2 -10   18.70    2.10
  -3   2  10   18.00    8.10
   2  -2 -10  249.28   20.20
   2  -2 -10  297.37   20.60
  -2  -2  10  254.27   20.30
  -2  -2  10  256.17   19.80
   2  -2 -10  260.47   19.90
   2  -2 -10  276.87   20.30
   2  -2 -10  269.97   20.60
  -2  -2  10  270.17   20.80
   2   2 -10  275.77   19.80
  -2   2  10  219.78   22.70
  -2   2  10  243.18   20.40
  -1  -2  10  206.48   17.10
   1  -2 -10  224.18   17.10
  -1  -2  10  226.18   17.50
   1  -2 -10  224.98   17.50
   1  -2 -10  198.98   16.80
  -1  -2  10  215.48   16.60
   1  -2 -10  238.88   18.60
  -1   2  10  211.38   18.30
   0  -2 -10  385.26   30.70
   0  -2  10  442.36   30.80
   0  -2  10  414.76   31.40
   0  -2  10  426.16   31.40
   0  -2  10  386.66   30.70
   0  -2  10  422.26   31.10
   0  -2  10  423.96   31.50
   0  -2  10  403.56   30.80
   0  -2 -10  372.46   30.50
   0   2  10  459.15   31.90
   0   2  10  387.66   30.90
   0   2  10  369.66   30.80
   0   2  10  450.55   31.10
   0   2  10  436.86   31.10
   0   2  10  458.95   31.70
  -1  -2 -10   91.19    7.90
   1  -2  10  108.49    8.80
   1  -2  10  100.09    8.50
   1  -2  10   96.49    8.20
   1  -2  10  107.19    8.20
  -1  -2 -10   86.29    7.90
  -1  -2 -10  112.39    8.90
   1  -2  10   95.99    8.30
   1  -2  10   90.49    8.50
   1  -2  10   95.69    8.50
   1   2  10  105.69    8.50
   1   2  10   87.29    8.10
   1   2  10   95.69    8.40
   1   2  10   95.99    8.90
   1   2  10   97.89    8.30
  -2  -2 -10  151.28   11.00
   2  -2  10  138.69   11.60
   2  -2  10  139.19   11.30
   2  -2  10  134.09   12.20
   2  -2  10  129.49   11.50
   2  -2  10  122.49   11.70
   2  -2  10  134.69   11.60
   2  -2  10  142.69   11.80
  -2  -2 -10  150.58   11.10
   2  -2  10  141.99   11.20
   2   2  10  151.78   11.60
   2   2  10  135.99   11.30
   2   2  10  132.49   11.20
   2   2  10  142.99   12.20
   3  -2  10  182.48   13.70
   3  -2  10  156.48   13.60
   3  -2  10  160.98   13.60
   3  -2  10  165.18   13.80
  -3  -2 -10  177.48   12.90
   3  -2  10  166.68   14.40
   3  -2  10  180.88   13.40
   3   2  10  180.68   13.60
   3   2  10  144.29   13.40
   3   2  10  147.39   13.00
   3   2  10  155.38   13.10
   3   2  10  169.48   13.30
  -4  -2 -10    0.20    0.50
   4  -2  10    0.30    0.70
  -4  -2 -10    0.10    0.80
   4  -2  10   -0.60    0.90
   4  -2  10    0.00    0.60
   4  -2  10    1.90    3.20
   4  -2  10    1.40    1.40
  -4  -2 -10    1.00    0.70
   4  -2  10    1.00    2.10
   4  -2  10    1.20    2.00
   4   2  10    0.30    0.60
   4   2  10   -0.80    1.50
   4   2  10   -0.30    0.80
   4   2  10   -0.30    2.20
   4   2  10    0.50    0.90
   4   2  10    0.60    0.90
  -5  -2 -10   97.99    8.30
   5  -2  10  109.89    9.30
   5  -2  10  107.59    9.50
   5  -2  10   82.29    8.60
   5  -2  10  109.99    8.90
   5   2  10  115.69    9.30
   5   2  10  111.99    9.10
   6  -2  10    3.70    1.20
   6  -2  10    3.00    0.90
   6  -2  10    6.40    2.00
  -6  -2 -10    2.70    0.70
   6  -2  10    1.20    1.00
  -6  -2 -10    4.70    1.00
   6   2  10    2.30    0.80
   6   2  10    1.50    0.80
   6   2  10    1.30    0.70
   6   2  10    3.60    1.50
   6   2  10    3.60    1.50
   7  -2  10    5.20    1.10
   7  -2  10    6.00    1.20
   7  -2  10    4.70    1.70
   7   2  10    4.40    1.00
   7   2  10    4.40    0.80
   7   2  10    5.40    1.00
   9  -3 -10    3.20    0.80
   9  -3 -10    2.00    0.90
  -9  -3  10    3.10    0.70
  -9   3  10    1.90    0.60
   9   3 -10    2.30    0.50
  -8  -3  10    1.60    0.70
   8  -3 -10   -0.20    1.50
   8   3 -10    2.30    1.00
   8   3 -10    2.90    1.30
   8   3 -10    3.10    1.00
   7  -3 -10    0.60    2.00
  -7  -3  10    0.70    0.50
   7  -3 -10    0.30    0.60
   7  -3 -10    0.10    1.00
  -7  -3  10    0.50    0.70
   7  -3 -10    0.10    0.60
  -7   3  10    0.60    0.60
   7   3 -10    0.80    0.70
  -7   3  10    0.30    0.50
   7   3 -10   -0.60    0.50
   7   3 -10   -0.40    0.70
  -6  -3  10  137.99   17.00
  -6  -3  10   82.59    8.20
   6  -3 -10   78.69    7.60
  -6   3  10   88.39    8.40
   6   3 -10   98.19    7.90
   6   3 -10  106.69    8.40
  -5  -3  10    1.30    0.90
   5  -3 -10    3.50    1.10
  -5  -3  10    3.30    1.30
  -5  -3  10    1.80    1.00
   5  -3 -10    3.60    1.40
  -5  -3  10   -1.00    7.60
   5  -3 -10    2.70    1.10
  -5   3  10    1.50    1.10
   5   3 -10    3.60    1.00
   5   3 -10    4.10    1.70
  -5   3  10    7.70   13.20
   4  -3 -10    5.20    1.80
  -4  -3  10    4.80    1.30
   4  -3 -10    4.00    1.30
  -4  -3  10    3.00    7.90
   4  -3 -10    4.90    1.60
  -4  -3  10    4.80    1.70
   4  -3 -10    5.60    1.50
   4   3 -10    4.50    1.20
  -4   3  10    7.20    1.80
   4   3 -10    4.40    1.10
  -4   3  10   -3.20   14.80
  -3  -3  10    7.30    2.00
   3  -3 -10    5.00    1.70
   3  -3 -10    6.10    1.40
   3  -3 -10    6.20    1.60
   3  -3 -10    7.90    1.90
  -3  -3  10    7.80    1.70
  -3  -3  10    4.40    1.40
  -3   3  10    6.40    2.90
  -3   3  10    7.60    1.90
  -3   3  10    5.90    9.80
   3   3 -10    6.20    1.30
   3   3 -10    6.10    1.20
   2  -3 -10  127.79   10.90
   2  -3 -10  126.29   11.10
   2  -3 -10  135.19   10.90
  -2  -3  10  126.99   10.90
   2  -3 -10  143.89   10.70
   2   3 -10  138.69   10.30
  -2   3  10  130.99   11.00
  -2   3  10  120.99   11.00
   2   3 -10  117.19   10.00
  -2   3  10  118.29   14.80
  -1  -3  10  833.52   64.99
   1  -3 -10  860.41   62.59
   1  -3 -10  898.51   62.49
   1  -3 -10  856.61   62.19
  -1   3  10  898.21   62.59
  -1   3  10  916.01   65.19
   1   3 -10  750.72   61.69
   0  -3  10  123.19   11.60
   0  -3 -10  150.68   11.70
   0  -3 -10  146.89   12.10
   0  -3  10  157.28   12.20
   0  -3  10  119.99   11.80
   0  -3 -10  154.08   11.40
   0   3  10  149.59   12.50
   0   3  10  141.99   11.50
   0   3  10  143.49   11.70
   0   3  10  151.48   13.80
  -1  -3 -10   -0.20    1.20
   1  -3  10    0.50    0.90
   1  -3  10    0.10    0.90
  -1  -3 -10    1.00    1.00
  -1  -3 -10    0.50    0.90
   1  -3  10    0.80    1.00
   1  -3  10   -0.30    1.30
   1  -3  10    1.00    1.30
   1  -3  10    1.00    1.00
   1  -3  10    0.20    1.00
   1  -3  10   -0.10    1.60
   1   3  10    1.70   11.60
   1   3  10    0.50    0.70
   1   3  10    1.10    0.70
   1   3  10    1.30    2.70
  -2  -3 -10    1.40    0.90
   2  -3  10    4.60    1.80
   2  -3  10    2.90    1.00
   2  -3  10    2.40    1.60
   2  -3  10    1.40    0.90
  -2  -3 -10    2.60    1.10
  -2  -3 -10    2.20    1.30
   2  -3  10    1.50    1.80
   2  -3  10    2.30    2.00
   2  -3  10    2.30    2.10
  -2  -3 -10    0.90    0.60
   2  -3  10    1.20    1.00
   2   3  10    2.80    3.10
   2   3  10    2.40    0.90
   2   3  10    1.50    1.00
   2   3  10    2.40    0.90
   3  -3  10   53.39    4.90
   3  -3  10   46.60    5.00
   3  -3  10   53.99    5.40
   3  -3  10   49.70    5.20
   3  -3  10   41.60    5.00
  -3  -3 -10   54.49    4.60
   3  -3  10   57.29    6.00
   3   3  10   43.20    6.00
   3   3  10   52.49    5.20
   3   3  10   45.10    4.70
   3   3  10   38.90    4.40
   3   3  10   40.00    4.50
   4  -3  10   70.89    6.80
  -4  -3 -10   82.39    6.80
  -4  -3 -10   86.79    7.00
  -4  -3 -10   85.89    6.80
   4   3  10   66.99    6.90
   4   3  10   73.69    6.70
  -5  -3 -10   23.50    2.30
   5  -3  10   26.50    3.40
   5  -3  10   24.30    3.10
   5  -3  10   19.90    3.20
  -5  -3 -10   21.90    2.40
   5   3  10   18.10    2.50
   5   3  10   23.60    2.50
   5   3  10   17.40    2.40
   5   3  10   17.70    2.50
   6  -3  10    0.90    1.00
   6  -3  10    4.40    1.60
   6  -3  10    2.30    0.90
   6  -3  10    1.60    1.60
   6   3  10    1.70    0.70
   6   3  10    3.00    0.80
   6   3  10    1.70    0.80
   6   3  10    2.70    0.70
   6   3  10    2.00    1.30
   8  -4 -10    1.60    1.10
  -8  -4  10    1.50    0.40
   8  -4 -10    1.70    0.70
  -8  -4  10    1.30    0.50
   8   4 -10    2.20    0.70
   8   4 -10    0.90    0.60
  -8   4  10    2.00    0.70
   8   4 -10    1.60    0.50
  -7  -4  10   35.60    3.30
   7  -4 -10   36.60    3.10
  -7   4  10   29.20    3.60
   7   4 -10   35.80    3.40
   6  -4 -10   81.09    8.10
  -6  -4  10   78.99    6.90
   5  -4 -10   12.20    1.70
   5  -4 -10    9.10    2.00
  -5  -4  10   11.80    2.30
   5  -4 -10    9.20    3.30
  -5  -4  10    8.60    2.00
  -5  -4  10   13.90    1.80
   5  -4 -10    7.90    1.90
   5   4 -10   11.80    1.90
  -5   4  10   13.80    2.40
  -5   4  10   10.00   17.60
   5   4 -10    9.50    1.70
   4  -4 -10   51.29    5.50
   4  -4 -10   44.30    4.60
  -4  -4  10   49.60    4.90
  -4  -4  10   39.70    3.90
  -4   4  10   50.09    5.30
   4   4 -10   51.29    4.50
   4   4 -10   52.99    4.90
  -4   4  10   45.30   15.80
  -3  -4  10    6.70    2.00
   3  -4 -10    8.50    2.20
  -3  -4  10    8.10    1.80
   3  -4 -10    8.40    1.90
  -3  -4  10    9.90    1.90
   3  -4 -10   10.60    2.10
  -3   4  10    7.40   11.10
   3   4 -10    9.70    2.10
   3   4 -10    9.70    1.70
   3   4 -10    9.80    1.40
  -3   4  10   12.10    2.30
   2  -4 -10  253.47   21.80
  -2  -4  10  275.17   22.00
  -2  -4  10  299.47   21.70
   2  -4 -10  299.97   21.70
  -2   4  10  272.97   26.60
  -2   4  10  266.07   22.10
   1  -4 -10   12.70    2.00
   1  -4 -10    9.70    2.10
  -1  -4  10   13.10    2.30
   1  -4 -10   17.50    2.40
  -1  -4  10    9.60    2.30
   1  -4 -10   13.60    2.40
  -1  -4  10   16.10    2.40
  -1   4  10   13.70    3.00
   1   4 -10   15.20    1.80
   1   4 -10   11.60    1.60
  -1   4  10   10.70    2.00
  -1   4  10   10.50    7.60
  -1   4  10   17.00    2.00
   0  -4  10   10.50    2.20
   0  -4  10   11.90    2.70
   0  -4 -10    6.90    2.00
   0  -4 -10   12.00    1.80
   0  -4  10    9.10    2.20
   0  -4 -10   13.80    2.10
   0  -4  10   10.30    2.10
   0  -4  10   11.70    2.20
   0   4  10   17.00    3.20
   0   4  10   11.70    1.70
   0   4  10   11.80    1.90
   0   4 -10    9.10    2.20
   0   4  10    8.20    7.70
   1  -4  10    3.70    1.50
  -1  -4 -10    3.40    1.10
   1  -4  10    2.90    1.20
   1  -4  10    2.20    2.40
  -1  -4 -10    4.30    1.30
   1  -4  10    4.30    2.30
  -1  -4 -10    3.70    1.10
  -1  -4 -10    3.50    1.40
   1  -4  10    4.30    1.50
   1   4  10    2.20    1.00
   1   4  10    4.00    1.10
   1   4  10    6.10    6.30
   1   4  10    4.20    2.00
   2  -4  10    8.50    2.30
  -2  -4 -10    6.80    1.70
   2  -4  10    5.20    2.10
   2  -4  10    6.90    2.10
  -2  -4 -10    4.80    1.60
   2  -4  10    7.30    4.20
   2  -4  10    7.50    1.50
  -2  -4 -10    3.80    1.20
   2   4  10    7.10    2.80
   2   4  10    4.20    1.70
   2   4  10    5.40    1.20
   2   4  10    6.10    1.70
   3  -4  10   18.40    2.50
   3  -4  10   22.30    3.30
  -3  -4 -10   14.30    2.30
   3  -4  10   18.80    3.50
   3  -4  10   24.50    4.10
   3   4  10   24.80    3.70
   3   4  10   16.10    2.20
   3   4  10   17.40    2.10
   3   4  10   19.60    2.60
   4  -4  10   60.59    5.60
   4  -4  10   43.40    4.90
   4  -4  10   45.50    4.70
  -4  -4 -10   62.99    5.00
   4  -4  10   53.69    5.80
   4  -4  10   47.90    5.40
   4  -4  10   55.79    5.90
   5  -4  10    0.80    0.80
   5  -4  10    2.00    1.70
  -5  -4 -10    0.50    0.50
   5  -4  10    0.60    0.60
   5  -4  10    0.90    1.50
  -5  -4 -10    0.70    0.50
  -5  -4 -10    0.10    0.50
  -5  -4 -10    0.60    0.50
   5  -4  10    0.70    1.30
   5   4  10    0.20    0.50
   5   4  10    0.80    0.50
   5   4  10   -1.10    0.80
   5   4  10    0.70    0.50
  -7  -5  10   34.80    3.50
   7  -5 -10   32.60    3.60
   7  -5 -10   40.50    4.10
   7   5 -10   42.00    3.40
   6  -5 -10   37.20    2.80
   6  -5 -10   29.20    4.00
  -6  -5  10   32.00    3.60
   6  -5 -10   29.60    3.80
  -6  -5  10   32.20    2.80
   6   5 -10   39.10    3.40
  -6   5  10   29.70    3.60
  -5  -5  10    0.50    0.80
  -5  -5  10   -0.20    0.30
   5  -5 -10    0.50    0.70
   5  -5 -10    0.40    0.80
   5  -5 -10    0.10    0.60
   5  -5 -10   -0.80    1.10
   5   5 -10    0.40    1.10
   5   5 -10    0.40    0.50
  -5   5  10    0.30    0.70
   4  -5 -10   24.00    2.80
  -4  -5  10   21.80    3.10
  -4  -5  10   21.40    2.60
   4  -5 -10   16.10    2.90
  -4   5  10   14.20    2.80
   4   5 -10   20.80    2.60
  -3  -5  10   40.40    4.60
  -3  -5  10   47.30    4.80
  -3  -5  10   53.09    5.30
   3  -5 -10   45.70    5.20
   3   5 -10   45.90    4.30
  -3   5  10   31.10   16.30
   3   5 -10   51.69    4.60
   2  -5 -10  345.07   27.80
   2  -5 -10  335.87   27.50
  -2  -5  10  401.16   28.00
   2   5 -10  398.26   27.00
   2   5 -10  347.37   27.20
   1  -5 -10   36.50    4.10
  -1  -5  10   45.50    4.50
   1   5 -10   37.40    3.70
  -1   5  10   42.70    4.10
  -1   5  10   34.70   14.90
  -1   5  10   37.20    3.60
   0  -5  10   51.79    5.30
   0  -5 -10   67.99    5.30
   0  -5  10   54.99    5.80
   0  -5 -10   47.10    5.40
   0   5  10   59.39    5.20
   0   5  10   49.50    4.60
  -1  -5 -10   71.29    6.00
  -1  -5 -10   58.29    5.70
   1  -5  10   68.69    6.70
   1   5  10   61.79    5.70
  -1   5 -10   62.49    6.10
   2  -5  10   20.40    3.40
   2  -5  10   27.40    3.50
  -2  -5 -10   20.80    2.60
  -2  -5 -10   26.80    2.90
   2  -5  10   23.70    3.60
  -2   5 -10   27.50    2.60
   2   5  10   26.40    2.70
   2   5  10   27.30    3.70
   3  -5  10    1.40    1.50
   3  -5  10    0.80    0.90
  -3  -5 -10    1.50    0.70
  -3  -5 -10    1.10    0.60
   3  -5  10    3.20    1.60
  -3  -5 -10    1.30    0.60
  -3  -5 -10    1.00    0.60
   3  -5  10    1.10    1.10
   3   5  10    2.20    0.80
   3   5  10    0.70    0.60
   4  -5  10   33.80    3.90
  -4  -5 -10   38.30    3.50
  -4  -5 -10   30.00    3.20
   4  -5  10   43.00    3.80
   4  -5  10   36.30    3.90
   5  -5  10    0.30    0.30
   5  -5  10    0.40    0.60
  -5  -5 -10    0.20    0.40
   5  -5  10    0.10    0.50
  -5  -5 -10    0.30    0.30
  -5  -5 -10    0.80    0.40
   5  -5  10    0.50    0.60
   5   5  10    0.30    0.30
   5   5  10    0.00    0.30
   5   5  10   -0.10    0.40
   6  -6 -10   -0.20    1.10
  -6  -6  10    0.10    0.40
   6   6 -10    1.50    0.40
  -6   6  10    0.50    0.40
  -5  -6  10   10.60    1.70
   5   6 -10    7.40    1.70
  -5   6  10   11.10    2.50
  -4  -6  10   -0.60    0.40
   4  -6 -10    0.20    1.10
   4  -6 -10    0.40    0.60
  -4  -6  10    0.10    0.40
   4  -6 -10   -0.40    0.80
   4   6 -10    0.00    0.70
   4   6 -10    0.10    0.40
  -3  -6  10   20.80    2.70
   3  -6 -10   18.10    2.20
  -3  -6  10   21.30    2.30
  -3   6  10   15.90    2.10
   3   6 -10   18.20    2.00
  -2  -6  10   13.00    2.00
  -2  -6  10   13.30    1.90
  -2  -6  10   11.30    1.90
   2   6 -10   11.70    1.70
   1  -6 -10    6.60    1.30
   1  -6 -10    7.10    1.70
   1  -6 -10    7.10    1.40
   1  -6 -10    3.90    1.10
  -1  -6  10    3.40    1.10
  -1  -6  10    5.00    1.30
   1   6 -10    5.60    1.20
   1   6 -10    4.20    0.90
   0  -6  10    2.10    1.00
   0  -6 -10    1.60    0.80
   0  -6  10    0.50    0.80
   0  -6 -10    1.10    0.70
   0  -6 -10    0.50    0.90
   0  -6  10    1.60    0.60
   0  -6 -10    1.40    0.70
   0  -6  10    1.30    0.90
   0   6 -10    1.80    0.60
   0   6 -10    1.40    0.50
   1  -6  10   33.30    3.70
  -1  -6 -10   36.30    3.60
  -1  -6 -10   35.70    3.20
  -1  -6 -10   31.00    3.30
   1   6  10   32.20    3.40
  -1   6 -10   31.40    2.90
  -1   6 -10   27.60    3.50
   2  -6  10   -0.10    0.60
  -2  -6 -10   -0.60    0.30
  -2  -6 -10    0.00    0.40
   2  -6  10    0.50    0.50
  -2  -6 -10    0.40    0.70
   2  -6  10    0.80    0.80
  -2   6 -10   -0.60    0.40
   2   6  10    0.30    0.40
   3  -6  10    0.10    0.50
  -3  -6 -10    0.20    0.30
  -3  -6 -10    0.10    0.50
   3  -6  10    0.00    0.50
  -3  -6 -10    0.20    0.30
   3  -6  10    0.70    0.80
   3   6  10    0.50    0.30
   3   6  10   -0.20    0.20
  -4  -7  10    0.50    0.60
   4  -7 -10    1.80    0.70
  -3  -7  10    0.50    0.40
   3  -7 -10    1.50    0.70
   2  -7 -10   51.89    4.50
  -2  -7  10   40.70    4.20
   2   7 -10   48.00    3.90
  -1  -7  10    0.30    0.40
  -1  -7  10   -0.20    0.50
  -1  -7  10    0.00    0.30
   1  -7 -10   -0.10    0.40
   1  -7 -10    0.10    0.40
   1   7 -10   -0.10    0.40
   0  -7 -10    7.30    0.80
   0  -7  10    6.00    1.10
   0   7 -10    5.50    1.00
  -1  -7 -10    0.00    0.40
   1  -7  10    0.10    0.50
   1  -7  10    0.10    0.30
  -1  -7 -10    0.20    0.30
   1   7  10    0.10    0.40
   9   0 -11    0.10    0.50
   9   0 -11    0.00    0.40
  -9   0  11    0.20    0.30
   8   0 -11   -0.40    0.50
   8   0 -11    1.10    0.80
   8   0 -11    0.20    0.70
  -8   0  11    0.40    0.40
   8   0 -11   -0.80    0.60
  -7   0  11   19.30   14.70
   6   0 -11    1.30    1.10
  -6   0  11    0.20    0.90
   6   0 -11    0.00    0.80
   6   0 -11   -0.60    1.00
  -6   0  11  -12.80   12.60
  -6   0  11    0.30    0.70
   6   0 -11    2.60    1.00
   5   0 -11   -0.50    1.20
  -5   0  11    1.20    0.90
   5   0 -11    0.50    0.80
  -5   0  11   -0.50    0.70
  -5   0  11   -0.40    9.00
   5   0 -11    0.70    1.00
   5   0 -11    0.30    0.50
  -4   0  11    1.20    6.20
   4   0 -11    0.10    0.70
   4   0 -11   -0.60    1.60
   4   0 -11   -0.10    0.60
  -4   0  11    0.00    0.90
   3   0 -11    1.10    1.60
   3   0 -11    0.60    0.70
  -3   0  11    1.30    3.90
   3   0 -11   -0.30    0.60
  -3   0  11    0.50    0.80
  -3   0  11   -0.50    3.60
  -2   0  11    0.00    0.90
   2   0 -11    2.20    0.90
  -2   0  11    1.10    0.80
   1   0 -11   -0.20    0.80
  -1   0  11    1.00    0.80
  -1   0  11    3.00    1.10
  -1   0  11   -0.30    1.00
  -1   0  11    1.50    1.00
   0   0  11   -0.10    0.70
   0   0  11    1.20    1.20
   0   0 -11    0.40    0.60
   0   0  11    1.60    1.10
   0   0  11    0.00    1.00
   0   0  11    0.30    0.60
   1   0  11    0.40    0.70
   1   0  11    0.20    0.80
   1   0  11   -1.10    1.30
   1   0  11   -0.40    0.80
   1   0  11   -0.70    0.80
   1   0  11    0.30    0.70
  -1   0 -11    0.30    0.60
   2   0  11   -0.70    1.10
   2   0  11    0.00    0.50
   2   0  11    0.10    0.60
   2   0  11   -0.60    0.70
   2   0  11   -0.20    0.50
   2   0  11   -1.20    1.20
   2   0  11   -0.50    0.70
   3   0  11   -0.80    1.90
   3   0  11   -0.20    0.40
   3   0  11    0.20    0.80
   3   0  11   -0.40    1.00
  -3   0 -11   -0.50    0.40
   3   0  11    0.30    0.70
   3   0  11    0.20    0.70
   3   0  11   -0.40    0.70
   4   0  11   -0.70    0.50
   4   0  11   -0.20    0.80
   4   0  11    0.30    0.70
   4   0  11    3.70    2.20
   4   0  11    1.70    2.80
   4   0  11    0.80    1.40
  -4   0 -11   -0.30    0.70
   4   0  11   -0.20    0.90
  -5   0 -11    0.00    0.40
   5   0  11    0.70    1.70
   5   0  11   -0.30    0.50
   5   0  11   -0.30    0.80
  -5   0 -11    0.40    0.60
   5   0  11   -0.40    0.50
   5   0  11   -0.40    0.40
   6   0  11    3.80    1.40
   6   0  11    0.10    0.40
   6   0  11    0.40    0.40
   6   0  11    0.10    0.40
   6   0  11    0.80    0.90
   9  -1 -11    2.80    0.90
   9   1 -11    3.20    0.70
   9   1 -11    2.40    0.90
  -9   1  11    2.10    0.80
  -8  -1  11    0.10    0.40
   8  -1 -11   -0.30    1.40
   8  -1 -11    0.10    0.50
   8  -1 -11   -0.10    0.60
   8  -1 -11   -0.80    0.80
   8   1 -11    0.10    0.60
   8   1 -11    0.60    0.90
   8   1 -11   -0.50    0.50
   8   1 -11    0.10    0.40
  -8   1  11    0.40    0.50
  -7  -1  11   56.79    5.30
   7  -1 -11   52.59    5.70
  -7  -1  11   52.09    4.50
   7   1 -11   56.19    5.70
   7   1 -11   47.90    5.20
   7   1 -11   53.99    5.00
  -7   1  11   61.19    5.50
   7   1 -11   55.19    5.50
   6  -1 -11   62.09    6.10
   6  -1 -11   69.19    5.90
   6  -1 -11   60.09    6.20
  -6  -1  11   74.09   14.90
  -6  -1  11   60.99    6.00
   6   1 -11   54.49    6.20
  -6   1  11   69.59   15.00
   6   1 -11   68.89    5.90
   5  -1 -11   18.20    3.10
   5  -1 -11   16.40    2.40
  -5  -1  11   19.80    8.60
  -5  -1  11   16.40    2.50
   5  -1 -11   13.80    2.70
  -5  -1  11   21.10    2.40
   5  -1 -11   22.50    2.90
   5   1 -11   19.60    2.50
  -5   1  11   27.80   11.50
   5   1 -11   20.90    3.00
  -5   1  11   15.70    2.40
   5   1 -11   22.60    2.80
  -5   1  11   15.20    2.40
  -5   1  11   20.60    2.70
   4  -1 -11   34.20    3.80
   4  -1 -11   42.70    4.40
  -4  -1  11   42.80    9.20
  -4  -1  11   32.80    3.80
  -4  -1  11   36.40    3.90
  -4  -1  11   37.60    7.20
   4  -1 -11   38.70    4.50
   4   1 -11   37.00    3.70
  -4   1  11   35.80    3.90
   4   1 -11   43.60    4.20
  -4   1  11   31.00    3.70
  -4   1  11   51.39   10.40
  -4   1  11   38.00    4.00
   3  -1 -11   22.10    2.90
   3  -1 -11   27.90    3.40
  -3  -1  11   21.00    2.70
  -3  -1  11   26.60    4.00
   3  -1 -11   19.70    2.60
   3  -1 -11   23.30    3.00
  -3  -1  11   25.70    3.10
   3  -1 -11   20.30    3.10
  -3   1  11   12.50    5.80
  -3   1  11   24.30    3.00
   3   1 -11   27.10    3.00
   3   1 -11   26.50    2.70
  -3   1  11   27.30    2.70
   2  -1 -11  822.22   58.19
  -2  -1  11  861.51   58.39
  -2  -1  11  763.62   57.89
   2  -1 -11  834.02   57.79
  -2   1  11  795.22   57.39
   2   1 -11  835.12   57.89
  -2   1  11  708.33   57.89
  -2   1  11  806.82   57.39
  -2   1  11  737.83   58.59
  -1  -1  11   73.39    6.50
   1  -1 -11   63.79    6.10
  -1  -1  11   64.49    6.40
  -1  -1  11   82.59    6.90
   1  -1 -11   79.69    6.60
  -1  -1  11   81.29    7.30
   1  -1 -11   81.89    8.20
   1   1 -11   63.29    6.10
  -1   1  11   80.99    6.80
  -1   1  11   80.79    7.30
  -1   1  11   87.09    6.80
  -1   1  11   66.79    6.50
   0  -1 -11  285.17   21.40
   0  -1  11  291.97   22.00
   0  -1  11  243.48   22.00
   0  -1 -11  273.47   21.10
   0  -1  11  295.07   21.60
   0  -1 -11  281.87   21.80
   0   1  11  273.37   21.50
   0   1  11  306.17   23.70
   0   1  11  302.77   23.70
   0   1  11  296.97   21.90
   1  -1  11   65.39    6.00
   1  -1  11   71.69    5.90
  -1  -1 -11   63.99    5.60
   1  -1  11   55.39    5.90
   1  -1  11   64.19    6.10
  -1  -1 -11   58.99    5.40
   1  -1  11   63.79    6.30
   1  -1  11   60.09    5.70
   1  -1  11   65.59    6.10
   1   1  11   56.79    6.40
   1   1  11   67.29    5.90
   1   1  11   66.59    6.10
   1   1  11   70.49    6.00
   2  -1  11   91.19    8.30
   2  -1  11   82.89    8.10
   2  -1  11   88.49    8.00
   2  -1  11   85.19    7.70
   2  -1  11   82.99    8.50
  -2  -1 -11   82.59    7.40
   2  -1  11  102.39    8.10
   2   1  11  103.09    8.90
   2   1  11   94.49    8.00
   2   1  11   98.69    8.30
   2   1  11  105.69    8.60
  -3  -1 -11    6.80    1.30
   3  -1  11    5.40    1.60
   3  -1  11    6.20    1.70
   3  -1  11    6.80    2.00
   3  -1  11    6.40    2.00
   3  -1  11    8.80    1.90
   3  -1  11    3.90    1.50
   3  -1  11    4.90    1.50
   3   1  11    7.80    3.00
   3   1  11    6.80    2.70
   3   1  11    7.50    1.60
   3   1  11    4.20    1.40
   3   1  11    6.40    1.40
   3   1  11    7.10    1.70
   3   1  11    6.50    1.50
   4  -1  11  236.18   17.40
   4  -1  11  249.28   17.20
  -4  -1 -11  213.08   16.60
   4  -1  11  215.78   18.10
  -4  -1 -11  200.08   16.60
   4  -1  11  245.18   17.70
   4  -1  11  235.78   17.80
   4  -1  11  223.68   17.20
   4   1  11  217.28   17.00
   4   1  11  201.18   17.30
   4   1  11  202.58   17.10
   5  -1  11   27.40    3.40
  -5  -1 -11   25.90    2.70
   5  -1  11   21.70    3.10
   5  -1  11   28.40    3.00
   5  -1  11   23.60    3.20
  -5  -1 -11   27.90    2.70
   5  -1  11   26.30    3.20
   5  -1  11   29.30    3.40
   5   1  11   20.20    2.70
   5   1  11   30.70    3.40
   5   1  11   30.40    3.40
   5   1  11   25.80    3.30
   5   1  11   27.30    3.60
   5   1  11   23.70    3.00
   6  -1  11    1.90    0.80
   6  -1  11    3.80    1.00
   6  -1  11    2.40    0.80
  -6  -1 -11    1.90    0.60
   6  -1  11    3.30    1.70
  -6  -1 -11    4.60    0.80
   6   1  11    5.30    1.40
   6   1  11    1.80    0.70
   6   1  11    4.30    1.10
   6   1  11    2.90    0.80
   6   1  11    3.20    0.90
  -9  -2  11  102.49    7.90
   8  -2 -11    0.30    0.80
   8  -2 -11    0.60    0.80
   8  -2 -11    1.20    0.60
  -8  -2  11    0.90    0.50
  -8   2  11    0.70    0.70
   8   2 -11    0.30    0.60
   8   2 -11    1.40    0.80
   8   2 -11    0.90    0.70
   8   2 -11    1.40    0.50
  -8   2  11    1.00    0.60
   7  -2 -11   71.29    6.70
  -7   2  11   79.69    6.80
   7   2 -11   67.59    6.30
   6  -2 -11    0.30    1.10
  -6  -2  11    5.00   14.20
  -6  -2  11    0.70    0.90
   6  -2 -11    0.90    0.90
  -6  -2  11    1.00    0.90
   6  -2 -11    1.10    1.00
   6  -2 -11    1.80    0.80
  -6   2  11    1.70    1.20
   6   2 -11    1.20    0.80
   6   2 -11    1.60    1.00
   6   2 -11    1.80    1.00
  -6   2  11   -0.30    0.70
  -5  -2  11    5.40    7.10
   5  -2 -11   10.10    1.90
  -5  -2  11   12.20    2.00
   5  -2 -11    8.50    2.10
   5  -2 -11    9.90    2.00
   5   2 -11   13.70    2.60
  -5   2  11   16.70   11.60
  -5   2  11    9.00    2.00
   5   2 -11   10.00    2.00
  -5   2  11   12.40    2.10
   5   2 -11   14.40    1.90
   4  -2 -11    0.50    1.10
   4  -2 -11    0.10    0.60
  -4  -2  11   -0.10    0.60
  -4  -2  11    0.40    0.70
  -4  -2  11    0.70    0.90
   4  -2 -11    0.60    0.80
  -4  -2  11    0.70    0.60
   4  -2 -11    0.50    1.10
   4   2 -11    0.30    1.40
  -4   2  11  -12.00    9.10
  -4   2  11   -0.10    0.80
   4   2 -11   -0.90    0.60
   3  -2 -11   18.50    3.10
   3  -2 -11   21.90    3.10
  -3  -2  11   18.60    3.00
  -3  -2  11   18.30    2.70
  -3  -2  11   16.60    2.40
   3  -2 -11   20.80    2.90
   3  -2 -11   18.30    2.90
   3   2 -11   25.60    2.80
  -3   2  11   25.70    2.70
  -3   2  11    8.20    8.00
   3   2 -11   21.90    2.50
   2  -2 -11  262.07   21.70
   2  -2 -11  292.77   23.70
  -2  -2  11  286.87   21.80
   2  -2 -11  293.07   22.20
  -2  -2  11  301.37   22.30
  -2  -2  11  303.07   22.80
   2   2 -11  270.27   21.40
  -2   2  11  271.17   23.90
   2   2 -11  304.97   21.80
  -2   2  11  295.07   22.60
  -1  -2  11  346.07   26.50
   1  -2 -11  295.77   25.50
   1  -2 -11  321.67   25.30
  -1  -2  11  366.56   26.20
   1  -2 -11  350.26   25.60
  -1  -2  11  318.77   25.00
  -1  -2  11  353.26   25.80
   1  -2 -11  345.97   25.10
  -1   2  11  308.07   25.90
  -1   2  11  364.36   25.20
  -1   2  11  342.27   25.50
   1   2 -11  309.07   24.80
  -1   2  11  352.06   25.40
   0  -2  11  351.06   25.20
   0  -2 -11  350.36   25.30
   0  -2  11  290.27   25.70
   0  -2 -11  347.97   25.10
   0   2  11  335.17   25.50
   0   2  11  342.07   27.30
   0   2  11  333.17   25.20
   1  -2  11   20.60    3.20
   1  -2  11   23.40    3.10
   1  -2  11   23.50    3.00
   1  -2  11   17.40    2.60
  -1  -2 -11   22.80    2.50
   1  -2  11   22.00    2.90
   1  -2  11   22.80    2.60
  -1  -2 -11   18.80    2.40
   1  -2  11   21.30    2.70
   1   2  11   24.90    2.90
   1   2  11   21.60    2.70
   1   2  11   18.80    2.50
   1   2  11   24.80    3.90
   1   2  11   18.50    2.70
   1   2  11   18.00    2.60
   2  -2  11  126.89   10.80
   2  -2  11  101.89    9.90
   2  -2  11  127.99   10.40
   2  -2  11  116.89   10.10
   2  -2  11  114.19   10.00
   2  -2  11  110.59    9.60
  -2  -2 -11  123.29    9.70
   2   2  11  128.99   10.20
   2   2  11  111.89    9.70
   2   2  11  121.69    9.90
   2   2  11  126.79   10.00
   3  -2  11  286.87   20.70
  -3  -2 -11  241.38   20.20
   3  -2  11  260.87   21.10
   3  -2  11  234.78   21.40
   3  -2  11  294.07   20.60
   3  -2  11  251.17   20.70
   3  -2  11  276.87   21.00
   3   2  11  271.27   20.50
   3   2  11  305.37   21.50
   3   2  11  243.88   21.30
   3   2  11  301.87   20.80
   4  -2  11    1.30    1.40
   4  -2  11    0.50    0.90
  -4  -2 -11    0.50    0.50
   4  -2  11    0.50    0.80
   4  -2  11    4.50    2.60
   4  -2  11    1.20    0.60
  -4  -2 -11   -0.60    0.80
  -4  -2 -11    0.30    0.70
   4   2  11    1.00    2.30
   4   2  11   -0.90    1.20
   4   2  11    0.50    0.60
   4   2  11    1.00    0.60
   4   2  11    0.30    0.60
   4   2  11   -1.20    1.80
   4   2  11    0.40    0.60
   5  -2  11   10.70    3.70
   5  -2  11    5.80    1.50
   5  -2  11   11.70    2.10
   5  -2  11   14.00    3.00
  -5  -2 -11    7.80    1.30
  -5  -2 -11    9.20    1.40
   5  -2  11   11.20    1.90
   5   2  11    9.10    2.00
   5   2  11    4.00    2.30
   5   2  11   10.30    2.90
   5   2  11    7.30    1.40
   6  -2  11   22.40    2.50
   6  -2  11   22.60    2.60
   6  -2  11   21.80    2.60
   6  -2  11   22.60    2.50
   6   2  11   23.40    2.40
   6   2  11   22.10    2.40
   6   2  11   21.20    2.30
   6   2  11   20.70    2.70
   8  -3 -11    1.80    1.50
   8  -3 -11    5.00    1.30
  -8  -3  11    5.20    0.90
   8   3 -11    5.10    1.00
   8   3 -11    5.80    1.30
   8   3 -11    4.40    0.90
   7  -3 -11  121.79   10.50
  -7  -3  11  136.29   11.00
   7   3 -11  140.09   11.00
  -6  -3  11    0.80    0.80
   6  -3 -11    1.10    0.80
   6  -3 -11    1.80    0.90
  -6  -3  11    1.30    0.80
  -6  -3  11    0.40    0.80
   6  -3 -11    0.20    1.10
   6   3 -11    0.20    0.60
   6   3 -11    0.10    0.50
   6   3 -11   -0.20    0.90
  -6   3  11    1.30    0.80
   5  -3 -11   10.40    2.00
  -5  -3  11   14.10    2.00
  -5  -3  11    9.40    3.10
   5  -3 -11    9.60    2.10
   5  -3 -11   10.00    3.00
   5  -3 -11   10.50    2.10
  -5  -3  11   12.40    1.60
  -5   3  11    4.10   16.40
  -5   3  11   15.20    2.40
   5   3 -11   13.90    1.90
   5   3 -11   13.10    2.00
  -4  -3  11   84.69    7.50
   4  -3 -11   72.29    7.50
   4  -3 -11   95.89    7.90
   4  -3 -11   72.59    7.70
  -4  -3  11   98.39    8.30
  -4   3  11   85.79    7.70
  -4   3  11  135.89   18.20
  -4   3  11   77.39    7.20
   4   3 -11   68.89    7.10
  -3  -3  11   20.10    2.80
   3  -3 -11   21.10    3.20
   3  -3 -11   18.20    2.80
   3  -3 -11   19.90    2.60
  -3  -3  11   21.00    3.20
   3  -3 -11   18.20    2.70
   3   3 -11   23.60    2.70
   3   3 -11   18.80    2.30
  -3   3  11   22.20   10.40
  -3   3  11   16.00    2.60
   2  -3 -11    6.50    1.60
  -2  -3  11   10.30    2.10
   2  -3 -11    9.20    1.90
   2  -3 -11   11.70    2.30
   2  -3 -11    9.10    2.10
  -2  -3  11   10.30    2.20
   2   3 -11    9.00    1.50
  -2   3  11    1.60    7.20
  -2   3  11   11.10    2.40
   2   3 -11    8.10    1.40
  -1  -3  11   36.20    4.20
   1  -3 -11   31.70    4.00
  -1  -3  11   34.80    4.20
   1  -3 -11   37.20    3.70
   1   3 -11   36.50    3.40
  -1   3  11   37.00    3.80
  -1   3  11   33.10    4.60
  -1   3  11   28.50    3.70
  -1   3  11   41.10    6.90
   0  -3  11    0.00    0.80
   0  -3  11    1.20    1.10
   0  -3 -11    0.50    0.90
   0  -3  11   -1.50    1.50
   0  -3 -11    0.40    0.60
   0  -3  11   -1.40    1.50
   0  -3 -11   -0.90    0.70
   0  -3 -11    0.00    0.50
   0  -3  11   -0.10    0.80
   0  -3  11    0.30    0.70
   0   3  11    0.40    0.60
   0   3  11    1.10    1.00
   0   3  11   -0.40    3.60
   0   3  11    3.30    1.90
   0   3  11   -0.10    0.70
   0   3  11    4.90    6.10
  -1  -3 -11   56.09    5.10
   1  -3  11   43.00    5.00
   1  -3  11   42.50    5.00
   1  -3  11   60.29    5.70
   1  -3  11   50.09    4.50
  -1  -3 -11   50.09    4.70
  -1  -3 -11   41.20    4.90
   1  -3  11   50.99    5.30
  -1  -3 -11   53.49    4.60
   1   3  11   45.50    4.90
   1   3  11   51.79    6.40
   1   3  11   48.40    4.70
   1   3  11   47.20    4.80
   1   3  11   51.29    4.90
   2  -3  11   96.49    9.90
   2  -3  11   70.29    7.10
   2  -3  11   95.59    7.60
   2  -3  11   86.09    7.50
   2  -3  11   80.19    7.60
  -2  -3 -11   72.89    6.90
  -2  -3 -11   91.19    7.00
[truncated: 63,475 more chars]
