# Supplementary material for: Synthesis and structure of ammonium bis­(malonato)borate
Source: Acta Crystallogr E Crystallogr Commun. 2025 Aug 19;81(Pt 9):849–52. doi: 10.1107/S2056989025007169 (PMC12412698; doi:10.1107/S2056989025007169)
Supplement: Supplementary file 2 [file e-81-00849-Isup2.hkl]

data_I                                                                          
_shelx_title ' MA_a.res in P2(1)/c'                                             
_shelx_refln_list_code          4                                               
_shelx_F_calc_maximum       83.44                                               
_exptl_crystal_F_000       480.00                                               
_reflns_d_resolution_high  0.8191                                               
                                                                                
loop_                                                                           
 _space_group_symop_operation_xyz                                               
 'x, y, z'                                                                      
 '-x, y+1/2, -z+1/2'                                                            
 '-x, -y, -z'                                                                   
 'x, -y-1/2, z-1/2'                                                             
                                                                                
_cell_length_a     9.1825                                                       
_cell_length_b     7.6234                                                       
_cell_length_c    13.6905                                                       
_cell_angle_alpha  90.000                                                       
_cell_angle_beta  102.201                                                       
_cell_angle_gamma  90.000                                                       
                                                                                
_shelx_F_squared_multiplier     1.000                                           
                                                                                
loop_                                                                           
 _refln_index_h                                                                 
 _refln_index_k                                                                 
 _refln_index_l                                                                 
 _refln_F_squared_calc                                                          
 _refln_F_squared_meas                                                          
 _refln_F_squared_sigma                                                         
 _refln_observed_status                                                         
   1   0   0        692.59        654.24        46.98 o                         
   2   0   0       3234.82       3616.76       258.31 o                         
   3   0   0       1179.76       1081.84        78.27 o                         
   4   0   0       5714.92       6109.19       436.81 o                         
   5   0   0         22.03         13.87         0.71 o                         
   6   0   0          4.50          7.59         0.46 o                         
   7   0   0          2.65          3.78         0.35 o                         
   8   0   0         24.50         26.34         1.54 o                         
   9   0   0        578.63        464.41        19.66 o                         
  10   0   0         15.06          8.96         0.63 o                         
   1   1   0         51.31         34.23         1.07 o                         
   2   1   0       3189.85       3635.41       259.77 o                         
   3   1   0        108.37         82.43         2.65 o                         
   4   1   0         14.85         23.02         1.03 o                         
   5   1   0       1129.11       1289.48        64.33 o                         
   6   1   0        124.71        144.81         3.20 o                         
   7   1   0         88.75        104.13         2.39 o                         
   8   1   0         15.05         17.93         0.79 o                         
   9   1   0          2.85          3.30         0.26 o                         
  10   1   0          1.72          1.76         0.26 o                         
   0   2   0       2701.99       2525.18       181.20 o                         
   1   2   0       2194.41       1870.20       134.47 o                         
   2   2   0        352.79        236.60         7.72 o                         
   3   2   0         94.75         80.70         3.18 o                         
   4   2   0        291.16        272.15         7.06 o                         
   5   2   0        378.65        393.31         9.57 o                         
   6   2   0         42.66         49.78         1.10 o                         
   7   2   0          0.08          0.01         0.08 o                         
   8   2   0         31.90         27.71         0.88 o                         
   9   2   0         24.30         18.44         0.89 o                         
  10   2   0         19.48         22.68         1.49 o                         
   1   3   0        264.07        207.01        10.15 o                         
   2   3   0        169.85        165.38         6.03 o                         
   3   3   0         10.17         13.58         0.54 o                         
   4   3   0         15.10         21.40         0.61 o                         
   5   3   0        139.90        169.47         3.21 o                         
   6   3   0         23.52         24.21         0.66 o                         
   7   3   0          7.39          6.69         0.37 o                         
   8   3   0         30.97         26.64         3.33 o                         
   9   3   0          2.32          2.60         0.21 o                         
  10   3   0          0.23          0.03         0.09 o                         
   0   4   0       1886.27       2114.55       153.52 o                         
   1   4   0       2592.90       2362.12       171.12 o                         
   2   4   0         25.75         25.30         0.74 o                         
   3   4   0        169.34        163.33         3.44 o                         
   4   4   0         32.27         34.16         0.82 o                         
   5   4   0        196.37        212.44         4.97 o                         
   6   4   0         15.87         18.23         0.61 o                         
   7   4   0          9.02          9.41         0.57 o                         
   8   4   0         10.76          9.55         0.51 o                         
   9   4   0         16.75         22.19         0.99 o                         
   1   5   0         43.82         42.42         1.14 o                         
   2   5   0         12.01         11.84         0.38 o                         
   3   5   0         24.18         22.00         0.61 o                         
   4   5   0        665.74        722.18        15.74 o                         
   5   5   0        214.74        241.62         6.24 o                         
   6   5   0         32.64         46.73         1.29 o                         
   7   5   0         64.94         68.38         2.55 o                         
   8   5   0          0.20          0.46         0.12 o                         
   9   5   0          2.13          1.38         0.24 o                         
   0   6   0         35.19         35.38         1.25 o                         
   1   6   0          0.36          0.35         0.11 o                         
   2   6   0          0.21          0.26         0.11 o                         
   3   6   0         21.85         17.30         0.88 o                         
   4   6   0          0.95          0.47         0.14 o                         
   5   6   0         32.06         31.91         1.32 o                         
   6   6   0         25.79         21.94         0.99 o                         
   7   6   0          0.52          0.59         0.14 o                         
   8   6   0          0.13          0.43         0.10 o                         
   1   7   0          0.00         -0.10         0.10 o                         
   2   7   0          0.00         -0.07         0.11 o                         
   3   7   0         24.94         25.32         1.22 o                         
   4   7   0          4.58          4.06         0.32 o                         
   5   7   0          0.64          0.92         0.15 o                         
   6   7   0          0.09          0.24         0.10 o                         
   7   7   0          8.19         10.93         0.69 o                         
   0   8   0          3.85          5.41         0.59 o                         
   1   8   0         23.97         15.82         1.01 o                         
   2   8   0         16.12         16.99         1.81 o                         
   3   8   0          9.29         12.69         0.74 o                         
   4   8   0          1.23          1.16         0.17 o                         
   5   8   0          5.37          4.57         0.60 o                         
   1   9   0          0.20          0.07         0.10 o                         
   2   9   0          1.83          1.91         0.27 o                         
 -11   1   1          0.14          0.06         0.24 o                         
 -10   1   1          7.96          5.07         0.41 o                         
  -9   1   1          1.85          1.68         0.18 o                         
  -8   1   1          0.56          0.21         0.26 o                         
  -7   1   1         43.11         36.53         1.12 o                         
  -6   1   1        315.66        389.63         8.60 o                         
  -5   1   1        386.61        408.99         9.93 o                         
  -4   1   1       1415.82       1255.00        68.64 o                         
  -3   1   1       1997.99       1880.52        95.70 o                         
  -2   1   1        860.08        911.00        46.65 o                         
  -1   1   1       4714.97       5115.21       365.09 o                         
   0   1   1       3370.49       4206.99       300.29 o                         
   1   1   1        888.19        849.76        61.22 o                         
   2   1   1       1792.40       1353.85        97.36 o                         
   3   1   1        142.68         96.66         3.37 o                         
   4   1   1         10.44         11.47         0.55 o                         
   5   1   1         16.46         25.61         0.79 o                         
   6   1   1        148.84        176.79         3.49 o                         
   7   1   1          3.87          4.65         0.21 o                         
   8   1   1        210.86        240.65         8.99 o                         
   9   1   1         76.70         78.37         2.97 o                         
  10   1   1          0.07         -0.01         0.07 o                         
 -10   2   1          4.81          5.04         0.33 o                         
  -9   2   1         83.58         69.21         3.31 o                         
  -8   2   1         37.35         37.82         1.59 o                         
  -7   2   1         20.27         22.95         0.60 o                         
  -6   2   1         72.72         99.78         2.43 o                         
  -5   2   1       1126.95       1209.99        38.95 o                         
  -4   2   1         14.64         17.21         0.60 o                         
  -3   2   1         28.18         16.77         0.66 o                         
  -2   2   1       1191.96       1114.75        57.25 o                         
  -1   2   1       1605.35       1528.57        78.20 o                         
   0   2   1       6962.05       9634.13       687.30 o                         
   1   2   1        363.96        266.84         8.64 o                         
   2   2   1        464.21        363.70        13.85 o                         
   3   2   1         26.92         25.66         1.17 o                         
   4   2   1       2109.86       2097.30       152.26 o                         
   5   2   1       1845.83       1926.17       139.74 o                         
   6   2   1          1.61          1.15         0.14 o                         
   7   2   1         21.32         23.90         0.92 o                         
   8   2   1         16.43         17.99         0.69 o                         
   9   2   1          0.07          0.04         0.08 o                         
  10   2   1          8.88          7.40         0.48 o                         
 -10   3   1          1.53          1.49         0.16 o                         
  -9   3   1         12.72         14.23         0.69 o                         
  -8   3   1          1.58          2.04         0.35 o                         
  -7   3   1          1.65          2.32         0.28 o                         
  -6   3   1          5.75          4.93         0.24 o                         
  -5   3   1          4.10          2.83         0.19 o                         
  -4   3   1        535.13        568.38        11.78 o                         
  -3   3   1        124.30        114.68         3.23 o                         
  -2   3   1         54.60         46.00         1.88 o                         
  -1   3   1        359.42        271.42         8.81 o                         
   0   3   1       6327.88       7430.15       531.33 o                         
   1   3   1         66.22         56.31         1.68 o                         
   2   3   1        182.21        153.43         4.69 o                         
   3   3   1        405.21        385.21         9.34 o                         
   4   3   1         33.75         30.55         0.90 o                         
   5   3   1          1.28          1.70         0.17 o                         
   6   3   1         49.75         62.81         1.31 o                         
   7   3   1         32.78         30.26         1.09 o                         
   8   3   1         11.42         12.94         0.72 o                         
   9   3   1         91.38         86.54         3.03 o                         
  10   3   1         34.45         30.07         1.72 o                         
 -10   4   1          6.21          4.25         0.38 o                         
  -9   4   1          3.99          4.04         0.30 o                         
  -8   4   1          8.34          8.23         0.44 o                         
  -7   4   1          0.11          0.18         0.15 o                         
  -6   4   1         31.45         37.70         1.12 o                         
  -5   4   1          0.18          0.29         0.12 o                         
  -4   4   1        102.00        111.98         2.37 o                         
  -3   4   1        198.08        164.02         4.19 o                         
  -2   4   1         11.23         11.38         0.40 o                         
  -1   4   1        706.24        648.19        15.64 o                         
   0   4   1        794.65        758.90        17.26 o                         
   1   4   1         20.67         17.68         0.72 o                         
   2   4   1        164.74        159.12         3.76 o                         
   3   4   1        395.84        413.40         9.07 o                         
   4   4   1         25.35         22.62         0.62 o                         
   5   4   1        202.52        227.52         4.20 o                         
   6   4   1          2.94          2.84         0.27 o                         
   7   4   1          2.80          3.10         0.31 o                         
   8   4   1         26.40         19.83         0.89 o                         
   9   4   1         15.42         11.24         0.68 o                         
  -9   5   1          2.79          4.02         0.30 o                         
  -8   5   1          4.96          6.93         0.42 o                         
  -7   5   1          4.56          6.92         0.39 o                         
  -6   5   1        103.50        119.97         4.23 o                         
  -5   5   1        134.31        142.02         3.80 o                         
  -4   5   1        289.44        301.74         7.43 o                         
  -3   5   1        184.65        189.19         3.81 o                         
  -2   5   1        282.75        303.22         7.07 o                         
  -1   5   1         28.57         33.34         0.91 o                         
   0   5   1          0.19          0.15         0.09 o                         
   1   5   1          1.89          1.81         0.25 o                         
   2   5   1        111.50        103.09         2.31 o                         
   3   5   1        158.68        160.81         3.03 o                         
   4   5   1          8.02         10.42         0.40 o                         
   5   5   1         53.98         47.13         1.79 o                         
   6   5   1          1.10          0.80         0.35 o                         
   7   5   1         13.32          9.75         0.57 o                         
   8   5   1          2.33          1.48         0.29 o                         
   9   5   1          2.11          1.71         0.20 o                         
  -8   6   1          4.27          6.11         0.35 o                         
  -7   6   1          2.59          2.91         0.36 o                         
  -6   6   1         87.80         78.71         5.89 o                         
  -5   6   1          6.08          7.78         0.50 o                         
  -4   6   1         92.83         92.42         2.87 o                         
  -3   6   1         19.47         21.05         0.64 o                         
  -2   6   1          5.92          5.92         0.29 o                         
  -1   6   1        151.28        187.79         3.96 o                         
   0   6   1        106.04        103.70         2.60 o                         
   1   6   1         46.76         58.12         1.44 o                         
   2   6   1          1.61          1.58         0.17 o                         
   3   6   1        394.57        458.36        13.76 o                         
   4   6   1        153.12        138.97         4.94 o                         
   5   6   1        134.78        151.46         4.94 o                         
   6   6   1         40.52         48.81         2.48 o                         
   7   6   1          1.29          1.22         0.15 o                         
   8   6   1          8.78          5.12         0.50 o                         
  -7   7   1          0.39          0.51         0.13 o                         
  -6   7   1          7.95          9.87         0.65 o                         
  -5   7   1          0.52          0.46         0.13 o                         
  -4   7   1          3.69          4.23         0.34 o                         
  -3   7   1          9.87          9.54         0.47 o                         
  -2   7   1         50.85         56.14         2.93 o                         
  -1   7   1          3.32          4.61         0.36 o                         
   0   7   1          6.24          8.79         0.41 o                         
   1   7   1          2.57          3.26         0.23 o                         
   2   7   1         81.82         84.55         3.54 o                         
   3   7   1         21.99         16.75         0.99 o                         
   4   7   1         12.04         16.45         0.86 o                         
   5   7   1          7.01         11.41         0.55 o                         
   6   7   1          2.78          3.99         0.26 o                         
   7   7   1          7.35          4.76         0.32 o                         
  -5   8   1          3.43          3.86         0.26 o                         
  -4   8   1          4.07          6.49         0.60 o                         
  -3   8   1          0.19          0.08         0.10 o                         
  -2   8   1         10.48         13.50         0.63 o                         
  -1   8   1          5.28          5.54         0.48 o                         
   0   8   1         69.70         82.01         3.00 o                         
   1   8   1          8.56          8.46         0.45 o                         
   2   8   1         13.93         11.03         0.61 o                         
   3   8   1          0.10          0.10         0.11 o                         
   4   8   1         40.12         49.62         3.16 o                         
   5   8   1         26.30         18.53         1.71 o                         
  -2   9   1          0.82          1.28         0.27 o                         
  -1   9   1         11.24          7.22         1.27 o                         
   0   9   1          0.39          0.30         0.13 o                         
   1   9   1          0.07          0.06         0.12 o                         
   2   9   1          0.08         -0.01         0.10 o                         
 -11   0   2          7.22          4.89         0.71 o                         
 -10   0   2          0.11          0.44         0.16 o                         
  -9   0   2        224.97        202.82        10.78 o                         
  -8   0   2        585.26        667.53        34.28 o                         
  -7   0   2        255.29        281.54         8.00 o                         
  -6   0   2         63.76         59.26         2.29 o                         
  -5   0   2        446.71        515.79        15.29 o                         
  -4   0   2        441.81        387.27        14.23 o                         
  -3   0   2        325.95        311.02        14.25 o                         
  -2   0   2        545.92        317.09        13.10 o                         
   0   0   2         57.79         29.85         1.25 o                         
   1   0   2       1672.41       1661.54       118.53 o                         
   2   0   2        887.92        725.72        52.32 o                         
   3   0   2         65.98         62.85         2.71 o                         
   4   0   2          0.25          0.21         0.27 o                         
   5   0   2        194.31        171.16         5.26 o                         
   6   0   2         78.77         75.26         1.97 o                         
   7   0   2          4.67          8.67         0.41 o                         
   8   0   2        126.98        131.49         3.85 o                         
   9   0   2         54.47         50.30         1.96 o                         
  10   0   2         48.33         80.52         4.39 o                         
 -11   1   2          1.88          2.39         0.35 o                         
 -10   1   2         10.53          9.28         0.62 o                         
  -9   1   2         10.28          8.94         0.51 o                         
  -8   1   2          3.02          3.26         0.44 o                         
  -7   1   2         42.36         49.84         1.06 o                         
  -6   1   2         58.31         63.75         1.60 o                         
  -5   1   2          4.75         11.60         0.43 o                         
  -4   1   2        648.61        622.61        18.45 o                         
  -3   1   2        370.53        292.80         8.69 o                         
  -2   1   2        293.68        223.17         7.23 o                         
  -1   1   2       1187.39       1156.30        83.32 o                         
   0   1   2        425.89        292.09        12.01 o                         
   1   1   2        819.73        631.79        45.74 o                         
   2   1   2       2099.58       1872.46       134.24 o                         
   3   1   2         23.34         20.37         0.82 o                         
   4   1   2        171.08        147.10         4.20 o                         
   5   1   2         46.17         46.84         1.31 o                         
   6   1   2        187.76        206.52         3.89 o                         
   7   1   2          8.02         11.41         0.40 o                         
   8   1   2         48.89         49.94         1.79 o                         
   9   1   2          2.19          2.63         0.19 o                         
  10   1   2          1.78          1.63         0.15 o                         
 -10   2   2          6.77          4.76         0.39 o                         
  -9   2   2          3.81          4.24         0.38 o                         
  -8   2   2          4.29          4.86         0.29 o                         
  -7   2   2          0.09          0.07         0.14 o                         
  -6   2   2          3.12          4.43         0.25 o                         
  -5   2   2        146.32        166.48         3.87 o                         
  -4   2   2       1397.38       1584.80        51.09 o                         
  -3   2   2         31.53         23.32         0.78 o                         
  -2   2   2       1657.11       1560.84        79.75 o                         
  -1   2   2       1974.32       2124.66       152.88 o                         
   0   2   2       2398.74       2737.81       138.73 o                         
   1   2   2       1831.46       1815.53        92.43 o                         
   2   2   2       1267.85       1088.98        78.95 o                         
   3   2   2       1517.38       1387.05       100.49 o                         
   4   2   2         86.73         86.57         2.78 o                         
   5   2   2        558.57        592.75        15.16 o                         
   6   2   2         17.32         25.77         0.62 o                         
   7   2   2          0.00         -0.02         0.10 o                         
   8   2   2          0.92          1.05         0.14 o                         
   9   2   2         17.59         17.61         0.71 o                         
  10   2   2          0.04          0.11         0.08 o                         
 -10   3   2          2.90          2.91         0.28 o                         
  -9   3   2          0.52          0.11         0.12 o                         
  -8   3   2          0.02         15.20        16.55 o                         
  -7   3   2          3.21          3.31         0.42 o                         
  -6   3   2        462.64        507.01        10.63 o                         
  -5   3   2        267.84        269.08         6.07 o                         
  -4   3   2          3.78          4.59         0.24 o                         
  -3   3   2         39.49         48.38         1.29 o                         
  -2   3   2        393.81        386.86        10.66 o                         
  -1   3   2        927.51        901.82        49.41 o                         
   0   3   2        198.09        159.82         6.05 o                         
   1   3   2        599.36        572.37        15.63 o                         
   2   3   2         25.30         26.42         0.89 o                         
   3   3   2         80.61         65.95         2.04 o                         
   4   3   2         14.38         24.57         0.71 o                         
   5   3   2        137.01        144.00         2.88 o                         
   6   3   2          4.52          5.69         0.24 o                         
   7   3   2         27.24         36.43         0.96 o                         
   8   3   2         41.96         33.14         1.19 o                         
   9   3   2         21.12         17.98         1.04 o                         
 -10   4   2         10.29          9.26         0.58 o                         
  -9   4   2         16.35         12.57         0.78 o                         
  -8   4   2        152.17        112.16         4.57 o                         
  -7   4   2          6.96          5.67         0.37 o                         
  -6   4   2          3.28          4.47         0.29 o                         
  -5   4   2         45.28         52.72         1.26 o                         
  -4   4   2          1.79          2.21         0.17 o                         
  -3   4   2          6.95          9.99         0.40 o                         
  -2   4   2          9.72         11.26         0.44 o                         
  -1   4   2         53.08         47.16         1.41 o                         
   0   4   2         76.35         78.14         2.63 o                         
   1   4   2        377.49        351.50         7.69 o                         
   2   4   2          0.56          0.47         0.15 o                         
   3   4   2          8.90          9.47         0.35 o                         
   4   4   2          0.07          0.13         0.10 o                         
   5   4   2          2.61          2.93         0.21 o                         
   6   4   2          0.15          0.43         0.15 o                         
   7   4   2         23.60         35.17         1.16 o                         
   8   4   2         24.00         27.41         1.19 o                         
   9   4   2         25.56         22.12         1.46 o                         
  -9   5   2          0.03          0.00         0.08 o                         
  -8   5   2         34.28         50.78         2.18 o                         
  -7   5   2         26.13         20.75         1.03 o                         
  -6   5   2          2.15          2.66         0.23 o                         
  -5   5   2         35.49         35.91         1.37 o                         
  -4   5   2         30.15         37.59         1.00 o                         
  -3   5   2        315.07        320.48         7.08 o                         
  -2   5   2        155.20        156.63         3.69 o                         
  -1   5   2        732.31        767.73        15.95 o                         
   0   5   2          2.47          1.40         0.13 o                         
   1   5   2        201.98        202.99         4.21 o                         
   2   5   2        124.47        124.07         2.51 o                         
   3   5   2         30.22         29.43         0.71 o                         
   4   5   2          2.74          1.98         0.16 o                         
   5   5   2        122.78        141.75         3.82 o                         
   6   5   2         86.92        106.31         3.70 o                         
   7   5   2         56.68         53.77         2.04 o                         
   8   5   2         14.62         15.00         1.08 o                         
  -8   6   2          1.32          1.33         0.17 o                         
  -7   6   2          1.15          1.58         0.20 o                         
  -6   6   2          6.01          6.82         0.47 o                         
  -5   6   2         23.30         20.85         0.80 o                         
  -4   6   2        112.16        134.96         5.26 o                         
  -3   6   2        120.72        134.53         3.61 o                         
  -2   6   2          4.41          3.64         0.22 o                         
  -1   6   2          0.07          0.14         0.09 o                         
   0   6   2         38.36         37.03         1.03 o                         
   1   6   2          0.39          0.30         0.10 o                         
   2   6   2         12.31         16.27         0.57 o                         
   3   6   2         18.47         23.06         0.71 o                         
   4   6   2         40.03         46.99         1.60 o                         
   5   6   2         46.84         59.05         1.99 o                         
   6   6   2         18.18         21.86         0.88 o                         
   7   6   2          6.26          5.69         0.37 o                         
  -7   7   2         13.98         12.16         0.86 o                         
  -6   7   2          0.52          0.54         0.13 o                         
  -5   7   2         24.75         22.11         1.18 o                         
  -4   7   2          1.11          1.30         0.24 o                         
  -3   7   2         16.55         18.64         0.96 o                         
  -2   7   2         16.09         14.56         0.80 o                         
  -1   7   2        165.05        177.16         5.25 o                         
   0   7   2        130.09        146.14         4.63 o                         
   1   7   2         14.72         12.58         0.52 o                         
   2   7   2         44.56         43.72         1.63 o                         
   3   7   2          0.19          0.10         0.13 o                         
   4   7   2          6.50          8.57         0.39 o                         
   5   7   2          2.05          1.41         0.20 o                         
   6   7   2         25.57         28.99         1.83 o                         
  -5   8   2          5.53          7.44         0.66 o                         
  -4   8   2          0.04         -0.07         0.09 o                         
  -3   8   2         11.36          9.01         0.62 o                         
  -2   8   2          0.44          0.81         0.15 o                         
  -1   8   2          6.82          3.60         0.46 o                         
   0   8   2         21.82         26.68         1.32 o                         
   1   8   2         14.19         15.80         0.94 o                         
   2   8   2          8.30          5.02         0.65 o                         
   3   8   2          5.67          5.98         0.42 o                         
   4   8   2          0.23          0.12         0.10 o                         
   5   8   2          0.26          0.19         0.11 o                         
  -2   9   2          0.00          0.02         0.11 o                         
  -1   9   2          5.35          7.09         0.58 o                         
   0   9   2          0.10          0.05         0.13 o                         
   1   9   2          9.21          7.78         0.94 o                         
 -11   1   3          8.60          7.13         1.00 o                         
 -10   1   3          0.05          0.14         0.12 o                         
  -9   1   3        140.43        116.34         4.56 o                         
  -8   1   3        100.12        119.36         5.55 o                         
  -7   1   3         53.57         45.90         1.50 o                         
  -6   1   3         68.19         69.30         1.73 o                         
  -5   1   3         75.05         78.83         1.96 o                         
  -4   1   3         81.10         69.26         1.96 o                         
  -3   1   3          4.93          5.00         0.67 o                         
  -2   1   3       2015.33       2098.34       150.87 o                         
  -1   1   3       1266.28       1227.83        62.41 o                         
   0   1   3       5836.27       6753.63       339.65 o                         
   1   1   3       3965.99       3842.50       274.35 o                         
   2   1   3         62.88         44.30         1.41 o                         
   3   1   3          0.12          0.07         0.07 o                         
   4   1   3        117.21        109.90         3.19 o                         
   5   1   3         50.07         45.47         1.41 o                         
   6   1   3         14.92         19.08         0.43 o                         
   7   1   3          0.22          0.53         0.12 o                         
   8   1   3         51.34         67.01         2.06 o                         
   9   1   3         15.82         17.27         1.45 o                         
  10   1   3          6.66          6.72         0.48 o                         
 -10   2   3         17.19         13.38         0.94 o                         
  -9   2   3          0.28          0.33         0.13 o                         
  -8   2   3          0.03          1.59        13.28 o                         
  -7   2   3         21.31         26.96         0.77 o                         
  -6   2   3         30.82         27.53         0.73 o                         
  -5   2   3        308.84        324.61         7.30 o                         
  -4   2   3       2131.90       2290.49        95.30 o                         
  -3   2   3       1829.72       1923.94       113.23 o                         
  -2   2   3       1445.06       1320.30        96.52 o                         
  -1   2   3         53.71         36.67         1.69 o                         
   0   2   3       1341.60       1346.24        68.53 o                         
   1   2   3       2220.07       2108.41       151.60 o                         
   2   2   3        509.97        387.93        12.49 o                         
   3   2   3         65.78         58.20         1.77 o                         
   4   2   3         21.92         25.03         0.73 o                         
   5   2   3         27.85         27.28         0.65 o                         
   6   2   3        160.81        176.16         3.01 o                         
   7   2   3         83.48         77.60         1.89 o                         
   8   2   3          6.24          6.35         0.31 o                         
   9   2   3          0.89          0.58         0.11 o                         
  10   2   3          1.85          1.77         0.18 o                         
 -10   3   3          2.10          2.02         0.21 o                         
  -9   3   3         23.27         15.45         1.23 o                         
  -8   3   3        268.03        171.03        13.16 o                         
  -7   3   3          0.23          0.02         0.13 o                         
  -6   3   3         95.53        114.11         2.69 o                         
  -5   3   3          9.76          9.59         0.36 o                         
  -4   3   3        170.88        151.16         3.58 o                         
  -3   3   3        269.09        243.62         4.99 o                         
  -2   3   3        269.95        233.14         7.77 o                         
  -1   3   3          8.38          8.24         0.44 o                         
   0   3   3         60.79         61.58         2.35 o                         
   1   3   3       3297.84       3443.36       247.37 o                         
   2   3   3         34.61         27.50         0.81 o                         
   3   3   3          8.29         12.79         0.45 o                         
   4   3   3         76.74         85.20         1.82 o                         
   5   3   3        278.52        308.28         5.39 o                         
   6   3   3         16.56         19.76         0.63 o                         
   7   3   3         74.02         80.38         2.15 o                         
   8   3   3          0.56          0.55         0.11 o                         
   9   3   3          1.09          1.02         0.12 o                         
 -10   4   3          2.13          1.67         0.23 o                         
  -9   4   3          3.65          5.41         0.38 o                         
  -8   4   3         13.21         10.03         0.70 o                         
  -7   4   3          2.96          1.63         0.22 o                         
  -6   4   3         76.67         79.82         2.47 o                         
  -5   4   3         18.20         17.70         0.56 o                         
  -4   4   3        809.09        814.74        17.65 o                         
  -3   4   3         58.87         57.07         1.61 o                         
  -2   4   3        121.23        112.29         2.93 o                         
  -1   4   3        414.04        403.86        10.42 o                         
   0   4   3        486.25        469.40        12.07 o                         
   1   4   3         26.60         26.51         0.86 o                         
   2   4   3         19.37         24.76         0.75 o                         
   3   4   3         12.63         12.22         0.37 o                         
   4   4   3         55.33         64.89         1.31 o                         
   5   4   3         27.39         27.61         1.21 o                         
   6   4   3         53.19         64.32         1.77 o                         
   7   4   3        149.43        123.92         4.30 o                         
   8   4   3          5.05          5.32         0.33 o                         
   9   4   3          1.96          1.87         0.22 o                         
  -9   5   3          3.11          1.97         0.23 o                         
  -8   5   3          8.70          7.74         0.53 o                         
  -7   5   3          0.58          1.03         0.19 o                         
  -6   5   3          0.00         -0.04         0.12 o                         
  -5   5   3          0.13          0.18         0.13 o                         
  -4   5   3         66.61         75.43         2.42 o                         
  -3   5   3         22.58         27.37         0.70 o                         
  -2   5   3        134.88        133.50         2.73 o                         
  -1   5   3         79.37         82.33         1.59 o                         
   0   5   3         42.24         45.70         1.01 o                         
   1   5   3         10.12          8.06         0.33 o                         
   2   5   3         62.58         57.46         1.25 o                         
   3   5   3         42.19         50.02         1.13 o                         
   4   5   3         83.87         93.43         2.15 o                         
   5   5   3        146.34        176.46         5.41 o                         
   6   5   3         25.00         21.87         1.40 o                         
   7   5   3         28.70         22.36         1.61 o                         
   8   5   3          0.64          0.98         0.18 o                         
  -8   6   3          1.86          1.44         0.26 o                         
  -7   6   3         32.41         40.42         1.56 o                         
  -6   6   3         69.61         39.20         2.09 o                         
  -5   6   3        203.44        254.47        13.08 o                         
  -4   6   3        321.50        391.67        11.28 o                         
  -3   6   3        618.94        788.23        21.53 o                         
  -2   6   3         33.40         31.71         1.34 o                         
  -1   6   3          5.18          6.34         0.25 o                         
   0   6   3        292.69        318.52         6.79 o                         
   1   6   3          0.09          0.30         0.13 o                         
   2   6   3         13.71         15.21         0.61 o                         
   3   6   3         39.08         45.74         1.33 o                         
   4   6   3          0.04          0.20         0.24 o                         
   5   6   3         32.63         31.42         1.54 o                         
   6   6   3         85.37         87.37         3.19 o                         
   7   6   3          1.07          1.24         0.16 o                         
  -7   7   3         11.87          6.55         1.24 o                         
  -6   7   3         20.31         19.61         1.54 o                         
  -5   7   3          0.74          0.59         0.21 o                         
  -4   7   3          0.31          0.32         0.14 o                         
  -3   7   3         14.47         11.03         0.76 o                         
  -2   7   3         18.35          9.89         0.73 o                         
  -1   7   3         99.60        108.90         4.41 o                         
   0   7   3          0.04         -0.09         0.09 o                         
   1   7   3         29.30         31.23         1.23 o                         
   2   7   3          0.48          0.69         0.15 o                         
   3   7   3         14.76         14.18         0.79 o                         
   4   7   3          0.94          0.69         0.14 o                         
   5   7   3          4.02          3.23         0.25 o                         
   6   7   3          0.16          0.15         0.10 o                         
  -5   8   3         15.86         15.48         1.39 o                         
  -4   8   3         11.48         16.50         1.00 o                         
  -3   8   3         43.94         39.04         2.38 o                         
  -2   8   3          1.85          1.27         0.33 o                         
  -1   8   3          3.34          1.82         0.21 o                         
   0   8   3          6.62          6.08         0.39 o                         
   1   8   3         27.29         26.33         1.31 o                         
   2   8   3          0.22          0.16         0.09 o                         
   3   8   3          5.49          6.23         0.43 o                         
   4   8   3          0.00         -0.05         0.09 o                         
  -2   9   3          7.02          8.04         0.59 o                         
  -1   9   3          0.75          0.38         0.17 o                         
   0   9   3         13.22          8.01         0.69 o                         
   1   9   3          5.02          5.01         0.77 o                         
 -11   0   4          1.06          1.69         0.33 o                         
 -10   0   4          0.59          0.83         0.29 o                         
  -9   0   4         84.79         84.63         4.32 o                         
  -8   0   4        333.22        345.62        12.76 o                         
  -7   0   4        579.95        698.65        25.23 o                         
  -6   0   4        593.91        583.42        16.03 o                         
  -5   0   4         66.99         71.41         3.06 o                         
  -4   0   4          0.16          2.03         0.59 o                         
  -3   0   4       2919.65       3425.27       246.16 o                         
  -1   0   4       3796.31       3896.13       196.60 o                         
   3   0   4         75.79         60.79         3.30 o                         
   4   0   4        160.37        158.78         6.04 o                         
   5   0   4        575.24        641.94        16.41 o                         
   6   0   4        854.69       1035.39        24.75 o                         
   7   0   4        180.68        195.08         5.23 o                         
   8   0   4         39.89         33.11         3.25 o                         
   9   0   4         57.90         53.35         3.22 o                         
  10   0   4          5.50          3.01         0.42 o                         
 -11   1   4          0.92          1.09         0.20 o                         
 -10   1   4          1.40          1.34         0.18 o                         
  -9   1   4          7.94          4.01         0.39 o                         
  -8   1   4          2.44          1.80         0.32 o                         
  -7   1   4        124.39        137.39         2.90 o                         
  -6   1   4        138.73        134.58         3.04 o                         
  -5   1   4        128.91        111.93         2.46 o                         
  -4   1   4        943.80        928.03        27.22 o                         
  -3   1   4          4.37          1.96         0.25 o                         
  -2   1   4        136.66        113.54         3.17 o                         
  -1   1   4       3833.22       4101.16       207.02 o                         
   0   1   4        179.61        136.23         4.44 o                         
   1   1   4          0.24          0.21         0.05 o                         
   2   1   4        145.78        117.76         3.86 o                         
   3   1   4        150.38        132.09         4.39 o                         
   4   1   4         15.68         18.07         0.63 o                         
   5   1   4         22.56         23.00         0.51 o                         
   6   1   4        207.80        240.70         4.01 o                         
   7   1   4         36.65         36.61         1.34 o                         
   8   1   4         28.47         34.90         1.01 o                         
   9   1   4          1.10          1.24         0.16 o                         
 -10   2   4          0.72          1.59         0.21 o                         
  -9   2   4         36.11         43.98         2.50 o                         
  -8   2   4          8.04          6.58         0.53 o                         
  -7   2   4        145.52        168.90         4.08 o                         
  -6   2   4        115.39        103.60         2.07 o                         
  -5   2   4         71.85         60.34         1.86 o                         
  -4   2   4         43.21         49.84         1.30 o                         
  -1   2   4         97.38         96.75         3.40 o                         
   0   2   4        371.16        287.76        10.59 o                         
   2   2   4       1060.52        897.68        45.84 o                         
   3   2   4        330.59        289.69         7.04 o                         
   4   2   4         17.37         13.23         0.50 o                         
   5   2   4        121.41        142.13         2.59 o                         
   6   2   4        193.23        219.13         4.30 o                         
   7   2   4        114.21        121.34         2.66 o                         
   8   2   4          1.48          1.76         0.19 o                         
   9   2   4          1.38          0.96         0.13 o                         
 -10   3   4          1.77          2.71         0.35 o                         
  -9   3   4          2.29          1.07         0.20 o                         
  -8   3   4         14.47         12.74         1.04 o                         
  -7   3   4         62.21         80.48         2.43 o                         
  -6   3   4         50.89         43.95         2.22 o                         
  -5   3   4         29.26         31.83         0.93 o                         
  -4   3   4          7.92          6.93         0.28 o                         
  -3   3   4         89.32        101.09         2.26 o                         
  -2   3   4         57.53         49.41         1.46 o                         
  -1   3   4        200.29        177.17         6.12 o                         
   0   3   4          0.50          0.21         0.21 o                         
   1   3   4          1.99          1.62         0.20 o                         
   2   3   4          5.54          6.64         0.31 o                         
   3   3   4          3.28          4.07         0.23 o                         
   4   3   4         25.30         29.34         0.74 o                         
   5   3   4         11.70         12.39         0.35 o                         
   6   3   4         65.44         74.73         1.77 o                         
   7   3   4         40.08         40.83         1.63 o                         
   8   3   4         10.83         12.08         0.45 o                         
   9   3   4          6.34          4.64         0.42 o                         
 -10   4   4          0.23          0.25         0.14 o                         
  -9   4   4          8.18          4.03         0.51 o                         
  -8   4   4        103.35         69.90         4.71 o                         
  -7   4   4         40.96         45.47         1.85 o                         
  -6   4   4         15.46         15.02         0.77 o                         
  -5   4   4          1.05          1.51         0.16 o                         
  -4   4   4          7.87          8.74         0.41 o                         
  -3   4   4          2.96          2.45         0.20 o                         
  -2   4   4          2.53          2.11         0.54 o                         
  -1   4   4         56.36         48.68         1.38 o                         
   0   4   4       1479.29       1459.71        42.71 o                         
   1   4   4       1743.37       1821.46        65.31 o                         
   2   4   4        126.64        124.47         2.82 o                         
   3   4   4          9.44          9.08         0.31 o                         
   4   4   4          0.13          0.23         0.13 o                         
   5   4   4        133.34        155.12         3.39 o                         
   6   4   4          3.17          2.85         0.24 o                         
   7   4   4          5.09          6.06         0.28 o                         
   8   4   4          1.34          1.00         0.15 o                         
  -9   5   4          5.49          2.26         0.30 o                         
  -8   5   4          7.81          5.65         0.58 o                         
  -7   5   4         29.03         39.16         1.63 o                         
  -6   5   4         53.57         61.16         2.51 o                         
  -5   5   4        135.12        120.51         4.60 o                         
  -4   5   4        266.73        288.64         7.57 o                         
  -3   5   4        423.69        474.09         9.95 o                         
  -2   5   4        181.54        177.88         3.66 o                         
  -1   5   4         93.83         93.26         1.95 o                         
   0   5   4         19.40         21.69         0.65 o                         
   1   5   4          0.09          0.13         0.10 o                         
   2   5   4         24.59         32.33         0.73 o                         
   3   5   4         60.69         66.58         1.50 o                         
   4   5   4        130.09        146.62         3.74 o                         
   5   5   4        189.09        190.84         4.49 o                         
   6   5   4         82.11         75.03         2.50 o                         
   7   5   4          5.49          5.34         0.47 o                         
   8   5   4          0.23          0.10         0.07 o                         
  -8   6   4          2.61          1.19         0.21 o                         
  -7   6   4          8.10          6.60         0.94 o                         
  -6   6   4          3.39          4.27         0.36 o                         
  -5   6   4         15.01         15.76         0.81 o                         
  -4   6   4         54.16         57.76         1.67 o                         
  -3   6   4         15.08         18.92         0.75 o                         
  -2   6   4          7.29          7.10         0.32 o                         
  -1   6   4         19.62         23.75         0.93 o                         
   0   6   4         61.44         54.39         1.68 o                         
   1   6   4         23.37         29.32         0.88 o                         
   2   6   4         16.32         16.49         0.58 o                         
   3   6   4         31.46         30.26         0.95 o                         
   4   6   4          0.87          0.95         0.65 o                         
   5   6   4          0.73          0.39         0.12 o                         
   6   6   4          2.26          2.80         0.20 o                         
   7   6   4          1.95          1.15         0.15 o                         
  -7   7   4          9.92         10.17         0.68 o                         
  -6   7   4          2.88          2.54         0.60 o                         
  -5   7   4          1.72          0.88         0.29 o                         
  -4   7   4          8.43         12.17         0.73 o                         
  -3   7   4          0.52          0.55         0.14 o                         
  -2   7   4         10.53         10.29         0.66 o                         
  -1   7   4          4.08          6.81         0.42 o                         
   0   7   4          7.49          7.76         0.43 o                         
   1   7   4          2.19          2.36         0.24 o                         
   2   7   4         18.91         16.41         0.60 o                         
   3   7   4          5.40          5.82         0.31 o                         
   4   7   4          5.88          6.23         0.37 o                         
   5   7   4          1.45          2.72         0.19 o                         
   6   7   4          0.12          0.20         0.07 o                         
  -5   8   4          4.34          6.70         0.41 o                         
  -4   8   4          2.82          3.92         0.31 o                         
  -3   8   4          2.70          2.46         0.31 o                         
  -2   8   4          2.32          1.81         0.23 o                         
  -1   8   4         16.24          9.24         0.88 o                         
   0   8   4         40.45         51.39         2.17 o                         
   1   8   4         18.30         14.56         1.00 o                         
   2   8   4          1.52          1.11         0.14 o                         
   3   8   4          6.88         10.52         0.55 o                         
   4   8   4          4.93          5.69         0.56 o                         
  -1   9   4          0.12         -0.11         0.11 o                         
   0   9   4          2.73          5.03         0.52 o                         
 -11   1   5         16.87         12.10         0.91 o                         
 -10   1   5          0.67          0.15         0.16 o                         
  -9   1   5          0.46          0.90         0.20 o                         
  -8   1   5        106.97         89.65         3.72 o                         
  -7   1   5        382.44        439.22         9.27 o                         
  -6   1   5         13.36         16.11         0.45 o                         
  -5   1   5        202.22        224.55         5.59 o                         
  -4   1   5        305.02        337.67         7.78 o                         
  -3   1   5         47.47         40.82         1.25 o                         
  -2   1   5        197.59        165.24         4.58 o                         
  -1   1   5       3059.64       3081.87       127.26 o                         
   0   1   5        579.89        402.24        28.96 o                         
   2   1   5        653.41        559.80        17.91 o                         
   3   1   5        494.82        460.86        12.55 o                         
   4   1   5          2.50          7.04         0.35 o                         
   5   1   5        229.02        279.73         4.49 o                         
   6   1   5          4.06          4.25         0.21 o                         
   7   1   5        101.91        123.28         3.08 o                         
   8   1   5         29.43         26.86         0.91 o                         
   9   1   5         47.36         36.27         1.80 o                         
 -10   2   5          7.15          2.97         0.50 o                         
  -9   2   5          0.59          0.27         0.15 o                         
  -8   2   5         97.35        113.62         3.64 o                         
  -7   2   5        128.26        149.94         5.86 o                         
  -6   2   5         21.31         24.01         0.71 o                         
  -5   2   5         37.35         48.97         1.16 o                         
  -4   2   5        166.67        171.14         4.25 o                         
  -3   2   5        748.61        713.68        17.09 o                         
  -2   2   5        989.44        954.18        27.93 o                         
  -1   2   5       1370.24       1366.63        56.68 o                         
   0   2   5          3.04          2.86         0.43 o                         
   1   2   5        116.31         81.68         3.51 o                         
   2   2   5         45.49         40.05         1.55 o                         
   3   2   5         37.50         42.31         1.50 o                         
   4   2   5         25.40         22.53         0.55 o                         
   5   2   5         86.94         94.77         1.72 o                         
   6   2   5        560.09        601.57        12.60 o                         
   7   2   5         77.51         90.96         2.09 o                         
   8   2   5         13.20          9.66         0.63 o                         
   9   2   5          1.82          1.71         0.16 o                         
 -10   3   5          6.00          5.78         0.55 o                         
  -9   3   5         10.34          7.52         0.59 o                         
  -8   3   5         15.23         16.14         0.93 o                         
  -7   3   5          0.42          0.61         0.15 o                         
  -6   3   5          0.19          0.13         0.10 o                         
  -5   3   5         70.68         81.09         1.73 o                         
  -4   3   5         79.05         84.45         2.04 o                         
  -3   3   5         39.50         47.67         1.21 o                         
  -2   3   5        196.69        198.03         6.76 o                         
  -1   3   5         15.17         17.24         0.66 o                         
   0   3   5         11.41         11.22         0.73 o                         
   1   3   5        497.94        448.86        14.60 o                         
   2   3   5         23.94         24.35         0.80 o                         
   3   3   5         75.90         71.77         1.54 o                         
   4   3   5        618.94        716.35        11.87 o                         
   5   3   5          0.48          1.07         0.13 o                         
   6   3   5          5.57          6.57         0.32 o                         
   7   3   5         10.88         12.64         0.60 o                         
   8   3   5         21.18         31.04         1.10 o                         
   9   3   5          7.07          5.52         0.33 o                         
 -10   4   5          0.00          0.02         0.14 o                         
  -9   4   5          0.03         -0.12         0.12 o                         
  -8   4   5         33.18         42.31         1.80 o                         
  -7   4   5        205.28        221.84         8.43 o                         
  -6   4   5         14.85         14.63         0.77 o                         
  -5   4   5         10.71         10.97         0.41 o                         
  -4   4   5        326.75        351.94         9.23 o                         
  -3   4   5        367.58        364.54         8.15 o                         
  -2   4   5        174.98        176.48         4.77 o                         
  -1   4   5          2.42          3.41         0.27 o                         
   0   4   5         30.77         40.09         1.47 o                         
   1   4   5        114.17        102.13         2.56 o                         
   2   4   5        195.38        212.26         4.49 o                         
   3   4   5          0.15          0.17         0.11 o                         
   4   4   5         12.45         12.18         0.47 o                         
   5   4   5        123.25        138.57         3.05 o                         
   6   4   5         19.38         20.44         0.96 o                         
   7   4   5          1.44          1.36         0.13 o                         
   8   4   5          0.00         -0.01         0.06 o                         
  -9   5   5          0.24          0.24         0.12 o                         
  -8   5   5          0.09          0.08         0.11 o                         
  -7   5   5         11.35         12.66         0.61 o                         
  -6   5   5          0.05          0.22         0.14 o                         
  -5   5   5         89.76         88.34         2.98 o                         
  -4   5   5        220.73        244.89         9.13 o                         
  -3   5   5        311.09        293.03         7.23 o                         
  -2   5   5         29.04         31.82         0.76 o                         
  -1   5   5        277.24        296.57         7.82 o                         
   0   5   5          0.91          0.07         0.11 o                         
   1   5   5         47.67         49.16         1.18 o                         
   2   5   5          0.01         -0.05         0.19 o                         
   3   5   5         37.25         43.06         1.17 o                         
   4   5   5         12.99         13.66         0.85 o                         
   5   5   5         41.03         48.64         2.18 o                         
   6   5   5         13.18         10.57         0.62 o                         
   7   5   5          0.31          0.24         0.09 o                         
  -8   6   5         10.85          4.09         0.52 o                         
  -7   6   5          7.73          9.70         0.87 o                         
  -6   6   5          0.66          0.90         0.17 o                         
  -5   6   5         92.57        104.15         4.96 o                         
  -4   6   5         59.10         66.73         2.43 o                         
  -3   6   5         10.78         11.35         0.55 o                         
  -2   6   5        103.55        114.48         3.45 o                         
  -1   6   5          0.33          0.09         0.11 o                         
   0   6   5         20.34         20.82         0.80 o                         
   1   6   5         25.73         30.97         0.98 o                         
   2   6   5         12.10         11.51         0.45 o                         
   3   6   5         47.75         56.90         1.61 o                         
   4   6   5         15.02         15.97         0.65 o                         
   5   6   5        163.92        206.61         6.38 o                         
   6   6   5          0.00         -0.02         0.08 o                         
  -7   7   5          1.81          2.53         0.29 o                         
  -6   7   5          8.04          6.02         0.54 o                         
  -5   7   5          2.53          2.21         0.28 o                         
  -4   7   5          6.51          5.66         0.54 o                         
  -3   7   5          5.75          4.28         0.70 o                         
  -2   7   5          3.27          4.81         0.40 o                         
  -1   7   5         43.80         53.16         1.89 o                         
   0   7   5         24.85         22.07         0.70 o                         
   1   7   5          9.79          8.54         0.62 o                         
   2   7   5          3.30          3.80         0.30 o                         
   3   7   5         45.68         39.27         2.06 o                         
   4   7   5         23.76         21.91         0.95 o                         
   5   7   5          7.48          8.38         0.79 o                         
  -5   8   5         14.54         15.32         0.86 o                         
  -4   8   5          5.55          3.54         0.41 o                         
  -3   8   5         34.67         28.61         1.81 o                         
  -2   8   5          2.71          3.81         0.31 o                         
  -1   8   5          1.85          0.82         0.18 o                         
   0   8   5         17.16         21.51         0.95 o                         
   1   8   5          4.48          3.34         0.31 o                         
   2   8   5          5.18          2.47         0.31 o                         
   3   8   5          2.18          2.95         0.25 o                         
 -11   0   6          1.71          3.18         0.59 o                         
 -10   0   6          5.31          5.79         1.06 o                         
  -9   0   6         30.37         28.75         1.71 o                         
  -8   0   6        247.72        339.20        14.40 o                         
  -7   0   6       1859.54       1367.85       111.56 o                         
  -6   0   6          2.54          1.80         0.24 o                         
  -5   0   6        691.23        766.60        24.63 o                         
  -4   0   6          3.20          3.58         0.30 o                         
  -3   0   6       4638.54       5185.27       371.33 o                         
  -2   0   6        207.75        183.37         9.11 o                         
  -1   0   6        331.40        255.63        22.86 o                         
   0   0   6        187.62        185.08        13.50 o                         
   1   0   6        387.56        359.95        18.38 o                         
   3   0   6        206.53        199.86         9.02 o                         
   4   0   6        515.52        566.15        14.50 o                         
   5   0   6        366.05        428.21        10.45 o                         
   6   0   6        544.33        563.97        18.37 o                         
   7   0   6         58.84         75.19         2.92 o                         
   8   0   6         17.97         23.72         1.11 o                         
   9   0   6          0.20         -0.02         0.09 o                         
 -10   1   6          6.32          7.50         0.47 o                         
  -9   1   6         35.53         24.33         1.64 o                         
  -8   1   6        164.49        150.87         5.04 o                         
  -7   1   6         22.28         25.40         0.92 o                         
  -6   1   6          3.31          2.08         0.16 o                         
  -5   1   6         24.04         27.37         0.81 o                         
  -4   1   6        187.06        176.21         4.17 o                         
  -3   1   6        419.71        381.04        10.44 o                         
  -2   1   6        147.96        132.71         4.15 o                         
  -1   1   6         18.99         15.82         1.45 o                         
   0   1   6        645.99        517.28        18.49 o                         
   1   1   6        580.11        516.71        25.46 o                         
   2   1   6        106.33        103.80         3.22 o                         
   3   1   6        291.74        297.59         7.78 o                         
   4   1   6        132.05        148.86         3.65 o                         
   5   1   6         12.66         12.24         0.34 o                         
   6   1   6          4.92          5.63         0.27 o                         
   7   1   6        176.03        191.59         4.36 o                         
   8   1   6          6.34          8.48         0.39 o                         
   9   1   6          5.57          6.20         0.37 o                         
 -10   2   6         11.47          8.55         1.00 o                         
  -9   2   6          2.85          2.48         0.30 o                         
  -8   2   6         73.38         62.05         2.16 o                         
  -7   2   6        111.46        122.42         3.85 o                         
  -6   2   6        128.10        147.72         3.52 o                         
  -5   2   6         26.87         32.42         0.77 o                         
  -4   2   6        984.57       1029.48        28.02 o                         
  -3   2   6         12.65         11.98         0.48 o                         
  -2   2   6        332.53        315.26         8.18 o                         
  -1   2   6         64.11         49.34         1.70 o                         
   0   2   6         51.48         50.39         1.88 o                         
   1   2   6         25.87         11.82         0.63 o                         
   2   2   6         29.54         31.84         1.30 o                         
   3   2   6        202.05        215.00         5.66 o                         
   4   2   6         29.08         36.52         0.79 o                         
   5   2   6        238.54        270.62         5.21 o                         
   6   2   6          1.86          1.28         0.15 o                         
   7   2   6         59.49         68.73         1.75 o                         
   8   2   6          4.78          5.11         0.25 o                         
   9   2   6         13.14         10.90         0.58 o                         
 -10   3   6          1.29          2.00         0.32 o                         
  -9   3   6          4.46          4.05         0.39 o                         
  -8   3   6        123.43        130.83         5.16 o                         
  -7   3   6          0.03          0.01         0.14 o                         
  -6   3   6         92.20         78.48         2.29 o                         
  -5   3   6        141.81        135.82         3.64 o                         
  -4   3   6         30.71         29.62         0.89 o                         
  -3   3   6          3.17          3.09         0.24 o                         
  -2   3   6       1552.60       1615.20        51.79 o                         
  -1   3   6         76.04         76.20         2.21 o                         
   0   3   6          0.22          0.42         0.23 o                         
   1   3   6        482.03        501.16        16.31 o                         
   2   3   6          0.01          0.02         0.10 o                         
   3   3   6         66.38         75.86         1.44 o                         
   4   3   6         20.50         21.02         0.53 o                         
   5   3   6        129.82        140.59         2.85 o                         
   6   3   6          4.29          5.48         0.28 o                         
   7   3   6        186.18        220.04         6.70 o                         
   8   3   6         12.19          9.86         0.41 o                         
  -9   4   6          0.51          0.64         0.19 o                         
  -8   4   6         65.93         55.91         4.97 o                         
  -7   4   6        148.47        102.72         4.16 o                         
  -6   4   6         32.51         29.09         1.20 o                         
  -5   4   6          2.34          3.25         0.33 o                         
  -4   4   6        156.94        162.40         3.59 o                         
  -3   4   6         35.77         38.73         1.47 o                         
  -2   4   6         87.52         88.72         2.01 o                         
  -1   4   6        284.80        288.11         6.80 o                         
   0   4   6        477.12        480.44        11.09 o                         
   1   4   6          8.66         11.42         0.42 o                         
   2   4   6          6.95          7.35         0.34 o                         
   3   4   6        219.29        226.37         4.77 o                         
   4   4   6         35.21         42.91         1.32 o                         
   5   4   6          0.94          1.43         0.17 o                         
   6   4   6         12.65         16.51         0.57 o                         
   7   4   6          0.41          0.48         0.11 o                         
   8   4   6         18.28         19.30         1.25 o                         
  -9   5   6          0.94          1.81         0.21 o                         
  -8   5   6         10.48         13.43         0.90 o                         
  -7   5   6         10.88          9.00         0.68 o                         
  -6   5   6         10.08          9.17         0.94 o                         
  -5   5   6          0.09         -0.04         0.12 o                         
  -4   5   6        236.97        284.12        11.51 o                         
  -3   5   6         42.52         49.91         1.37 o                         
  -2   5   6         63.60         70.88         1.68 o                         
  -1   5   6         34.76         36.08         0.82 o                         
   0   5   6          1.83          1.99         0.17 o                         
   1   5   6         18.52         18.59         0.54 o                         
   2   5   6          0.36          0.75         0.15 o                         
   3   5   6         10.38         10.32         0.51 o                         
   4   5   6          3.40          2.91         0.37 o                         
   5   5   6         28.54         28.01         1.31 o                         
   6   5   6          0.30          0.16         0.10 o                         
   7   5   6          0.18          0.09         0.07 o                         
  -8   6   6          0.10          0.20         0.10 o                         
  -7   6   6          0.49          0.74         0.21 o                         
  -6   6   6         14.31         10.30         0.65 o                         
  -5   6   6         10.63         10.19         1.05 o                         
  -4   6   6          8.88         10.75         0.69 o                         
  -3   6   6         39.36         51.39         1.97 o                         
  -2   6   6         14.82         15.25         0.55 o                         
  -1   6   6          6.41          6.28         0.31 o                         
   0   6   6          0.13         -0.02         0.12 o                         
   1   6   6          8.30          7.97         0.48 o                         
   2   6   6          3.75          3.38         0.26 o                         
   3   6   6          0.04          0.24         0.33 o                         
   4   6   6         35.63         48.76         1.66 o                         
   5   6   6          8.28          7.30         0.74 o                         
   6   6   6          3.54          4.88         0.27 o                         
  -6   7   6          1.53          1.75         0.32 o                         
  -5   7   6          4.63          4.44         0.55 o                         
  -4   7   6          2.97          3.74         0.33 o                         
  -3   7   6          1.54          0.97         0.16 o                         
  -2   7   6          0.39          0.26         0.13 o                         
  -1   7   6          3.79          5.06         0.33 o                         
   0   7   6         20.30         13.31         0.80 o                         
   1   7   6         62.71         72.88         2.44 o                         
   2   7   6         12.51         10.86         0.57 o                         
   3   7   6          1.13          1.14         0.15 o                         
   4   7   6          0.41          0.05         0.10 o                         
   5   7   6         12.53         11.73         1.08 o                         
  -4   8   6          5.25          8.63         0.62 o                         
  -3   8   6          0.07         -0.04         0.10 o                         
  -2   8   6          9.74         11.06         0.91 o                         
  -1   8   6          0.24          0.08         0.13 o                         
   0   8   6         21.09         18.89         1.03 o                         
   1   8   6          0.55          0.93         0.15 o                         
   2   8   6          1.26          2.34         0.26 o                         
   3   8   6         14.13          9.61         0.71 o                         
 -10   1   7          1.83          2.89         0.30 o                         
  -9   1   7         38.61         40.76         2.31 o                         
  -8   1   7        372.45        353.60        19.68 o                         
  -7   1   7        159.83        168.17         7.00 o                         
  -6   1   7         40.25         38.98         1.13 o                         
  -5   1   7        123.11        157.00         3.68 o                         
  -4   1   7         68.09         63.45         1.86 o                         
  -3   1   7        443.29        495.84        12.08 o                         
  -2   1   7        207.51        216.04         5.38 o                         
  -1   1   7        110.98         82.93         3.39 o                         
   0   1   7          0.13          0.04         0.18 o                         
   1   1   7       1348.81       1333.67        47.67 o                         
   2   1   7        706.78        690.36        24.79 o                         
   3   1   7         19.08         17.73         0.48 o                         
   4   1   7        131.09        149.80         2.64 o                         
   5   1   7          6.29          7.03         0.29 o                         
   6   1   7         70.20         91.61         1.87 o                         
   7   1   7         56.73         63.10         1.87 o                         
   8   1   7          9.35          7.44         0.66 o                         
 -10   2   7          2.07          1.29         0.44 o                         
  -9   2   7          5.02          5.76         0.42 o                         
  -8   2   7         50.25         43.48         2.34 o                         
  -7   2   7         86.82         86.65         2.97 o                         
  -6   2   7        160.83        179.82         4.71 o                         
  -5   2   7          0.78          2.02         0.18 o                         
  -4   2   7        117.42        124.81         3.46 o                         
  -3   2   7       1743.12       1739.50        50.64 o                         
  -2   2   7        249.78        233.03         6.14 o                         
  -1   2   7          1.04          1.39         0.17 o                         
   0   2   7         64.16         48.51         2.17 o                         
   1   2   7       1044.68        995.05        31.89 o                         
   2   2   7         14.45         10.34         0.73 o                         
   3   2   7        233.01        264.93         4.77 o                         
   4   2   7         17.67         17.86         0.47 o                         
   5   2   7         60.81         73.08         1.55 o                         
   6   2   7         59.33         56.02         1.81 o                         
   7   2   7         18.61         18.01         0.59 o                         
   8   2   7          2.56          1.56         0.17 o                         
 -10   3   7          0.00          0.11         0.12 o                         
  -9   3   7          9.48          5.33         0.47 o                         
  -8   3   7         35.19         27.14         1.21 o                         
  -7   3   7         77.32         88.37         2.77 o                         
  -6   3   7         12.30         18.46         1.14 o                         
  -5   3   7          3.24          4.11         0.26 o                         
  -4   3   7         37.40         40.33         1.11 o                         
  -3   3   7         79.04         75.13         1.79 o                         
  -2   3   7         23.26         22.70         0.84 o                         
  -1   3   7         22.18         28.58         1.14 o                         
   0   3   7        206.78        193.09         6.55 o                         
   1   3   7        175.31        158.37         4.06 o                         
   2   3   7        446.00        467.99         9.45 o                         
   3   3   7         10.79          9.71         0.36 o                         
   4   3   7         65.28         85.91         1.92 o                         
   5   3   7         11.09         11.68         0.39 o                         
   6   3   7         27.31         32.61         1.02 o                         
   7   3   7          4.01          4.66         0.24 o                         
   8   3   7          3.67          3.43         0.31 o                         
  -9   4   7         12.64         20.47         1.14 o                         
  -8   4   7          1.43          1.18         0.21 o                         
  -7   4   7         46.56         30.84         2.65 o                         
  -6   4   7          1.28          2.09         0.28 o                         
  -5   4   7         20.20         25.21         1.41 o                         
  -4   4   7         50.43         60.41         1.48 o                         
  -3   4   7         55.62         59.87         1.46 o                         
  -2   4   7         76.97         70.58         1.83 o                         
  -1   4   7         41.53         38.94         1.00 o                         
   0   4   7        214.98        221.36         4.63 o                         
   1   4   7         22.18         27.01         0.78 o                         
   2   4   7        147.21        158.10         3.28 o                         
   3   4   7         69.65         68.40         1.89 o                         
   4   4   7         60.37         71.82         1.86 o                         
   5   4   7         59.12         64.23         2.42 o                         
   6   4   7         50.46         55.18         1.36 o                         
   7   4   7         13.32         14.97         0.64 o                         
  -8   5   7          1.44          1.59         0.20 o                         
  -7   5   7          8.97          5.33         0.48 o                         
  -6   5   7          7.30          6.06         0.61 o                         
  -5   5   7          3.90          4.37         0.32 o                         
  -4   5   7          0.14          0.06         0.12 o                         
  -3   5   7          2.75          3.53         0.25 o                         
  -2   5   7          0.68          0.80         0.14 o                         
  -1   5   7          3.46          4.72         0.36 o                         
   0   5   7         56.41         51.36         2.77 o                         
   1   5   7         55.76         51.64         1.64 o                         
   2   5   7          0.62          0.47         0.21 o                         
   3   5   7          9.29          7.83         0.63 o                         
   4   5   7         13.77         16.30         0.94 o                         
   5   5   7          7.52          8.93         0.48 o                         
   6   5   7         17.16         14.96         0.57 o                         
   7   5   7          6.58          4.69         0.48 o                         
  -7   6   7         25.87         39.23         1.94 o                         
  -6   6   7         31.92         35.30         1.90 o                         
  -5   6   7         10.39         12.40         1.33 o                         
  -4   6   7        183.03        187.67         9.81 o                         
  -3   6   7         39.17         37.34         1.52 o                         
  -2   6   7        556.75        563.95        24.92 o                         
  -1   6   7          1.45          0.97         0.18 o                         
   0   6   7          5.00          3.33         0.65 o                         
   1   6   7         73.64         85.27         2.73 o                         
   2   6   7        109.49         93.88         4.62 o                         
   3   6   7          0.01          0.10         0.10 o                         
   4   6   7          2.93          2.11         0.21 o                         
   5   6   7          1.12          0.76         0.12 o                         
   6   6   7          2.06          2.88         0.28 o                         
  -6   7   7          8.32         12.78         0.97 o                         
  -5   7   7          3.96          5.14         0.33 o                         
  -4   7   7         14.04         14.53         1.23 o                         
  -3   7   7          0.39          0.71         0.17 o                         
  -2   7   7         13.39         14.63         0.70 o                         
  -1   7   7         11.75          9.53         0.59 o                         
   0   7   7         17.15         18.12         0.98 o                         
   1   7   7          1.55          1.14         0.15 o                         
   2   7   7          0.01         -0.09         0.09 o                         
   3   7   7          7.88          8.66         0.36 o                         
   4   7   7          0.19          0.07         0.10 o                         
  -4   8   7         20.07         29.70         1.88 o                         
  -3   8   7         12.78         11.36         0.80 o                         
  -2   8   7         10.14          8.49         0.71 o                         
  -1   8   7          0.23          0.25         0.14 o                         
   0   8   7          8.03          7.44         0.54 o                         
   1   8   7          0.81          0.42         0.11 o                         
   2   8   7          0.33          0.35         0.11 o                         
 -10   0   8          0.17          0.47         0.47 o                         
  -9   0   8          4.83          5.67         0.59 o                         
  -8   0   8        461.91        485.28        16.25 o                         
  -7   0   8         10.96         13.56         0.73 o                         
  -6   0   8          0.07          0.17         0.27 o                         
  -5   0   8         14.35         12.30         0.67 o                         
  -4   0   8          3.04          7.55         0.47 o                         
  -3   0   8          0.57          0.80         0.44 o                         
  -2   0   8        103.86        100.99         4.84 o                         
  -1   0   8        170.41        138.40         6.02 o                         
   0   0   8       1485.56       1476.29       152.26 o                         
   2   0   8        707.30        672.36        21.61 o                         
   3   0   8         18.85         25.84         0.91 o                         
   4   0   8         71.65         84.81         2.45 o                         
   5   0   8        122.04        150.24         4.76 o                         
   6   0   8         11.59         15.84         1.15 o                         
   7   0   8         11.14         10.19         0.75 o                         
   8   0   8          2.37          1.64         0.24 o                         
 -10   1   8          1.57          2.83         0.36 o                         
  -9   1   8          2.33          1.97         0.27 o                         
  -8   1   8          5.86          5.91         0.65 o                         
  -7   1   8         12.37         11.74         0.56 o                         
  -6   1   8        261.01        288.02         6.99 o                         
  -5   1   8         18.46         19.51         0.61 o                         
  -4   1   8         54.19         55.23         1.40 o                         
  -3   1   8        321.94        324.65         9.15 o                         
  -2   1   8        117.50        122.99         4.52 o                         
  -1   1   8        464.37        506.74        15.96 o                         
   0   1   8        536.77        468.66        24.06 o                         
   1   1   8          0.43          1.04         0.18 o                         
   2   1   8          8.17          7.73         0.30 o                         
   3   1   8         33.14         43.00         0.91 o                         
   4   1   8          1.85          2.12         0.18 o                         
   5   1   8          2.01          2.12         0.17 o                         
   6   1   8          8.62         10.26         0.43 o                         
   7   1   8          5.05          5.56         0.31 o                         
   8   1   8         10.75         12.48         0.42 o                         
 -10   2   8         14.87         18.36         1.32 o                         
  -9   2   8          8.01          7.24         0.74 o                         
  -8   2   8          1.94          2.61         0.55 o                         
  -7   2   8         83.03         94.39         2.67 o                         
  -6   2   8          4.81          3.14         0.26 o                         
  -5   2   8         69.73         88.15         2.12 o                         
  -4   2   8        117.95        140.77         4.68 o                         
  -3   2   8         29.59         24.48         0.84 o                         
  -2   2   8        320.21        317.31         7.76 o                         
  -1   2   8         97.42         86.29         3.10 o                         
   0   2   8          1.37          1.77         0.29 o                         
   1   2   8         13.31         12.84         0.71 o                         
   2   2   8        528.15        577.03        12.10 o                         
   3   2   8          0.66          1.13         0.16 o                         
   4   2   8          8.74          8.64         0.33 o                         
   5   2   8        100.14        123.55         2.61 o                         
   6   2   8        101.49        109.55         2.89 o                         
   7   2   8          5.66          7.95         0.36 o                         
   8   2   8          0.35          0.38         0.09 o                         
 -10   3   8          1.87          1.79         0.35 o                         
  -9   3   8          0.75          0.50         0.18 o                         
  -8   3   8         15.68         20.20         0.86 o                         
  -7   3   8          2.08          1.49         0.25 o                         
  -6   3   8          0.59          0.48         0.15 o                         
  -5   3   8         42.17         44.61         1.62 o                         
  -4   3   8         18.65         18.22         0.62 o                         
  -3   3   8          6.52          5.39         0.36 o                         
  -2   3   8          6.41          5.74         0.32 o                         
  -1   3   8        227.72        245.82         6.10 o                         
   0   3   8          7.05          5.95         0.36 o                         
   1   3   8        149.07        154.81         3.31 o                         
   2   3   8          9.29          7.43         0.33 o                         
   3   3   8          0.10          0.03         0.13 o                         
   4   3   8         12.14         16.27         0.52 o                         
   5   3   8          1.46          1.17         0.16 o                         
   6   3   8         10.95         10.92         0.42 o                         
   7   3   8          3.88          3.57         0.24 o                         
  -9   4   8          0.47          0.67         0.16 o                         
  -8   4   8          6.93          4.88         0.40 o                         
  -7   4   8         64.38         82.97         4.99 o                         
  -6   4   8         56.96         63.56         2.32 o                         
  -5   4   8          0.58          0.31         0.27 o                         
  -4   4   8          7.02          8.41         0.42 o                         
  -3   4   8        189.69        200.80         5.49 o                         
  -2   4   8          5.23          4.90         0.26 o                         
  -1   4   8          0.67          0.67         0.20 o                         
   0   4   8         39.49         39.24         1.17 o                         
   1   4   8        252.11        262.05         5.46 o                         
   2   4   8        151.60        157.26         4.00 o                         
   3   4   8         33.95         36.29         0.94 o                         
   4   4   8         12.70         12.85         0.55 o                         
   5   4   8          0.21          0.26         0.12 o                         
   6   4   8         73.60         60.15         3.00 o                         
   7   4   8          0.99          1.89         0.18 o                         
  -8   5   8         13.38         11.89         0.66 o                         
  -7   5   8          0.03          0.29         0.12 o                         
  -6   5   8         11.56         11.40         0.81 o                         
  -5   5   8          1.32          0.65         0.91 o                         
  -4   5   8        109.59        126.58         7.99 o                         
  -3   5   8         41.81         34.71         1.38 o                         
  -2   5   8         77.86         72.89         2.21 o                         
  -1   5   8        268.42        278.05         6.29 o                         
   0   5   8          6.44          8.37         0.40 o                         
   1   5   8         33.45         34.06         1.70 o                         
   2   5   8          0.85          1.59         0.20 o                         
   3   5   8          2.67          1.69         0.18 o                         
   4   5   8         91.46         87.80         3.51 o                         
   5   5   8         13.11         17.12         0.75 o                         
   6   5   8         33.60         40.20         1.70 o                         
  -7   6   8          8.79         13.58         0.76 o                         
  -6   6   8          4.22          4.09         0.42 o                         
  -5   6   8         18.19         22.09         0.94 o                         
  -4   6   8         24.41         24.69         1.75 o                         
  -3   6   8          0.62          0.26         0.12 o                         
  -2   6   8          9.78         11.43         1.01 o                         
  -1   6   8          1.47          1.51         0.22 o                         
   0   6   8          3.45          4.45         0.41 o                         
   1   6   8          8.08          9.78         0.46 o                         
   2   6   8          6.35          5.25         0.50 o                         
   3   6   8          4.24          3.79         0.30 o                         
   4   6   8         28.53         24.66         1.07 o                         
   5   6   8          4.77          3.26         0.41 o                         
  -6   7   8          4.52          5.07         0.83 o                         
  -5   7   8          6.38          5.14         0.94 o                         
  -4   7   8          0.30         -0.08         0.13 o                         
  -3   7   8         24.73         13.88         0.86 o                         
  -2   7   8          0.83          0.75         0.19 o                         
  -1   7   8         15.74         18.03         0.82 o                         
   0   7   8          3.63          3.20         0.34 o                         
   1   7   8          3.74          4.93         0.31 o                         
   2   7   8          0.03          0.10         0.07 o                         
   3   7   8          5.07          5.78         0.53 o                         
  -3   8   8          6.83          6.64         0.44 o                         
  -2   8   8          0.37          0.37         0.12 o                         
  -1   8   8          3.29          6.36         0.77 o                         
   0   8   8         20.42         21.36         2.01 o                         
 -10   1   9          3.16          4.46         0.41 o                         
  -9   1   9          3.51          4.89         0.42 o                         
  -8   1   9          9.91          8.21         0.79 o                         
  -7   1   9         20.77         26.10         1.40 o                         
  -6   1   9         27.44         29.65         1.51 o                         
  -5   1   9         78.59         86.40         1.82 o                         
  -4   1   9          0.34          0.26         0.13 o                         
  -3   1   9        234.03        243.13         5.04 o                         
  -2   1   9        122.50        110.92         2.73 o                         
  -1   1   9         12.85          7.04         0.63 o                         
   0   1   9          1.27          1.93         0.38 o                         
   1   1   9        201.14        205.98         4.28 o                         
   2   1   9         31.75         33.50         0.75 o                         
   3   1   9         16.76         20.29         0.57 o                         
   4   1   9          0.12          0.16         0.11 o                         
   5   1   9         72.82         84.30         1.90 o                         
   6   1   9         51.50         54.30         2.06 o                         
   7   1   9          0.00         -0.01         0.07 o                         
 -10   2   9          2.25          3.68         0.35 o                         
  -9   2   9         13.54         11.00         0.87 o                         
  -8   2   9         25.71         20.52         1.32 o                         
  -7   2   9         93.34        102.93         3.13 o                         
  -6   2   9          4.51          5.18         0.59 o                         
  -5   2   9         47.99         62.88         1.66 o                         
  -4   2   9         28.84         33.71         1.00 o                         
  -3   2   9        165.82        192.59         4.00 o                         
  -2   2   9          1.97          2.54         0.26 o                         
  -1   2   9        177.20        171.30         4.99 o                         
   0   2   9        262.27        265.65         6.25 o                         
   1   2   9         10.30         13.89         0.51 o                         
   2   2   9          0.16          0.03         0.13 o                         
   3   2   9         54.13         58.19         1.53 o                         
   4   2   9          1.44          1.22         0.16 o                         
   5   2   9          4.65          5.16         0.28 o                         
   6   2   9         10.36         12.15         0.45 o                         
   7   2   9          0.66          1.16         0.18 o                         
  -9   3   9         13.98         15.05         1.77 o                         
  -8   3   9         25.50         25.19         2.12 o                         
  -7   3   9         15.93         18.01         0.76 o                         
  -6   3   9         53.36         57.62         2.20 o                         
  -5   3   9          8.75         12.39         0.57 o                         
  -4   3   9         78.91         85.88         2.32 o                         
  -3   3   9         17.46         20.54         0.64 o                         
  -2   3   9        104.74        112.35         2.88 o                         
  -1   3   9        212.99        191.15         5.29 o                         
   0   3   9         22.84         20.39         0.68 o                         
   1   3   9        237.65        240.09         4.51 o                         
   2   3   9          4.57          5.35         0.32 o                         
   3   3   9         58.83         59.45         1.63 o                         
   4   3   9        176.82        175.91         3.91 o                         
   5   3   9          8.50         10.05         0.44 o                         
   6   3   9          0.38          0.29         0.10 o                         
   7   3   9          4.49          3.63         0.45 o                         
  -9   4   9          2.07          1.82         0.22 o                         
  -8   4   9         22.78         19.58         1.14 o                         
  -7   4   9         21.88         19.06         1.53 o                         
  -6   4   9         18.45         12.79         1.66 o                         
  -5   4   9          0.76          0.90         0.17 o                         
  -4   4   9         45.16         48.03         2.78 o                         
  -3   4   9         91.40         96.41         3.11 o                         
  -2   4   9          0.50          0.39         0.20 o                         
  -1   4   9         32.12         39.01         1.14 o                         
   0   4   9         48.94         44.59         1.75 o                         
   1   4   9         59.45         57.82         1.61 o                         
   2   4   9          1.55          1.45         0.28 o                         
   3   4   9          9.10          8.15         0.39 o                         
   4   4   9          2.91          2.70         0.28 o                         
   5   4   9         10.03          7.86         0.43 o                         
   6   4   9         11.07         12.88         0.55 o                         
  -8   5   9          3.29          2.61         0.23 o                         
  -7   5   9          1.73          1.60         0.21 o                         
  -6   5   9         15.28         16.04         0.93 o                         
  -5   5   9          4.93          4.52         0.28 o                         
  -4   5   9          9.49         10.07         0.85 o                         
  -3   5   9         95.44        105.60         3.76 o                         
  -2   5   9         74.24         82.14         2.24 o                         
  -1   5   9         24.32         26.00         0.78 o                         
   0   5   9         55.11         56.20         1.77 o                         
   1   5   9          0.12          0.44         0.16 o                         
   2   5   9         57.05         50.74         1.54 o                         
   3   5   9          0.40          0.36         0.14 o                         
   4   5   9          7.52          8.13         0.64 o                         
   5   5   9          8.17         11.36         0.51 o                         
  -7   6   9         10.99          6.01         0.61 o                         
  -6   6   9          6.65         11.96         0.88 o                         
  -5   6   9          2.78          2.55         0.42 o                         
  -4   6   9         10.56         18.20         1.34 o                         
  -3   6   9          1.91          2.03         0.24 o                         
  -2   6   9          8.03         10.54         0.58 o                         
  -1   6   9        211.92        289.50        10.68 o                         
   0   6   9         24.87         28.55         0.92 o                         
   1   6   9          1.02          0.97         0.15 o                         
   2   6   9          5.57          3.90         0.28 o                         
   3   6   9         21.24         31.66         1.46 o                         
   4   6   9          7.92          5.21         0.46 o                         
  -5   7   9          0.14          0.21         0.12 o                         
  -4   7   9          1.69          1.09         0.25 o                         
  -3   7   9          0.45          0.02         0.16 o                         
  -2   7   9          4.62          5.16         0.45 o                         
  -1   7   9         12.00         11.31         0.86 o                         
   0   7   9         15.59         22.46         1.47 o                         
   1   7   9         24.44         18.04         2.77 o                         
   2   7   9          2.29          2.16         0.19 o                         
 -10   0  10         26.60         36.43         2.80 o                         
  -9   0  10         57.86         67.11         6.53 o                         
  -8   0  10          5.05          2.41         0.40 o                         
  -7   0  10        438.83        416.03        17.62 o                         
  -6   0  10        197.53        233.01         8.10 o                         
  -5   0  10        233.78        247.30         7.79 o                         
  -4   0  10          0.51          0.88         0.30 o                         
  -3   0  10        291.14        297.58         9.00 o                         
  -2   0  10        377.61        371.09        14.84 o                         
  -1   0  10        178.96        194.48         5.97 o                         
   0   0  10        455.06        435.82        11.98 o                         
   1   0  10         54.55         43.64         1.48 o                         
   2   0  10         74.38         85.52         2.46 o                         
   3   0  10          8.80         13.29         0.60 o                         
   4   0  10        127.71        136.88         5.39 o                         
   5   0  10          0.53          0.44         0.18 o                         
   6   0  10          0.88          1.42         0.31 o                         
   7   0  10         17.99         13.60         0.94 o                         
 -10   1  10          0.23          0.23         0.13 o                         
  -9   1  10          6.84          3.63         0.56 o                         
  -8   1  10         10.40         12.60         0.55 o                         
  -7   1  10         40.22         43.19         1.78 o                         
  -6   1  10          3.92          5.21         0.48 o                         
  -5   1  10         16.96         16.87         0.67 o                         
  -4   1  10         92.19        102.38         2.22 o                         
  -3   1  10         51.90         58.20         1.41 o                         
  -2   1  10         41.69         37.38         1.04 o                         
  -1   1  10         68.36         62.67         1.56 o                         
   0   1  10         21.03         19.89         0.59 o                         
   1   1  10         40.34         43.04         1.00 o                         
   2   1  10          2.90          4.31         0.28 o                         
   3   1  10          1.94          2.84         0.20 o                         
   4   1  10          0.00         -0.04         0.10 o                         
   5   1  10         31.64         36.94         0.98 o                         
   6   1  10          1.67          3.01         0.19 o                         
   7   1  10          0.82          0.46         0.09 o                         
  -9   2  10          2.69          1.62         0.21 o                         
  -8   2  10          1.16          0.77         0.15 o                         
  -7   2  10          8.95          8.61         0.52 o                         
  -6   2  10          0.45          0.61         0.35 o                         
  -5   2  10          2.60          3.00         0.28 o                         
  -4   2  10         60.32         67.67         1.82 o                         
  -3   2  10          8.70         10.48         0.42 o                         
  -2   2  10        134.80        156.12         3.66 o                         
  -1   2  10        114.81        129.45         3.65 o                         
   0   2  10        247.26        249.07         4.79 o                         
   1   2  10         62.67         57.92         1.28 o                         
   2   2  10         80.75         82.69         1.82 o                         
   3   2  10         92.88         98.51         2.30 o                         
   4   2  10          0.01          0.17         0.13 o                         
   5   2  10         46.09         62.31         2.01 o                         
   6   2  10          1.96          1.69         0.22 o                         
   7   2  10          4.97          2.94         0.25 o                         
  -9   3  10          1.04          1.49         0.17 o                         
  -8   3  10          2.39          1.19         0.29 o                         
  -7   3  10          0.23          0.15         0.11 o                         
  -6   3  10         42.49         55.88         4.10 o                         
  -5   3  10          2.55          1.60         0.28 o                         
  -4   3  10          2.58          2.87         0.28 o                         
  -3   3  10          4.58          3.79         0.28 o                         
  -2   3  10         73.73         76.65         2.06 o                         
  -1   3  10        550.51        521.36        14.43 o                         
   0   3  10         89.42         85.51         2.24 o                         
   1   3  10          0.83          0.32         0.16 o                         
   2   3  10          1.56          1.18         0.16 o                         
   3   3  10         24.93         28.50         0.98 o                         
   4   3  10         58.05         46.36         1.92 o                         
   5   3  10         14.24         12.69         0.58 o                         
   6   3  10          1.68          1.32         0.18 o                         
  -8   4  10          0.93          0.92         0.12 o                         
  -7   4  10         19.38         20.52         0.98 o                         
  -6   4  10         75.72         47.24         3.11 o                         
  -5   4  10          5.95          6.60         0.37 o                         
  -4   4  10         28.40         28.40         1.05 o                         
  -3   4  10          3.78          5.58         0.35 o                         
  -2   4  10        155.39        165.83         5.45 o                         
  -1   4  10          6.60          8.06         0.38 o                         
   0   4  10          7.29          6.74         0.36 o                         
   1   4  10          1.28          2.11         0.23 o                         
   2   4  10          2.82          3.54         0.29 o                         
   3   4  10         12.99         11.10         0.58 o                         
   4   4  10         28.34         31.46         1.48 o                         
   5   4  10          0.69          0.30         0.10 o                         
  -7   5  10         21.79         22.31         1.29 o                         
  -6   5  10         16.09         19.83         0.84 o                         
  -5   5  10          0.14          0.09         0.11 o                         
  -4   5  10          8.47         11.99         0.75 o                         
  -3   5  10         25.23         27.87         1.25 o                         
  -2   5  10        228.77        219.08         8.27 o                         
  -1   5  10         26.11         23.38         1.04 o                         
   0   5  10         39.97         32.93         1.57 o                         
   1   5  10         42.93         38.09         1.59 o                         
   2   5  10         15.93         14.94         0.63 o                         
   3   5  10          0.54          0.77         0.14 o                         
   4   5  10         31.16         21.52         1.04 o                         
   5   5  10          0.28          0.16         0.07 o                         
  -6   6  10          0.37          0.39         0.21 o                         
  -5   6  10          9.57          5.71         0.64 o                         
  -4   6  10          0.23         -0.03         0.12 o                         
  -3   6  10          9.62         11.08         0.59 o                         
  -2   6  10          6.13          7.26         0.55 o                         
  -1   6  10          2.63          3.14         0.28 o                         
   0   6  10          0.72          0.79         0.13 o                         
   1   6  10         16.59         19.26         0.74 o                         
   2   6  10          0.00         -0.01         0.09 o                         
   3   6  10          0.07          0.09         0.07 o                         
  -4   7  10          1.20          0.65         0.38 o                         
  -3   7  10          1.15          0.51         0.29 o                         
  -2   7  10         20.42         27.81         1.67 o                         
  -1   7  10          0.00          0.00         0.09 o                         
   0   7  10          5.25          3.86         0.33 o                         
   1   7  10          0.02          0.06         0.09 o                         
  -9   1  11          2.39          1.60         0.24 o                         
  -8   1  11          0.19          0.00         0.10 o                         
  -7   1  11         24.11         32.15         1.10 o                         
  -6   1  11         44.70         37.64         1.42 o                         
  -5   1  11         12.86         11.13         0.48 o                         
  -4   1  11         18.19         22.07         0.72 o                         
  -3   1  11         12.91         14.29         0.55 o                         
  -2   1  11        465.09        481.58        11.64 o                         
  -1   1  11         40.94         44.58         1.36 o                         
   0   1  11        156.69        169.46         4.13 o                         
   1   1  11         39.63         37.87         0.97 o                         
   2   1  11         47.84         54.78         1.45 o                         
   3   1  11          2.75          3.77         0.25 o                         
   4   1  11        124.07        132.02         3.08 o                         
   5   1  11         14.43         15.58         0.49 o                         
   6   1  11          2.08          1.89         0.18 o                         
  -9   2  11         39.67         60.53         4.67 o                         
  -8   2  11          0.68          0.53         0.12 o                         
  -7   2  11         39.56         43.04         2.25 o                         
  -6   2  11          0.65          0.62         0.16 o                         
  -5   2  11          6.42          6.69         0.47 o                         
  -4   2  11          0.48          0.06         0.24 o                         
  -3   2  11          8.63         12.30         0.65 o                         
  -2   2  11        169.64        171.48         4.20 o                         
  -1   2  11        222.30        201.12         4.21 o                         
   0   2  11        192.71        200.42         5.75 o                         
   1   2  11         10.68         12.52         0.42 o                         
   2   2  11         56.93         70.58         1.78 o                         
   3   2  11        151.26        161.41         3.99 o                         
   4   2  11          0.12          0.30         0.12 o                         
   5   2  11          5.00          5.29         0.41 o                         
   6   2  11         20.22         13.06         0.52 o                         
  -8   3  11          1.29          2.83         0.26 o                         
  -7   3  11         99.89         78.69         3.70 o                         
  -6   3  11          0.27          0.39         0.14 o                         
  -5   3  11          5.42          7.27         0.46 o                         
  -4   3  11         41.53         49.80         2.90 o                         
  -3   3  11         13.01         11.65         0.53 o                         
  -2   3  11          6.43          5.39         0.36 o                         
  -1   3  11         22.54         20.65         0.80 o                         
   0   3  11          0.00          0.12         0.16 o                         
   1   3  11         27.65         29.30         0.78 o                         
   2   3  11         43.00         49.00         1.48 o                         
   3   3  11        117.78        132.83         4.53 o                         
   4   3  11          0.02          0.33         0.21 o                         
   5   3  11          3.13          3.92         0.24 o                         
  -8   4  11          0.26          0.28         0.12 o                         
  -7   4  11          3.87          3.22         0.41 o                         
  -6   4  11          0.30          0.17         0.12 o                         
  -5   4  11         35.52         31.67         1.24 o                         
  -4   4  11        112.45        166.40         5.48 o                         
  -3   4  11         14.38         17.45         0.76 o                         
  -2   4  11         45.32         47.26         1.75 o                         
  -1   4  11        155.08        167.43         5.27 o                         
   0   4  11         58.48         64.05         2.42 o                         
   1   4  11         13.27         12.71         0.62 o                         
   2   4  11         13.04         12.23         0.56 o                         
   3   4  11         26.00         23.19         0.84 o                         
   4   4  11          0.20          0.21         0.09 o                         
   5   4  11         22.50         16.64         1.65 o                         
  -7   5  11          1.21          1.19         0.19 o                         
  -6   5  11          1.49          1.09         0.15 o                         
  -5   5  11          0.36          0.36         0.14 o                         
  -4   5  11          2.24          2.47         0.24 o                         
  -3   5  11          1.09          0.57         0.15 o                         
  -2   5  11          9.40          7.56         0.36 o                         
  -1   5  11          0.07          0.21         0.10 o                         
   0   5  11          0.15          0.47         0.12 o                         
   1   5  11          9.50         11.12         0.55 o                         
   2   5  11          0.28          0.27         0.11 o                         
   3   5  11          3.09          1.89         0.18 o                         
   4   5  11          2.77          2.19         0.22 o                         
  -5   6  11          1.28          1.18         0.35 o                         
  -4   6  11         15.94         17.01         0.83 o                         
  -3   6  11         23.61         29.54         1.33 o                         
  -2   6  11         25.14         17.08         1.14 o                         
  -1   6  11          5.71          5.15         0.46 o                         
   0   6  11         23.02         17.52         0.87 o                         
   1   6  11          4.14          3.67         0.32 o                         
   2   6  11         15.23         11.54         0.58 o                         
  -9   0  12          3.78          4.17         0.53 o                         
  -8   0  12          0.99          0.72         0.25 o                         
  -7   0  12        163.99        239.85        10.37 o                         
  -6   0  12          0.08          0.96         0.42 o                         
  -5   0  12        156.70        190.79         6.03 o                         
  -4   0  12         19.62         20.47         1.02 o                         
  -3   0  12         72.56         72.15         4.35 o                         
  -2   0  12        342.37        332.94        21.29 o                         
  -1   0  12        594.57        566.55        29.02 o                         
   0   0  12        121.68        128.12         4.95 o                         
   1   0  12        120.66        131.81         5.09 o                         
   2   0  12          8.51         13.86         0.78 o                         
   3   0  12        351.82        367.37        10.96 o                         
   4   0  12         18.60         23.62         1.09 o                         
   5   0  12          0.00          1.95         0.41 o                         
  -9   1  12         16.35         27.65         1.69 o                         
  -8   1  12          0.16          0.32         0.12 o                         
  -7   1  12          3.27          2.54         0.24 o                         
  -6   1  12          5.20          5.02         0.83 o                         
  -5   1  12         82.65         97.64         2.67 o                         
  -4   1  12          0.06          0.49         0.15 o                         
  -3   1  12         50.95         48.17         1.78 o                         
  -2   1  12        112.21        117.86         2.56 o                         
  -1   1  12        128.63        137.59         3.53 o                         
   0   1  12        163.89        176.46         5.91 o                         
   1   1  12         53.34         56.92         1.56 o                         
   2   1  12          4.59          4.73         0.29 o                         
   3   1  12          9.28         11.35         0.43 o                         
   4   1  12          0.01          0.27         0.22 o                         
   5   1  12          0.82          0.53         0.19 o                         
  -8   2  12          0.46          0.28         0.12 o                         
  -7   2  12         12.28          8.93         0.59 o                         
  -6   2  12          8.27          9.51         0.51 o                         
  -5   2  12         48.10         58.37         1.82 o                         
  -4   2  12         72.94         75.50         2.99 o                         
  -3   2  12         33.20         43.46         1.36 o                         
  -2   2  12         99.07        104.36         3.22 o                         
  -1   2  12        117.03        100.47         4.51 o                         
   0   2  12        100.72        108.27         2.86 o                         
   1   2  12          3.41          3.80         0.25 o                         
   2   2  12         57.84         66.67         2.26 o                         
   3   2  12         19.83         16.48         0.58 o                         
   4   2  12          9.78         15.47         0.60 o                         
   5   2  12          3.02          3.69         0.22 o                         
  -8   3  12          0.90          1.60         0.22 o                         
  -7   3  12          5.69          6.71         0.43 o                         
  -6   3  12         12.69         15.88         0.88 o                         
  -5   3  12          0.25          0.27         0.14 o                         
  -4   3  12          3.37          3.51         0.37 o                         
  -3   3  12          1.60          2.89         0.37 o                         
  -2   3  12         25.00         30.46         1.06 o                         
  -1   3  12         15.52         17.36         0.71 o                         
   0   3  12        151.60        177.96         5.55 o                         
   1   3  12         10.35         10.55         0.41 o                         
   2   3  12         13.91         17.66         0.59 o                         
   3   3  12          6.39          6.26         0.30 o                         
   4   3  12          4.22          2.45         0.23 o                         
   5   3  12          2.74          1.40         0.22 o                         
  -7   4  12         10.30          5.35         0.53 o                         
  -6   4  12          0.20          0.24         0.11 o                         
  -5   4  12          4.44          4.19         0.34 o                         
  -4   4  12         13.99         20.76         1.03 o                         
  -3   4  12          5.86          6.47         0.39 o                         
  -2   4  12         30.96         30.76         1.05 o                         
  -1   4  12         28.61         28.52         1.84 o                         
   0   4  12          0.00          0.07         0.11 o                         
   1   4  12          9.71         10.29         0.50 o                         
   2   4  12         31.25         23.12         1.20 o                         
   3   4  12          2.43          1.54         0.21 o                         
   4   4  12          5.32          4.04         0.44 o                         
  -6   5  12          1.10          0.74         0.10 o                         
  -5   5  12          0.62          0.62         0.13 o                         
  -4   5  12          1.70          2.04         0.31 o                         
  -3   5  12         14.21         15.31         0.61 o                         
  -2   5  12          0.02         -0.03         0.09 o                         
  -1   5  12          2.04          1.60         0.17 o                         
   0   5  12         34.19         24.25         1.89 o                         
   1   5  12          0.10          0.13         0.09 o                         
   2   5  12          2.53          2.37         0.17 o                         
   3   5  12          0.82          0.41         0.14 o                         
  -4   6  12          2.52          1.67         0.30 o                         
  -3   6  12         16.38         10.89         0.67 o                         
  -2   6  12          0.49          0.60         0.11 o                         
  -1   6  12          0.38          0.61         0.11 o                         
   0   6  12          0.09          0.16         0.11 o                         
   1   6  12          4.72          4.47         0.35 o                         
  -8   1  13          0.17          0.35         0.12 o                         
  -7   1  13          0.52          0.61         0.16 o                         
  -6   1  13        111.11        100.63         3.70 o                         
  -5   1  13          6.22          7.79         0.44 o                         
  -4   1  13          3.34          3.40         0.24 o                         
  -3   1  13         15.35         18.92         0.63 o                         
  -2   1  13         46.83         50.87         1.63 o                         
  -1   1  13          8.52          7.91         0.38 o                         
   0   1  13         34.90         35.10         1.46 o                         
   1   1  13          0.57          0.57         0.14 o                         
   2   1  13          0.53          0.75         0.13 o                         
   3   1  13          2.08          3.06         0.23 o                         
   4   1  13         10.63          5.77         0.39 o                         
  -8   2  13          0.02          0.05         0.09 o                         
  -7   2  13         17.86         14.21         0.89 o                         
  -6   2  13         44.60         50.46         1.57 o                         
  -5   2  13          1.94          1.59         0.21 o                         
  -4   2  13         14.60         14.50         0.70 o                         
  -3   2  13          8.83          9.39         0.41 o                         
  -2   2  13        149.87        173.90         5.07 o                         
  -1   2  13        137.48        145.78         3.99 o                         
   0   2  13         62.52         49.75         1.92 o                         
   1   2  13         22.42         22.23         0.76 o                         
   2   2  13          5.45          6.12         0.47 o                         
   3   2  13          1.28          1.25         0.18 o                         
   4   2  13          0.08          0.15         0.10 o                         
  -7   3  13          9.91          8.84         0.70 o                         
  -6   3  13          6.82          8.36         0.54 o                         
  -5   3  13         35.01         29.67         1.62 o                         
  -4   3  13         65.44         77.76         3.17 o                         
  -3   3  13         12.79         11.15         0.58 o                         
  -2   3  13          7.82          8.55         0.39 o                         
  -1   3  13         53.37         53.59         2.08 o                         
   0   3  13          3.91          3.97         0.38 o                         
   1   3  13          0.07          0.05         0.11 o                         
   2   3  13          4.20          3.52         0.26 o                         
   3   3  13          0.37          0.46         0.11 o                         
   4   3  13         12.91          5.39         0.47 o                         
  -6   4  13          0.51          0.36         0.10 o                         
  -5   4  13          1.83          3.84         0.30 o                         
  -4   4  13          0.09          0.12         0.10 o                         
  -3   4  13         27.16         33.78         1.46 o                         
  -2   4  13          3.30          3.60         0.29 o                         
  -1   4  13         20.97         20.68         0.71 o                         
   0   4  13          0.05          0.09         0.09 o                         
   1   4  13          9.69         11.22         0.48 o                         
   2   4  13          0.15          0.13         0.10 o                         
   3   4  13         16.40         12.96         0.83 o                         
  -5   5  13          8.87          4.94         0.91 o                         
  -4   5  13          0.54          0.39         0.09 o                         
  -3   5  13          5.43          2.87         0.23 o                         
  -2   5  13         12.83         10.38         0.87 o                         
  -1   5  13          1.64          1.62         0.26 o                         
   0   5  13          7.91          5.78         0.37 o                         
   1   5  13          7.88          5.67         0.61 o                         
  -7   0  14         10.99         14.54         1.08 o                         
  -6   0  14        105.24        124.28         5.66 o                         
  -5   0  14          8.81         10.90         0.62 o                         
  -4   0  14         33.86         33.39         1.29 o                         
  -3   0  14          8.88         10.58         0.53 o                         
  -2   0  14         96.11         90.42         4.19 o                         
  -1   0  14         23.03         28.00         1.50 o                         
   0   0  14          0.44          0.36         0.18 o                         
   1   0  14         15.57         18.15         0.87 o                         
   2   0  14          0.78          0.70         0.24 o                         
   3   0  14          1.31          1.48         0.28 o                         
   4   0  14          5.33          5.01         0.88 o                         
  -7   1  14          0.46          0.30         0.11 o                         
  -6   1  14          1.81          1.96         0.24 o                         
  -5   1  14          1.68          2.97         0.24 o                         
  -4   1  14         11.73         11.31         0.57 o                         
  -3   1  14          0.91          1.45         0.16 o                         
  -2   1  14          8.83         10.46         0.45 o                         
  -1   1  14         28.76         18.58         1.16 o                         
   0   1  14          0.15          0.15         0.12 o                         
   1   1  14          0.18          0.20         0.11 o                         
   2   1  14          0.27          0.35         0.12 o                         
   3   1  14          0.15          0.12         0.11 o                         
  -7   2  14          5.53          4.06         0.28 o                         
  -6   2  14         10.16         12.08         0.72 o                         
  -5   2  14          0.02          0.05         0.11 o                         
  -4   2  14         12.73         16.50         0.68 o                         
  -3   2  14          0.30          0.47         0.13 o                         
  -2   2  14          1.35          0.88         0.16 o                         
  -1   2  14         16.95         19.35         0.80 o                         
   0   2  14          5.55          6.55         0.37 o                         
   1   2  14         16.63         22.10         0.87 o                         
   2   2  14          1.37          1.14         0.15 o                         
   3   2  14          0.10          0.14         0.13 o                         
  -6   3  14          4.15          5.12         0.50 o                         
  -5   3  14          1.06          1.09         0.14 o                         
  -4   3  14         13.94         17.56         0.77 o                         
  -3   3  14         29.56         19.80         1.45 o                         
  -2   3  14         20.34         20.12         0.98 o                         
  -1   3  14          5.52          5.82         0.42 o                         
   0   3  14         14.58         17.31         0.90 o                         
   1   3  14          3.90          4.39         0.40 o                         
   2   3  14         15.34          9.81         0.49 o                         
  -5   4  14          6.21          4.68         0.39 o                         
  -4   4  14          2.17          2.65         0.24 o                         
  -3   4  14          0.04         -0.04         0.08 o                         
  -2   4  14          0.93          0.99         0.16 o                         
  -1   4  14         23.25         19.56         0.81 o                         
   0   4  14          2.03          1.29         0.31 o                         
   1   4  14         10.44         11.94         0.96 o                         
  -3   5  14         32.56         24.15         2.07 o                         
  -2   5  14          3.94          4.91         0.33 o                         
  -1   5  14         23.06         29.76         1.79 o                         
  -6   1  15          3.27          6.55         0.37 o                         
  -5   1  15         11.28         15.59         0.78 o                         
  -4   1  15          0.03          0.05         0.10 o                         
  -3   1  15          4.36          3.21         0.25 o                         
  -2   1  15          0.19          0.27         0.10 o                         
  -1   1  15          6.39          6.23         0.45 o                         
   0   1  15          8.43          5.50         0.40 o                         
   1   1  15          1.21          1.03         0.34 o                         
   2   1  15         12.45          8.37         0.94 o                         
  -6   2  15          2.00          2.88         0.25 o                         
  -5   2  15          6.19          5.62         0.47 o                         
  -4   2  15         10.41         13.38         0.61 o                         
  -3   2  15          6.18          6.52         0.45 o                         
  -2   2  15         12.29         17.15         0.77 o                         
  -1   2  15          3.56          3.57         0.34 o                         
   0   2  15          1.32          0.87         0.22 o                         
   1   2  15          7.48          2.64         0.31 o                         
   2   2  15          4.54          3.41         0.59 o                         
  -5   3  15          0.01          0.09         0.08 o                         
  -4   3  15          2.44          1.72         0.22 o                         
  -3   3  15         43.70         18.23         1.76 o                         
  -2   3  15          7.32          8.79         0.56 o                         
  -1   3  15          4.24          2.99         0.34 o                         
   0   3  15          4.01          2.32         0.22 o                         
   1   3  15          1.99          1.62         0.91 o                         
  -3   4  15          0.01         -0.06         0.07 o                         
  -2   4  15          0.09          0.07         0.06 o                         
  -5   0  16         13.10          9.80         1.53 o                         
  -4   0  16         12.81         13.59         0.97 o                         
  -3   0  16         97.25         48.70         3.88 o                         
  -2   0  16         22.15         16.83         1.20 o                         
  -1   0  16          5.61          6.34         0.62 o                         
   0   0  16          3.60          4.12         0.71 o                         
  -5   1  16          0.68          1.06         0.20 o                         
  -4   1  16          0.38          0.25         0.10 o                         
  -3   1  16          0.54          0.39         0.11 o                         
  -2   1  16          8.64          4.85         0.44 o                         
  -1   1  16          5.08          5.02         0.44 o                         
   0   1  16         28.24         33.39         1.43 o                         
  -4   2  16         21.73         45.47         3.10 o                         
  -3   2  16          0.27          0.39         0.11 o                         
  -2   2  16          3.00          2.08         0.24 o                         
  -1   2  16          5.74          3.16         0.54 o                         
                                                                                
